# Supplementary material for: The gas-phase formation mechanism of iodic acid as an atmospheric aerosol source
Source: Nat Chem. 2022 Nov 14;15(1):129–35. doi: 10.1038/s41557-022-01067-z (PMC9836935; doi:10.1038/s41557-022-01067-z)
Supplement: Source Data Fig. 1 — Plain text data. [file 41557_2022_1067_MOESM2_ESM.txt]

# Data underlying Fig. 1
# Concentrations [molec cm-3] of key iodine species
# Measured (*_Meas), predicted by base-case model (*_Mod_BC), and extended model (*_Mod_Ext)
# Elapsed centre time t since onset of light t [s]; all modelled concentrations are calculated at the t_Mod timestamp, measured concentrations are recorded at individual timestamp t_<molecule>_Meas
t_Mod	IO_Mod_BC	IO_Mod_Ext	OIO_Mod_BC	OIO_Mod_Ext	IOIO_Mod_BC	IOIO_Mod_Ext	I2O4_Mod_BC	I2O4_Mod_Ext	HIO3_Mod_BC	HIO3_Mod_Ext	HOI_Mod_BC	HOI_Mod_Ext	t_I2_Meas	I2_Meas	t_IO_Meas	IO_Meas	t_OIO_Meas	OIO_Meas	t_IOIO_Meas	IOIO_Meas	t_I2O4_Meas	I2O4_Meas	t_HIO3_Meas	HIO3_Meas	t_HOI_Meas	HOI_Meas
-14.000001	992720.69	1046394.2	537927.38	569188.19	5385.4946	443.05997	14879.602	17903.055	0	35900.984	1287576.1	2576492.8	-27.360004	1.6693472e+09	-15.311366	399840.31	-17.676901	32311.566	-17.676901	7577.9004	-17.676901	18582.469	-17.676901	126970.43	-15.311366	797.36871
-4	992451.69	1046084	537742.88	569015.94	5384.209	442.80966	14853.024	17877.723	0	35788.012	1277645.1	2562700.2	33.120007	1.6743297e+09	-5.2922921		-7.6759	40795.438	-7.6759	22024.336	-7.6759	19165.455	-7.6759	132783.88	-5.2922921	6668190.5
6	992206.38	1045798.1	537567.81	568852.5	5382.8027	442.54224	14826.909	17852.771	0	35677.191	1267790.1	2548984	93.600014	1.669903e+09	4.7257814	1617392.9	2.3248997	56307.223	2.3248997	0	2.3248997	19707.01	2.3248997	77401.133	4.7257814	8794890
16	1850100.5	1905582.4	538416	569666.81	6001.6782	888.36957	14801.444	17828.363	0	35780.922	1258012	2535559	154.08	1.6831256e+09	14.743856	3547137.8	12.3259	80534.391	12.3259	166103.3	12.3259	20225.143	12.3259	118858.7	14.743856	6520417.5
26	3504961.8	3565518.2	544733.44	575768.56	9804.2031	3007.167	14780.915	17808.902	0	37648.664	1248312.9	2523992.8	214.55998	1.6728664e+09	24.761932	3782788.2	22.326799	115680.58	22.326799	24782.865	22.326799	20639.146	22.326799	71497.297	24.761932	2622790.2
36	5182589	5250561	561185.69	591425.19	20474.393	7588.4775	14776.442	17805.646	0	44701.773	1238693.2	2517765	275.04001	1.6466294e+09	34.780006	7109616	32.327801	164363.48	32.327801	2357.6597	32.327801	20922.209	32.327801	128564.41	34.780006	4007536.2
46	6784978	6861663.5	589978.38	618175.44	40306.766	14269.864	14804.202	17834.271	0	60388.961	1229151.9	2520440.5	335.51996	1.6491831e+09	44.799084	5002869	42.328594	229713.3	42.328594	0	42.328594	21170.617	42.328594	152548.98	44.799084	2966514.8
56.000004	8304770.5	8390298	632901.31	657002.5	70821.805	22704.258	14884.948	17913.75	0	87528.18	1219687.5	2535005.5	396.00003	1.6391283e+09	54.817158	11779846	52.329498	315998.84	52.329498	37891.438	52.329498	21516.266	52.329498	170247.62	54.817158	4744768.5
66	9740913	9834212	691330.69	708405.88	112868.39	32551.715	15045.125	18066.74	0	128338.3	1210299	2563888.8	456.47989	1.6564064e+09	64.835236	4619808.5	62.330406	428701.06	62.330406	32900.891	62.330406	22040.043	62.330406	144986.88	64.835236	5049564
75.999992	11091859	11190716	766211.75	772447.56	166737.67	43484.664	15318.35	18320.125	0	184476.17	1200985.2	2608988.5	516.9599	1.6383858e+09	74.853325	8720257	72.331291	572408	72.331291	151604.39	72.331291	22831.986	72.331291	175928.19	74.853325	3470636.5
86	12356192	12457379	858036.81	848781.19	232235.41	55181.215	15746.926	18705.371	0	257061.53	1191745	2671688.2	637.91998	1.6300641e+09	84.871391	15655172	82.332298	746356	82.332298	4256.3149	82.332298	24076.447	82.332298	252782.97	84.871391	5203631
105.99999	14629220	14722263	1092311.8	1035237.9	395457.59	79699.383	17290.842	20020.582	0	453565.97	1173481	2852991	758.87988	1.6172923e+09	94.89048	14888771	92.333107	940379.5	92.333107	50077.137	92.333107	25934.814	92.333107	352391.06	94.89048	5543943
126.00001	16590053	16654902	1390229.5	1259438	595000.31	104265.19	20233.133	22351.84	0	717813.5	1155499.4	3109991.5	879.84021	1.6202642e+09	114.92663	17837064	112.33501	1315537.4	112.33501	6699.0044	112.33501	30519.33	112.33501	428805.12	114.92663	6700547
145.99998	18268090	18284070	1743278.5	1510894.4	821415.44	127656.79	25314.469	26085.791	0	1044976.8	1137793.2	3439983.5	992.15979	1.5801043e+09	134.96277	23668246	132.33681	1614281.9	132.33681	0	132.33681	32352.398	132.33681	663903.31	134.96277	9251830
166	19683456	19631924	2139841	1778449.6	1064597.5	148996.92	33428.754	31616.559	0	1427088.8	1120356.4	3836878.5	1113.12	1.583398e+09	154.99991	20146432	152.33859	1907981.9	152.33859	61023.113	152.33859	30924.779	152.33859	983593.44	154.99991	8012927
185.99998	20857560	20723678	2566526.5	2051366.4	1314689.4	167683.66	45552.23	39297.637	0	1854256.5	1103183.4	4292337.5	1294.5597	1.5782316e+09	175.03607	21874910	172.3403	2221142	172.3403	19760.652	172.3403	31136.789	172.3403	1412847.4	175.03607	8477568
216	22230132	21955190	3233573	2451130.2	1683947.2	190176.17	73331.875	55409.73	0	2556162	1077907.9	5064502	1476	1.5687492e+09	195.07323	24426330	192.34221	2509905	192.34221	40265.102	192.34221	35530.934	192.34221	1421514.4	195.07323	10238132
245.99998	23216410	22793352	3896732	2819776.5	2026623.1	206329.22	114958.76	77365.055	0	3300942	1053200.5	5914978	1657.4402	1.5222716e+09	225.1275	14929049	222.34497	2913977	222.34497	97401.969	222.34497	47272.348	222.34497	2689554.2	225.1275	9840876
276	23895440	23330108	4523084	3143714.2	2328551.2	217272.22	171984.69	104984.1	0	4058855.5	1029048.4	6814815	1838.88	1.5399316e+09	255.18269	21188642	252.34772	3209183	252.34772	306904.94	252.34772	64116.234	252.34772	2961345.8	255.18269	13697191
315.99994	24470512	23738760	5264630	3497840.5	2657514.8	226332.44	272034.41	149373.78	0	5051419	997688.88	8051850	2072.1599	1.5317714e+09	285.23697	27788592	282.35028	3670237.8	282.35028	354711.03	282.35028	88036.906	282.35028	4024409.2	285.23697	17944134
356.00003	24828446	23964974	5881538.5	3769042.8	2907176.2	231879.39	396523.19	200166.69	0	5996999.5	967268.94	9301517	2314.0801	1.5054683e+09	325.23322	28755474	322.35403	3816002	322.35403	291872.16	322.35403	130206.66	322.35403	4669531.5	325.23322	14408971
396.00003	25020820	24060750	6374014.5	3970610.2	3089735	234309.94	539884.38	254798.02	0	6881931.5	937763.06	10545163	2616.4795	1.511945e+09	365.10049	23562174	362.35757	3885709.5	362.35757	210406.14	362.35757	143438.17	362.35757	5033229.5	365.10049	18219778
445.99997	25139508	24100240	6835210.5	4147359.8	3242673.2	234542.98	735609.38	325037.59	0	7892760	902128.19	12072719			404.96875	23418600	402.36121	3838930	402.36121	307129.25	402.36121	181118.77	402.36121	6265333.5	404.96875	16035326
495.99997	25220028	24136638	7160314	4266003.5	3338865.2	235261.28	938561.62	394373.03	0	8800926	867834.62	13563339			454.80325	17165992	452.36572	3931132.2	452.36572	192621.36	452.36572	223107.95	452.36572	7383753	454.80325	23554476
556	25200758	24092756	7414684.5	4353435.5	3402551	234939.72	1178343.8	473336.28	0	9763412	828386.12	15297402			504.63766	24018912	502.37027	3781118.5	502.37027	88805.031	502.37027	227701.52	502.37027	8662576	504.63766	17104882
615.99994	25207336	24093294	7568265	4403862	3432602.2	235448.73	1403408.9	545559.44	0	10599045	790720.25	16968728			564.43915	24393672	562.37561	3963346	562.37561	204694.14	562.37561	286746.81	562.37561	8668382	564.43915	32622448
685.99994	25108280	23996906	7666046	4433648	3441530.5	233199.95	1639555.6	620270	0	11434097	748926.31	18841520			634.20758	25977844	632.38214	4111176.5	632.38214	220411.47	632.38214	305247.62	632.38214	10375799	634.20758	22950224
766.00018	25001720	23898774	7711770.5	4444176	3427898.8	231106.67	1870330.5	692862.19	0	12216696	703852.88	20868310			703.9762	32344098	707.07025	4066134.8	707.07025	384391.44	707.07025	321953.44	707.07025	11349305	703.9762	26479328
855.99982	24923504	23833388	7720706.5	4444088.5	3404470.2	228652.72	2081159.1	759478.56	0	12920802	656374.88	23016798			783.71191	26242738	787.07758	4201717	787.07758	189387.02	787.07758	366271.66	787.07758	11340582	783.71191	37640088
956.00018	24785570	23706506	7710205	4437502	3379933.5	227571.3	2262712.8	817880.19	0	13533484	607363.31	25259440			873.41376	34356304	877.08563	4191439	877.08563	150849.61	877.08563	397530.97	877.08563	13654702	873.41376	33798824
1066.0001	24580476	23510974	7665225	4407916.5	3329522	224098.39	2408100.8	865275.69	0	14006520	557662.81	27520950			973.08337	20662668	977.09454	3881255.2	977.09454	15418.26	977.09454	418459.75	977.09454	11747772	973.08337	20948124
1185.9999	24508736	23455636	7618147	4387262.5	3294840	222529.02	2514874.8	901161.69	0	14368722	508069.19	29792440			1082.7195	23097884	1087.1049	3931946	1087.1049	341403.47	1087.1049	426785.03	1087.1049	13254262	1082.7195	28175704
1315.9999	24524312	23481130	7597518.5	4384504	3287151.2	222399.34	2590259.5	928288.12	0	14666091	459305.09	32086910			1202.3226	40651540	1207.1158	3975835.8	1207.1158	112199.42	1207.1158	457892	1207.1158	11704324	1202.3226	28094694
1456	24301292	23257702	7564385	4361856.5	3251388.5	218894.05	2641792.8	947906.31	0	14858159	412006.91	34331276			1331.8922	40778088	1337.1274	3876180.2	1337.1274	353457.19	1337.1274	473956.75	1337.1274	13287602	1331.8922	38559824
1615.9998	24186860	23152860	7518448.5	4337212.5	3212254	216760.25	2669309.2	959165.06	0	14955663	363879.22	36623608			1475.8198	34504012	1487.1409	4163118.5	1487.1409	62765.594	1487.1409	483490.84	1487.1409	12335199	1475.8198	31558746
1795.9998	24071958	23051738	7461793.5	4311166.5	3169131	213997.47	2672929.2	962486.75	0	14955096	316412.41	38885584			1636.1124	45693848	1647.1553	3913431.8	1647.1553	252805.97	1647.1553	463642.25	1647.1553	11482032	1636.1124	38210388
1985.9999	24051684	23038866	7429709.5	4299770	3157285.8	215703.67	2661349.5	961531.12	0	14927909	272996.59	41013888			1816.4409	26169038	1827.172	3502482.2	1827.172	168330.05	1827.172	491155	1827.172	12157161	1816.4409	44569688
2195.9998	23918562	22908262	7389717.5	4273367.5	3125490.5	213646.05	2641935.8	956734.62	0	14853320	231896.09	43061464			2016.8064	23895174	2027.1895	4016879.8	2027.1895	204650.16	2027.1895	536419.56	2027.1895	11476309	2016.8064	39174948
2436.0005	23769628	22766874	7341216	4247326	3087445.8	209631.78	2613449	948081.06	0	14727061	192434.45	45044432			2237.2092	27709914	2247.2092	3420585.5	2247.2092	92454.625	2247.2092	475099.38	2247.2092	10418802	2237.2092	71850184
															2477.6477	23911886	2487.231	3731176	2487.231	180170.94	2487.231	527146.62	2487.231	9506945	2477.6477	43859700
