# Supplementary material for: The gas-phase formation mechanism of iodic acid as an atmospheric aerosol source
Source: Nat Chem. 2022 Nov 14;15(1):129–35. doi: 10.1038/s41557-022-01067-z (PMC9836935; doi:10.1038/s41557-022-01067-z)
Supplement: Source Data Fig. 2 — Plain text data. [file 41557_2022_1067_MOESM3_ESM.txt]

# Data underlying Fig. 2
# Percentiles of HIO3 production rate [molec cm-3 s-1] P5, P25, P50, P75, and P95 at 5, 25, 50, 75, and 95 percent, respectively, as function of iodine atom production rate p_I [molec cm-3 s-1]
# P50_Mod_g1 refers to the median HIO3 production rate in the extended model, assuming an IO wall-accommodation coefficient of 1
# P50_Mod_g0 refers to the median HIO3 production rate in the extended model, modified to assume an IO wall-accommodation coefficient of 0
p_I	P5	P25	P50	P75	P95	P50_Mod_g1	P50_Mod_g0
15547.71842041173	1167.011352539062	1291.58203125	1365.636169433594	1424.474975585938	1536.025573730469	1563.920471191406	4237.09814453125
18836.490894898	1181.3916015625	1340.62451171875	1446.753356933594	1559.447326660156	1774.488464355469	1733.178466796875	4574.8515625
22820.9297106745	1351.633911132812	1602.057067871094	1813.801452636719	2486.38330078125	2923.646850585938	2293.828857421875	5575.26220703125
27648.18754010106	2000.908325195312	2256.150634765625	2460.282470703125	2843.83349609375	4038.1787109375	3759.294921875	8436.828125
33496.54391578275	1693.094787597656	2644.9677734375	2882.622802734375	3234.06982421875	4241.825927734375	4350.484375	9435.61279296875
40581.98942243796	1662.838684082031	3313.1572265625	4057.391845703125	4589.6669921875	5813.6884765625	5855.60009765625	11911.169921875
49166.2026274564	1382.882446289062	1868.374755859375	4337.96728515625	5075.75390625	7058.922119140625	7100.6357421875	13912.4169921875
59566.214352901	2928.123413085938	6404.12939453125	7109.924560546875	8101.00634765625	9190.6669921875	9943.2138671875	17351.455078125
72166.11620833878	4055.677001953125	9826.9853515625	10746.62890625	11308.947265625	11941.576171875	11849.0302734375	19828.6669921875
87431.24580220728	7138.96728515625	10276.1748046875	11641.482421875	17340.2578125	20061.158203125	12486.2109375	20765.318359375
105925.3725177288	9383.12255859375	14555.9384765625	16482.75390625	19271.5498046875	24465.0751953125	16950.30078125	26434.158203125
128331.518555765	13218.181640625	15206.30078125	16533.150390625	23792.9228515625	30933.2470703125	20606.90625	31025.91015625
155477.1842041172	10115.0732421875	14518.8173828125	22119.8232421875	25054.513671875	60686.2890625	30080.69921875	43174.728515625
188364.9089489798	10526.77783203125	17682.9443359375	30769.388671875	43110.9765625	63352.923828125	37805.03125	53332.48828125
228209.2971067448	19128.994140625	21556.05859375	24471.09765625	34143.1796875	63069.70703125	34382.82421875	47865.34375
276481.8754010103	26951.3017578125	31893.796875	56230.8828125	77687.953125	126799.3828125	67838.546875	89590.9765625
334965.4391578271	36584.1640625	38689.61328125	41280.49609375	82559.56640625	140590.0625	76872	97495.2734375
405819.8942243792	41921.51953125	49701.693359375	80413.640625	144631.4140625	163018.21875	95097.30859375	114677.2109375
491662.0262745635	120510.484375	162740.671875	172814.328125	183014.6875	192587.3046875	125456.796875	153636.359375
595662.1435290093	174839.1015625	188720.515625	201733.84375	210436.03125	223350.3515625	151867.28125	182565.71875
721661.1620833868	101923.109375	105140.640625	106219.7421875	106985.03125	207773.875	110470.4296875	238269.28125
874312.4580220719	185314.90625	195277.640625	203053.453125	313300.9375	330831.25	220757.078125	256574.5625
1059253.725177287	271531.125	298282.9375	344983.96875	371583.484375	388075.6875	298615.125	341442.28125
1283315.185557649	330090.84375	331369.15625	336463.3125	348319.625	375546.140625	313577.625	357326.84375
