# Supplementary material for: The gas-phase formation mechanism of iodic acid as an atmospheric aerosol source
Source: Nat Chem. 2022 Nov 14;15(1):129–35. doi: 10.1038/s41557-022-01067-z (PMC9836935; doi:10.1038/s41557-022-01067-z)
Supplement: Source Data Fig. 4 — Plain text data. [file 41557_2022_1067_MOESM4_ESM.txt]

# Data underlying Fig. 4
# Percentiles of HIO3 production rate [molec cm-3 s-1] P5, P25, P50, P75, and P95 at 5, 25, 50, 75, and 95 percent, respectively
# *_Maido indicates data belonging to the Maido field site, *_CLOUD indicates data belonging to the CLOUD laboratory
# Concentration of IO [molec cm-3]
IO	P5_Maido	P25_Maido	P50_Maido	P75_Maido	P95_Maido	P5_CLOUD	P25_CLOUD	P50_CLOUD	P75_CLOUD	P95_CLOUD
1079775.16232771	13.30198168754578	56.98241233825684	287.3586730957031	332.1053009033203	409.0761566162109
1218891.117735505	4.63277542591095	217.3512954711914	286.7098083496094	418.33056640625	599.1558837890625
1375930.479537741	49.71472358703613	158.5613899230957	354.5254516601562	416.3889923095703	602.0494384765625
1553202.461626087	21.40900135040283	119.9333114624023	262.8267364501953	377.8294067382812	741.4754638671875
1753313.792141462	9.34149694442749	153.2770538330078	282.10986328125	696.6304321289062	1023.087310791016
1979207.044582654	55.52509689331055	213.6703033447266	318.2620239257812	561.6640014648438	983.2492980957031
2234203.907414168	78.34249114990234	179.4796142578125	313.3221435546875	592.2808227539062	1229.242004394531
2522054.028439104	5.872150421142578	209.673583984375	418.8261871337891	606.8681945800781	1342.578369140625
2846990.152178076	5.741747379302979	155.7172393798828	317.4829406738281	614.5697021484375	1522.642822265625
3213790.361031771	66.56130981445312	260.4794921875	540.1802368164062	874.49609375	1763.045043945312
3627848.33546368	70.92066955566406	183.1943206787109	505.6026916503906	1038.546508789062	1880.932556152344	1461.141418457031	1534.406127929688	1601.615600585938	1756.524536132812	1881.561096191406
4095252.66635663	98.01416397094727	641.4927368164062	1359.034301757812	1822.762451171875	2584.747680664062	1584.369506835938	1668.616882324219	1753.488647460938	1945.636596679688	2059.523559570312
4622876.38580612	1616.852233886719	1801.65478515625	1999.3974609375	2010.383178710938	3142.475830078125	1063.333862304688	1379.187377929688	1738.42529296875	1839.807189941406	2013.217529296875
5218478.032872315						1178.809387207031	1320.210266113281	1428.232421875	1551.278198242188	1881.926513671875
5890815.740430446						1454.981262207031	1612.70703125	1763.485595703125	2202.437622070312	2701.305908203125
6649776.020730488						1329.840576171875	2269.135498046875	2665.05712890625	2886.504760742188	3155.561889648438
7506519.143416804						3370.485473632812	3917.140991210938	4136.60009765625	4385.694091796875	4715.593505859375
8473643.243745383						2304.9150390625	2663.353271484375	2856.26318359375	3135.84619140625	4218.615478515625
9565369.574157748						2980.386474609375	3531.417236328125	4168.6171875	5521.125	12478.615234375
10797751.62327711						4086.61572265625	4935.6220703125	9133.9287109375	11942.8857421875	13354.740234375
12188911.17735506						6643.276611328125	9799.0380859375	10552.4267578125	13739.52783203125	15555.47216796875
13759304.79537743						7080.94677734375	10661.54541015625	11770.419921875	15627.857421875	17320.3623046875
15532024.61626089						12490.90087890625	15295.51611328125	16496.70703125	17754.1513671875	21333.576171875
17533137.92141463						13742.0263671875	16291.78125	18368.087890625	20569.7890625	23911.76171875
19792070.44582657						14411.83935546875	16053.30322265625	17989.6943359375	26300.94921875	31042.5693359375
22342039.07414171						15728.24658203125	20920.2431640625	22489.048828125	24588.958984375	33134.740234375
25220540.28439107						22379.6318359375	32542.2236328125	40954.244140625	59424.357421875	64029.259765625
28469901.52178079						14643.15185546875	18708.19921875	20974.4453125	31023	66136.66796875
32137903.61031774						26460.26171875	29540.166015625	35456.6171875	52956.7734375	87853.8359375
36278483.35463683						34114.166015625	38938.978515625	48093.96484375	79123.5390625	136925.6953125
40952526.66356634						41500.787109375	49086.091796875	77092.3515625	140798.203125	161684.390625
46228763.85806124						99093.89453125	151368.9296875	170675.265625	181885.953125	193081.828125
52184780.32872319						178750.6640625	193921.8828125	203788.09375	211470.4609375	223559.671875
58908157.40430453						181500.0078125	191285.65625	196663.515625	201918.34375	320128.03125
66497760.20730494						264495.984375	291111.46875	302977.75	314572.3125	332831.828125
75065191.43416813						327899.921875	335074.375	350494.5	374357.6875	388075.6875
