# Supplementary material for: The gas-phase formation mechanism of iodic acid as an atmospheric aerosol source
Source: Nat Chem. 2022 Nov 14;15(1):129–35. doi: 10.1038/s41557-022-01067-z (PMC9836935; doi:10.1038/s41557-022-01067-z)
Supplement: Source Data Extended Data Fig. 1 — Plain text data. [file 41557_2022_1067_MOESM5_ESM.txt]

# Data underlying Extended Data Fig. 1
# UTC centre times [YYYY-MM-DD hh:mm:ss]
# accommodation time to chamber walls tWall
# measured (normalized) HIO3 concentrations HIO3_Meas
# modelled (normalized) HIO3 concentrations HIO3_Mod
# light on before 2018-09-27 20:22:58)
# fan speed high before 2018-09-27 19:57:00
UTC_tWall	tWall	UTC_HIO3_Meas	HIO3_Meas	UTC_HIO3_Mod
2018-09-27 19:25:00	112.4986	2018-09-27 19:24:43	0.66572118	2018-09-27 19:25:00
2018-09-27 19:26:00	112.4986	2018-09-27 19:25:13	0.7287637	2018-09-27 19:25:10
2018-09-27 19:27:00	112.4986	2018-09-27 19:25:43	0.70490426	2018-09-27 19:25:20
2018-09-27 19:28:00	112.4986	2018-09-27 19:26:13	0.74065059	2018-09-27 19:25:30
2018-09-27 19:29:00	112.4986	2018-09-27 19:26:43	0.71210873	2018-09-27 19:25:40
2018-09-27 19:30:00	112.4986	2018-09-27 19:27:13	0.67564601	2018-09-27 19:25:50
2018-09-27 19:31:00	112.4986	2018-09-27 19:27:43	0.9001748	2018-09-27 19:26:00
2018-09-27 19:32:00	112.4986	2018-09-27 19:28:13	0.69722486	2018-09-27 19:26:10
2018-09-27 19:33:00	112.4986	2018-09-27 19:28:43	0.63068455	2018-09-27 19:26:20
2018-09-27 19:34:00	112.4986	2018-09-27 19:29:13	0.82441866	2018-09-27 19:26:30
2018-09-27 19:35:00	112.4986	2018-09-27 19:29:43	0.75969392	2018-09-27 19:26:40
2018-09-27 19:36:00	112.4986	2018-09-27 19:30:13	0.62464923	2018-09-27 19:26:50
2018-09-27 19:37:00	112.4986	2018-09-27 19:30:43	0.60402769	2018-09-27 19:27:00
2018-09-27 19:38:00	112.4986	2018-09-27 19:31:13	0.85590017	2018-09-27 19:27:10
2018-09-27 19:39:00	112.4986	2018-09-27 19:31:43	0.74138552	2018-09-27 19:27:20
2018-09-27 19:40:00	112.4986	2018-09-27 19:32:13	0.86533117	2018-09-27 19:27:30
2018-09-27 19:41:00	112.4986	2018-09-27 19:32:43	0.64134026	2018-09-27 19:27:40
2018-09-27 19:42:00	112.4986	2018-09-27 19:33:13	0.6718666	2018-09-27 19:27:50
2018-09-27 19:43:00	112.4986	2018-09-27 19:33:43	0.61687922	2018-09-27 19:28:00
2018-09-27 19:44:00	112.4986	2018-09-27 19:34:13	0.69104218	2018-09-27 19:28:10
2018-09-27 19:45:00	112.4986	2018-09-27 19:34:43	0.55374485	2018-09-27 19:28:20
2018-09-27 19:46:00	112.4986	2018-09-27 19:35:13	0.88185519	2018-09-27 19:28:30
2018-09-27 19:47:00	112.4986	2018-09-27 19:35:43	0.53676116	2018-09-27 19:28:40
2018-09-27 19:48:00	112.4986	2018-09-27 19:36:13	0.73152608	2018-09-27 19:28:50
2018-09-27 19:49:00	112.4986	2018-09-27 19:36:43	0.5215686	2018-09-27 19:29:00
2018-09-27 19:50:00	112.4986	2018-09-27 19:37:13	0.66046959	2018-09-27 19:29:10
2018-09-27 19:51:00	112.4986	2018-09-27 19:37:43	0.61976057	2018-09-27 19:29:20
2018-09-27 19:52:00	112.4986	2018-09-27 19:38:18	0.84849656	2018-09-27 19:29:30
2018-09-27 19:53:00	112.4986	2018-09-27 19:38:48	0.73726946	2018-09-27 19:29:40
2018-09-27 19:54:00	112.4986	2018-09-27 19:39:18	0.71887749	2018-09-27 19:29:50
2018-09-27 19:55:00	112.4986	2018-09-27 19:39:48	0.70264286	2018-09-27 19:30:00
2018-09-27 19:56:00	112.4986	2018-09-27 19:40:18	0.64306664	2018-09-27 19:30:10
2018-09-27 19:57:00	166.56664	2018-09-27 19:40:48	0.56268424	2018-09-27 19:30:20
2018-09-27 19:58:00	442.2171	2018-09-27 19:41:18	0.75334954	2018-09-27 19:30:30
2018-09-27 19:59:00	442.2171	2018-09-27 19:41:48	0.90078038	2018-09-27 19:30:40
2018-09-27 20:00:00	442.2171	2018-09-27 19:42:18	0.68969619	2018-09-27 19:30:50
2018-09-27 20:01:00	442.2171	2018-09-27 19:42:48	0.79003072	2018-09-27 19:31:00
2018-09-27 20:02:00	442.2171	2018-09-27 19:43:18	0.72015256	2018-09-27 19:31:10
2018-09-27 20:03:00	442.2171	2018-09-27 19:43:48	0.75307673	2018-09-27 19:31:20
2018-09-27 20:04:00	442.2171	2018-09-27 19:44:18	0.63971525	2018-09-27 19:31:30
2018-09-27 20:05:00	442.2171	2018-09-27 19:44:48	0.68434	2018-09-27 19:31:40
2018-09-27 20:06:00	442.2171	2018-09-27 19:45:18	0.66156363	2018-09-27 19:31:50
2018-09-27 20:07:00	442.2171	2018-09-27 19:45:48	0.83386403	2018-09-27 19:32:00
2018-09-27 20:08:00	442.2171	2018-09-27 19:46:18	0.80561334	2018-09-27 19:32:10
2018-09-27 20:09:00	442.2171	2018-09-27 19:46:48	0.70431602	2018-09-27 19:32:20
2018-09-27 20:10:00	442.2171	2018-09-27 19:47:18	0.7103768	2018-09-27 19:32:30
2018-09-27 20:11:00	442.2171	2018-09-27 19:47:48	0.78293937	2018-09-27 19:32:40
2018-09-27 20:12:00	442.2171	2018-09-27 19:48:18	0.8494904	2018-09-27 19:32:50
2018-09-27 20:13:00	442.2171	2018-09-27 19:48:48	0.99743849	2018-09-27 19:33:00
2018-09-27 20:14:00	442.2171	2018-09-27 19:49:18	0.57733548	2018-09-27 19:33:10
2018-09-27 20:15:00	442.2171	2018-09-27 19:49:48	0.9788416	2018-09-27 19:33:20
2018-09-27 20:16:00	442.2171	2018-09-27 19:50:18	0.94625777	2018-09-27 19:33:30
2018-09-27 20:17:00	442.2171	2018-09-27 19:50:48	0.97672331	2018-09-27 19:33:40
2018-09-27 20:18:00	442.2171	2018-09-27 19:51:18	0.76066625	2018-09-27 19:33:50
2018-09-27 20:19:00	442.2171	2018-09-27 19:51:48	0.8375833	2018-09-27 19:34:00
2018-09-27 20:20:00	442.2171	2018-09-27 19:52:18	0.86464489	2018-09-27 19:34:10
2018-09-27 20:21:00	442.2171	2018-09-27 19:52:48	1.0839561	2018-09-27 19:34:20
2018-09-27 20:22:00	442.2171	2018-09-27 19:53:18	0.87130332	2018-09-27 19:34:30
2018-09-27 20:23:00	442.2171	2018-09-27 19:53:48	1.0045614	2018-09-27 19:34:40
2018-09-27 20:24:00	442.2171	2018-09-27 19:54:18	0.91321814	2018-09-27 19:34:50
2018-09-27 20:25:00	442.2171	2018-09-27 19:54:48	0.96816093	2018-09-27 19:35:00
2018-09-27 20:26:00	442.2171	2018-09-27 19:55:18	1.1481819	2018-09-27 19:35:10
2018-09-27 20:27:00	442.2171	2018-09-27 19:55:48	0.89484942	2018-09-27 19:35:20
2018-09-27 20:28:00	442.2171	2018-09-27 19:56:18	0.89915395	2018-09-27 19:35:30
2018-09-27 20:29:00	442.2171	2018-09-27 19:56:48	1.0526549	2018-09-27 19:35:40
2018-09-27 20:30:00	442.2171	2018-09-27 19:57:18	1.2168311	2018-09-27 19:35:50
2018-09-27 20:31:00	442.2171	2018-09-27 19:57:48	1.5738153	2018-09-27 19:36:00
2018-09-27 20:32:00	442.2171	2018-09-27 19:58:18	2.2958896	2018-09-27 19:36:10
2018-09-27 20:33:00	442.2171	2018-09-27 19:58:48	2.6030781	2018-09-27 19:36:20
2018-09-27 20:34:00	442.2171	2018-09-27 19:59:18	3.8024995	2018-09-27 19:36:30
2018-09-27 20:35:00	442.2171	2018-09-27 19:59:48	4.452373	2018-09-27 19:36:40
2018-09-27 20:36:00	442.2171	2018-09-27 20:00:18	5.2551541	2018-09-27 19:36:50
2018-09-27 20:37:00	442.2171	2018-09-27 20:00:48	6.2370181	2018-09-27 19:37:00
2018-09-27 20:38:00	442.2171	2018-09-27 20:01:18	7.1035929	2018-09-27 19:37:10
2018-09-27 20:39:00	442.2171	2018-09-27 20:01:48	8.3840704	2018-09-27 19:37:20
2018-09-27 20:40:00	442.2171	2018-09-27 20:02:18	9.0491886	2018-09-27 19:37:30
2018-09-27 20:41:00	442.2171	2018-09-27 20:02:48	9.0615482	2018-09-27 19:37:40
2018-09-27 20:42:00	442.2171	2018-09-27 20:03:18	11.020103	2018-09-27 19:37:50
2018-09-27 20:43:00	442.2171	2018-09-27 20:03:48	10.911283	2018-09-27 19:38:00
2018-09-27 20:44:00	442.2171	2018-09-27 20:04:18	10.105091	2018-09-27 19:38:10
2018-09-27 20:45:00	442.2171	2018-09-27 20:04:48	10.993931	2018-09-27 19:38:20
			11.212752	
			12.559072	
			13.011928	
			13.214048	
			12.300686	
			13.680195	
			13.257242	
			13.501111	
			13.205162	
			14.466619	
			14.525356	
			14.063048	
			13.929782	
			14.807219	
			12.537774	
			14.911388	
			15.297293	
			13.721856	
			12.712341	
			15.08451	
			13.479455	
			14.249709	
			13.965854	
			14.431318	
			13.657947	
			12.841652	
			12.087551	
			12.507523	
			12.399628	
			11.942836	
			12.46785	
			12.360763	
			11.767643	
			11.47944	
			11.624129	
			10.864506	
			12.175963	
			11.782691	
			11.541744	
			10.991663	
			10.780388	
			10.479259	
			9.7184105	
			8.6592216	
			8.6561089	
			7.2713146	
			7.2819505	
			6.9654789	
			6.1083703	
			6.234477	
			5.5979028	
			5.3486552	
			5.5228844	
			4.6006203	
			4.2008991	
			3.8762324	
			3.5576663	
			2.8563225	
			3.0199919	
			3.0705945	
			2.9426856	
			2.6782291	
			2.2269807	
			2.1009612	
			1.7365557	
			2.0479393	
			1.5976526	
			1.4328005	
			1.5180029	
			1.1398631	
			1.0925851	
			1.0040016	
			0.9842521	
			0.93312407	
			0.84862882	
			1.0073546	
			0.6359545	
			0.67330199	
			0.54180574	
			0.63402647	
			0.63610876	

HIO3_Mod
0.70865774
0.70891035
0.70914066
0.70924628
0.70922011
0.70911807
0.70895392
0.70882314
0.70870674
0.70859361
0.70869863
0.70912623
0.70979095
0.71068066
0.71183574
0.71311259
0.71443093
0.71574759
0.71711582
0.71856439
0.72006941
0.72167099
0.72346562
0.72527516
0.7269581
0.72855002
0.72997445
0.73107058
0.73185128
0.73234081
0.73264784
0.73289812
0.73316419
0.73350894
0.73391366
0.73433942
0.73453939
0.73445183
0.73393422
0.73295105
0.73167056
0.73032033
0.72906917
0.72800219
0.7274211
0.72726274
0.72746474
0.72789061
0.72847742
0.72927457
0.73025358
0.73146719
0.73288494
0.73446524
0.73623395
0.7380296
0.73982143
0.74150091
0.7428149
0.74394751
0.74538809
0.74730849
0.74976838
0.75280237
0.75613821
0.75955337
0.762945
0.76622075
0.76937824
0.77244312
0.77512074
0.77732128
0.77879626
0.77937001
0.77910143
0.77802885
0.77641547
0.77440006
0.77214313
0.76972824
0.76715672
0.76428437
0.76117742
0.75790966
0.75455153
0.75125593
0.74817628
0.74547505
0.74309421
0.74097496
0.73909098
0.73712015
0.73490393
0.73238158
0.72969168
0.72703958
0.72471315
0.72288829
0.7217747
0.7212832
0.72130251
0.72157937
0.72222167
0.7233147
0.7249406
0.72716868
0.72986889
0.73284447
0.73578793
0.73837084
0.74046344
0.74203914
0.74313229
0.74390703
0.74457091
0.74529684
0.74621141
0.74728954
0.74832642
0.74926102
0.75016618
0.75098312
0.75172442
0.75237036
0.75305253
0.75393397
0.75507778
0.75655842
0.75835162
0.76058948
0.76338619
0.7667219
0.77026308
0.77359104
0.77652407
0.77896655
0.78100961
0.78288311
0.78499138
0.78754455
0.79065943
0.79413337
0.79757428
0.80074072
0.80357295
0.80642593
0.80934548
0.8120963
0.81460232
0.81717682
0.82025051
0.8240388
0.82867384
0.83386326
0.83957511
0.8460362
0.85349983
0.8618412
0.8707248
0.87972122
0.88862389
0.89720058
0.90539408
0.91318589
0.92051911
0.92699808
0.93215048
0.93590659
0.93841207
0.93994075
0.94085115
0.94147152
0.94199675
0.94246197
0.9426738
0.94247013
0.94158041
0.94004995
0.93810356
0.93586725
0.93368489
0.93202209
0.9311319
0.93106854
0.93148082
0.93202305
0.93243045
0.93251282
0.93221307
0.93611324
0.94444031
0.95751399
0.97568917
0.99932271
1.0289797
1.0670123
1.1144167
1.1720281
1.2411475
1.3234342
1.4204828
1.5246311
1.6354003
1.7521362
1.8741958
2.0008681
2.1317682
2.2667577
2.4058683
2.5492332
2.6968007
2.848675
3.0048487
3.1648579
3.3282344
3.4946108
3.6638477
3.836096
4.011322
4.1889997
4.3682737
4.5486126
4.7294922
4.9104371
5.09094
5.2705989
5.4491277
5.6263828
5.8022647
5.9768548
6.1497583
6.3208365
6.4898915
6.6569576
6.8219986
6.985034
7.1461139
7.3052154
7.4622769
7.6172662
7.7704206
7.9223838
8.0733309
8.2231951
8.3713446
8.5166044
8.6583691
8.7962904
8.9300928
9.0595436
9.1843834
9.3044033
9.4194584
9.5291758
9.6332998
9.7317686
9.824934
9.9134798
9.9980574
10.079453
10.158116
10.234459
10.308722
10.380902
10.450801
10.51827
10.583212
10.645674
10.706153
10.765186
10.823413
10.881343
10.939591
10.998557
11.058022
11.11768
11.177069
11.235909
11.293949
11.350763
11.406429
11.461107
11.515101
11.568919
11.62269
11.676681
11.731088
11.785677
11.839785
11.893094
11.945438
11.996333
12.045281
12.091878
12.135859
12.176898
12.214615
12.249111
12.281165
12.311275
12.339805
12.367402
12.394421
12.421095
12.447417
12.473252
12.498705
12.523595
12.547116
12.568894
12.588561
12.605588
12.619351
12.629372
12.635571
12.638255
12.637464
12.633488
12.626741
12.617875
12.607455
12.595928
12.583357
12.569724
12.554759
12.53816
12.519899
12.500144
12.479414
12.458227
12.436919
12.415193
12.392983
12.370155
12.346564
12.322307
12.297445
12.27208
12.246318
12.220131
12.193263
12.165415
12.136475
12.106517
12.075963
12.045165
12.014315
11.983615
11.953262
11.922997
11.889458
11.844091
11.783838
11.709186
11.6215
11.522273
11.412918
11.294713
11.168822
11.036291
10.898061
10.754981
10.607816
10.457246
10.30389
10.148304
9.990984
9.8323736
9.6728716
9.5128345
9.3525801
9.1923933
9.0325298
8.8732195
8.7146664
8.5570621
8.4005709
8.2453375
8.0914917
7.9391499
7.7884111
7.6393642
7.4920859
7.3466434
7.2030931
7.0614824
6.9218535
6.784235
6.6486559
6.5151381
6.3836994
6.2543507
6.1271009
6.0019536
5.8789086
5.7579622
5.6391087
5.5223384
5.4076414
5.2950039
5.1844106
5.0758462
4.9692917
4.864728
4.7621336
4.6614866
4.5627642
4.4659424
4.3709965
4.2779021
4.1866336
4.0971651
4.0094705
3.9235232
3.8392963
3.7567632
3.6758964
3.5966692
3.5190544
3.4430254
3.3685553
3.2956169
3.224184
3.1542304
3.0857294
3.0186548
2.9529808
2.8886814
2.825731
2.7641046
2.7037768
2.6447229
2.5869184
2.5303388
2.4749603
2.4207597
2.3677139
2.3158
2.2649956
2.2152786
2.1666276
2.1190209
2.0724375
2.0268567
1.982258
1.9386213
1.895927
1.8541558
1.8132885
1.7733066
1.7341919
1.6959264
1.6584926
1.6218729
1.5860505
1.5510089
1.5167316
1.4832026
1.450406
1.4183263
1.3869483
1.3562572
1.3262382
1.2968767
1.2681589
1.2400708
1.2125992
1.1857307
1.1594524
1.1337519
1.1086166
1.0840343
1.0599933
1.0364815
1.0134877
0.99100059
0.9690091
0.94750243
0.92647016
0.90590203
0.8857879
