# Supplementary material for: The gas-phase formation mechanism of iodic acid as an atmospheric aerosol source
Source: Nat Chem. 2022 Nov 14;15(1):129–35. doi: 10.1038/s41557-022-01067-z (PMC9836935; doi:10.1038/s41557-022-01067-z)
Supplement: Source Data Extended Data Fig. 2 — Plain text data. [file 41557_2022_1067_MOESM6_ESM.txt]

# Data underlying Extended Data Fig. 2
# increase in HIO3 concentrations [molec cm-3] after start of illumination
# elapsed time since turning on lights t [s] (t_Meas for measured concentrations Meas and t_Mod for the other modelled time series)
# the differently modelled HIO3 time series are labelled by their precursors
# Data separated by panels
# A
t_Meas	Meas	t_Mod	IH2O_O3	IOH2O_O3	I2O3_H2O	I2O4_H2O	OIO_O3_H2O	IOIO_O3_H2O
-19.449701	-30097.617	-10	397.5625	329.90625	175.90625	105.97852	1217.625	132
-9.4488001	747.04688	0	181.375	165.625	88.117188	76.791016	800.75	66.265625
0.55210018	29350.57	10	0	0	0	47.550781	381.125	0
10.553	-54993.867	20	546410.5	3341	305.53125	18.681641	0	350.16406
20.553898	15409.195	30	1162730.6	15008.688	2282.1953	0	20.375	3520.3359
30.5548	-9060.7031	40	1773451.2	34933.844	6337.5469	12.185547	1086.5625	12415.273
40.555698	13789.852	50	2370046	62524.656	12594.414	83.818359	3982.4375	29525.383
50.556602	87321.602	60	2953969	97139.25	21234.422	251.47461	9565.25	56820.25
60.557499	27394.305	70.000008	3525102.8	138161.5	32562.023	560.91992	18719.375	95793.539
70.558411	59824.883	80	4084734.5	184995.34	46998.898	1068.6816	32317.562	147493.44
80.559296	106171.15	90	4633087.5	237074.19	65068.648	1843.6387	51189.625	212570.25
90.560196	138607.25	110.00001	5701166	354841.88	114555.21	4539.0723	107718.56	383699.25
110.562	217579.69	129.99998	6739702.5	487718.06	186334.12	9477.248	193344.31	608417.25
130.56369	695896.06	150	7749673.5	632363.06	285727.59	17693.299	311508.56	882808.38
150.56552	750519.94	170	8730586	785730.56	417265.59	30351.33	463916.94	1200694.9
170.56729	979648.06	189.99998	9680357	945002.69	584078.5	48623	650540.81	1554514.2
190.56908	1199462.4	220.00002	11046729	1189451.5	903057.62	88766.508	990736.06	2135036
220.57175	1830639	250.00002	12339118	1434115	1301736.2	146182.7	1393719.8	2752667.8
250.57455	2497561	279.99994	13551666	1673559	1770306.5	221457.64	1846391.8	3385329.5
280.57721	3069804.5	320	15061470	1979298	2478881	347338.22	2503705	4222938
320.58081	4093540.2	360.00003	16469995	2265526	3250929	496557.88	3193124.2	5032236
360.58432	3841864.5	400	17729090	2527283.2	4052505	661255.81	3886247	5797512
400.58792	5641307.5	450.00003	19098040	2816985.2	5047937.5	876250	4726238.5	6670240.5
450.59244	5902066.5	500.00003	20284274	3067842	5994996	1088334.8	5513768	7441070
500.59692	7053459	559.99988	21541950	3327441.5	7041515.5	1326490	6375841.5	8248609
560.60211	7352616	619.99994	22535044	3544551	7971638	1539958.5	7139021	8932644
630.60852	8205841	690	23518222	3750632.8	8903501	1753173.5	7896477.5	9590738
700.61469	9579673	769.99994	24386670	3937238	9783573	1951920.8	8607560	10195723
780.62189	11226470	859.99988	25104066	4097102	10563446	2125246.2	9236132	10717315
870.62988	9308082	960	25711718	4229118.5	11216893	2266924.2	9759739	11147474
970.63885	10376925	1069.9999	26215454	4331818	11746877	2377900.8	10167008	11501742
1080.6492	9767820	1189.9998	26581450	4422316	12159374	2462880.5	10505754	11783045
1200.6594	11641587	1320.0001	26856702	4495358.5	12468018	2525635	10765742	11997780
1330.6715	10639897	1460.0002	26931342	4539716	12666535	2567484.2	10938637	12125279
1480.6849	11055967	1620.0001	26831896	4551071	12733637	2582711.2	11012680	12140651
1640.6992	11206130	1800.0001	26647636	4537589	12688933	2570856.8	10987896	12087097
1815.2876	10404889	2000.0001	26395878	4523604.5	12576079	2544151	10931061	11991585
2015.3058	9643096	2220.0002	26072052	4493422.5	12405339	2506286.2	10826895	11851657
2235.3262	10095756	2460	25616808	4455500.5	12163408	2456287.8	10693967	11637155
2475.3474	9379651							
# B
t_Meas	Meas	t_Mod	IH2O_O3	IOH2O_O3	I2O3_H2O	I2O4_H2O	OIO_O3_H2O	IOIO_O3_H2O
-17.676901	14585.281	-14.000001	408.64844	178.4375	176.26953	122.10645	846.625	223.79297
-7.6759	20398.727	-4	201.20312	88.210938	87.714844	91.583008	560.40625	110.82031
2.3248997	-34984.016	6	0	0	0.7890625	61.572266	277.75	0
12.3259	6473.5547	16	206487.28	782.91406	0	32.347656	22.78125	103.73047
22.326799	-40887.852	26	601903.69	4363.0859	544.04297	8.1533203	0	1971.4727
32.327801	16179.258	36	1005511.6	11634.625	2205.0898	0	663.6875	9024.582
42.328594	40163.836	46	1401378	22363.102	5310.3828	24.043945	2596.125	24711.77
52.329498	57862.477	56.000004	1789301.1	36284.344	10066.125	101.04785	6434.4375	51850.988
62.330406	32601.727	66	2170446.8	53147.008	16699.723	257.5127	12847.125	92661.109
72.331291	63543.039	75.999992	2545209	72695.398	25505.797	527.15137	22512.188	148798.98
82.332298	140397.81	86	2913694.2	94677.898	36865.07	952.43652	36095.938	221384.34
92.333107	240005.91	105.99999	3633157	144969.91	69153.078	2491.7881	77507.188	417888.78
112.33501	316419.97	126.00001	4333767	202116.91	117889.9	5435.3154	141482.19	682136.31
132.33681	551518.19	145.99998	5016458.5	264235.5	187778.91	10529.575	231273.56	1009299.6
152.33859	871208.31	166	5680322.5	329810.5	283363.78	18677.332	348813.62	1391411.5
172.3403	1300462.2	185.99998	6323892	397565.31	408337.75	30866.832	494747.38	1818579.2
192.34221	1309129.2	216	7251913.5	501195.84	655792	58839.73	765595.19	2520484.8
222.34497	2577169	245.99998	8132149	604740.62	976235.25	100825.55	1093633.2	3265264.8
252.34772	2848960.5	276	8960848	705931.69	1364653.2	158437.58	1469588.5	4023178.2
282.35028	3912024	315.99994	9989157	834313.75	1970261.5	259717.84	2025227.8	5015742
322.35403	4557146.5	356.00003	10943478	953583.06	2648462.2	386038.72	2618148.8	5961322.5
362.35757	4920844.5	396.00003	11818099	1063313.5	3368809.8	531876.94	3226632.5	6846254.5
402.36121	6152948.5	445.99997	12808954	1187899.9	4287018	731593.12	3985797.8	7857083
452.36572	7271368	495.99997	13705350	1299355.9	5189079	939446.62	4719196.5	8765249
502.37027	8550191	556	14636144	1415904.5	6213010	1186095.4	5538888	9727735
562.37561	8555997	615.99994	15449517	1515430.4	7147228.5	1418826.5	6279262	10563368
632.38214	10263414	685.99994	16231048	1613653.8	8111178.5	1664522.1	7041630	11398420
707.07025	11236920	766.00018	16956218	1706334	9041874	1906532.1	7784221.5	12181019
787.07758	11228197	855.99982	17604292	1790532.6	9888647	2129846.8	8469971	12885125
877.08563	13542317	956.00018	18132752	1861985.1	10624818	2324554.5	9066112	13497807
977.09454	11635387	1066.0001	18501214	1915000.6	11212723	2483071	9542986	13970843
1087.1049	13141877	1185.9999	18791200	1956878.8	11655794	2602197.8	9914392	14333045
1207.1158	11591939	1315.9999	19037938	1991518.4	11988501	2688666.2	10196302	14630414
1337.1274	13175217	1456	19122986	2012456.4	12216815	2749685.5	10392981	14822482
1487.1409	12222814	1615.9998	19151774	2024368.4	12344744	2785386.2	10515054	14919986
1647.1553	11369647	1795.9998	19097886	2029826.1	12369856	2795249.8	10572027	14919419
1827.172	12044776	1985.9999	19039770	2029447.1	12341230	2787555.8	10569818	14892232
2027.1895	11363924	2195.9998	18917028	2019499.6	12272484	2770390.5	10517942	14817643
2247.2092	10306417	2436.0005	18745260	2007170.8	12156564	2742634.5	10446786	14691384
2487.231	9394560							
# C
t_Meas	Meas	t_Mod	IH2O_O3	IOH2O_O3	I2O3_H2O	I2O4_H2O	OIO_O3_H2O	IOIO_O3_H2O
-18.4925	-3995.8262	-19	77.543945	35.308105	0.2742424	0.079679489	91.113281	0.24504089
-8.4916	3851.8105	-9	92.124023	43.875488	0.34275436	0.099740982	112.53125	0.30646133
1.5093002	144.01562	1	107.44775	52.867188	0.41549301	0.12110996	134.74316	0.37152863
11.5102	27038.404	11	378.49658	63.98291	0.49669647	0.14385223	157.75879	0.44463348
21.511099	22457.381	21.000002	194743.03	1385.541	3.776123	0.16988754	192.59277	15.225189
31.511999	20030.404	30.999996	398659.88	5695.1948	21.458645	0.26527882	328.26562	197.37898
41.512905	856.2207	40.999996	599519.5	12870.117	61.46896	0.56312084	690.1582	832.69531
51.513798	36695.82	51	797407.25	22754.275	135.74701	1.2852297	1411.4834	2227.5759
61.514706	7862.3574	61.000004	986733.88	35153.941	263.07861	2.8042212	2629.8037	4665.1055
71.515594	15984.662	70.999992	1167451.9	49834.57	468.60248	5.7080851	4480.0439	8371.4521
81.516502	28836.775	81.000008	1339830.8	66571.57	783.08435	10.862363	7089.4287	13515.086
91.517303	22639.553	90.999992	1504121.4	85150.266	1241.7772	19.462631	10573.96	20213.436
111.51921	126537.77	110.99998	1809359.1	127020.86	2746.8208	53.631905	20561.16	38521.504
131.5209	42613.438	131	2097624.5	174077.53	5307.5386	125.32516	35073.445	63492.562
151.52281	140978.8	151	2374732.2	225420.89	9266.9111	257.93921	54547.895	95207.398
171.5246	158602.33	171	2641365	280315.56	14967.725	480.98129	79287.047	133623.59
191.52638	172932.58	191.00002	2890643.5	338063.5	22725.582	829.0799	109471.41	178460.61
221.52914	300384.69	221.00003	3228422.5	428259.84	38722.445	1667.3202	164926.84	256134.44
251.53175	437717.75	251.00003	3527653.8	520468.78	60306.805	2991.229	231820.7	343404.88
281.53448	568744.06	281.00003	3795698	612641.06	87512.102	4898.1802	308625.75	437157.5
321.53796	571269.06	320.99994	4129688.8	733274.06	132034.53	8450.998	423144.16	567873.94
361.54175	870566.56	360.99997	4467041.5	850930.38	185469.3	13219.008	547571.19	703573.75
401.54529	1019005.1	400.99994	4734616	963773.12	246773.8	19216.764	678666.12	841732.81
451.5498	1070671.2	451	4948225	1092307.1	329895.72	28210.363	845829.12	1005089.2
501.55408	1117055.9	501	5125534	1203531	413966.81	38235.305	1007405.8	1147079.2
561.55963	1206052	561	5409490.5	1322859.2	514728.31	50834.281	1186467.5	1302641.6
631.5658	1595173.8	630.99988	5613058	1444094.8	629593.81	65823.352	1376821	1467563.5
701.57214	1712726.8	701	5697728.5	1540272.9	732476.88	80141.828	1542259	1597365.5
781.57947	1686788.9	781.00018	5668827	1618977.5	827519.62	94252.32	1691990.9	1698522.4
871.58734	1473937.4	870.99988	5561862.5	1670155.9	899189.25	105863.55	1805129.6	1751543.9
966.13989	1572156.6	970.99994	5510139	1696210.8	944064.19	113348.84	1866514.1	1769302.5
1076.1497	1590726.6	1081.0001	5279254.5	1697738.4	961603.25	116712.62	1885392.9	1755724.2
1196.1604	1266745	1201.0001	5134452	1680001	949597.31	115612.76	1862633.2	1707957.2
1326.1721	1612369	1331.0002	5100766	1663107.2	924403.38	111777.12	1819103.9	1660763.9
1476.1858	1303919.8	1480.9999	4966198	1651343.6	899444.69	107456.03	1777826.4	1629865.5
1636.1998	1170524	1640.9996	4605520	1594462.5	848961.44	101380	1709758.9	1538108
1816.2158	1170104.4	1821	4396436.5	1538411.5	782872.56	92377.688	1613365.5	1438587.1
# D
t_Meas	Meas	t_Mod	IH2O_O3	IOH2O_O3	I2O3_H2O	I2O4_H2O	OIO_O3_H2O	IOIO_O3_H2O
-14.777601	18642.062	-13	11.958008	13.109375	0.42205811	0.17456055	64.265625	0.00082397461
-4.7767	-17353.238	-3	12.779297	15.664551	0.5105896	0.21060181	76.1875	0.0001373291
5.2242002	-1288.8281	7	12.11084	18.116699	0.59861755	0.24624634	87.333984	0
15.225201	-9930.4648	17	34247.73	166.98877	1.7144012	0.28362274	100.55859	3.1910706
25.226	21252.164	27	89316.07	743.35303	9.1370697	0.3658905	140.5957	36.089645
35.227001	-38706.402	37.000004	144263.73	1838.9194	28.511948	0.57849121	249.41992	158.29172
45.227802	-20771.387	47.000004	197290.02	3421.168	63.135986	1.0237122	470.04688	433.16174
55.228695	13483.578	56.999996	248508.48	5456.5645	115.32397	1.8158722	841.91211	915.36963
65.229698	-297.14844	67	298574.81	7916.0723	187.57913	3.087738	1401.375	1651.7397
75.230507	-49258.609	77.000008	347586.66	10775.569	283.06052	4.9970703	2182.2578	2684.0405
85.2314	-7012.2656	86.999992	395580.28	14011.653	405.64758	7.7320099	3215.8301	4049.0327
105.23321	-30055.965	107.00001	488589.12	21521.141	750.93256	16.611893	6152.8672	7898.0005
125.2351	-6781.7266	126.99998	578210.69	30264.773	1266.5791	32.012329	10408.887	13393.312
145.23689	-10855.324	146.99998	665932.94	40087.734	2003.7139	56.975494	16140.77	20678.77
165.23859	-12197.047	167	752007.06	50857.48	3020.3586	95.408417	23473.941	29869.945
185.24039	24072.93	187	835576.75	62450.848	4379.1182	152.1478	32507.109	41044.762
215.24307	-7133.9141	217.00005	950912.12	81036.344	7190.2988	284.24451	49373.828	61444.141
245.24583	82891.07	247.00002	1054891.4	100574.2	11077.229	492.35858	70244.57	85742.125
275.2485	96995.352	277.00006	1149685.9	120634.09	16165.166	800.12372	95001.953	113295.48
305.25122	76823.164	316.99994	1263489.2	147633.98	24953.41	1406.4178	133606.81	153967.73
345.25476	129431.05	356.99994	1366233.1	174343.66	36089.031	2283.1753	177696.09	197785.5
385.25833	129434.85	397	1459358.4	200350.95	49519.512	3470.8174	226198.16	243551.42
435.26285	259040.75	447	1565801.5	231542.58	69289.25	5431.5752	291520.44	301921.81
485.26736	284187.72	497	1676574.4	261327.33	92105.516	7942.0293	360267.19	361061.03
545.27277	206903.16	556.99988	1786857.9	295140.84	123116.09	11683.832	445464.19	432586.28
605.27826	324128.06	617	1874949.6	325907.03	156743.56	16156.046	531232.44	500638.75
675.28467	375071.81	687	1968825.5	357974.81	197651.64	22112.432	628872.06	573866.31
755.29187	320357.31	767.00018	2048818.2	389619.34	244714.86	29577.646	733798	648341.12
840.05194	420249.97	857.00006	2132492.2	418862.25	295502.25	38292.922	838786.81	719880.56
930.06024	501315.34	956.99994	2184351.5	445350.91	347435.72	47816.113	940193.75	785923.19
1030.0692	562469.69	1066.9999	2218306.5	465041.56	394963.06	57347.73	1027493.5	836731.12
1140.0789	553439.5	1187.0001	2258366.5	481078.5	436506.84	66066.852	1099300.5	877711.56
1270.0905	569067.38	1316.9999	2289729.8	494323.22	471434.16	73606.07	1157264.4	910646
1410.103	619493.56	1457	2300731.5	505062.97	499863.19	79841.758	1202649.9	936953.94
1560.1163	577066	1617.0002	2310111.5	511051.53	520379.66	84785.938	1233649.2	951083.69
1730.1322	514025.72	1797.0002	2286411	513688.28	533282.75	88130.609	1251317	957118.12
1920.1493	561572.06	1997.0002	2310003	514712.28	538585.5	89681.328	1255387.5	957539.12
2130.168	785167.38	2217.0002	2288482.8	515081.78	541494.94	90420.125	1257429.1	958690.06
2360.1882	585018.38	2457	2264789.2	511265.44	537419	90072.039	1248803.2	947551.06
2614.8245	583978.38							
