# Supplementary material for: The gas-phase formation mechanism of iodic acid as an atmospheric aerosol source
Source: Nat Chem. 2022 Nov 14;15(1):129–35. doi: 10.1038/s41557-022-01067-z (PMC9836935; doi:10.1038/s41557-022-01067-z)
Supplement: Source Data Extended Data Fig. 3 — Plain text data. [file 41557_2022_1067_MOESM7_ESM.txt]

# Data underlying Extended Data Fig. 3
# time series of key iodine species at CLOUD, in measurements and modelled
# concentrations [molec cm-3]
# UTC centre times [YYYY-MM-DD hh:mm:ss]
# *_Mod indicates model data
# *_ModBC indicates base-case model data
# *_ModExt indicates extended model data
# *_MeasBr indicates data acquired by Br--MION-CIMS
# *_MeasNO3 indicates data acquired by NO3--CIMS
# kTotal [s-1] is the total loss rate of sticky molecues to the chamber walls, particle surfaces, and to dilution
UTC_Mod	UTC_IO_MeasBr	IO_MeasBr	IO_ModBC	IO_ModExt	UTC_OIO_MeasBr	OIO_MeasBr	UTC_OIO_MeasNO3	OIO_MeasNO3	OIO_ModBC	OIO_ModExt	UTC_IOIO_MeasNO3	IOIO_MeasNO3	IOIO_ModBC	IOIO_ModExt	UTC_I2O3_MeasNO3	I2O3_MeasNO3	I2O3_ModBC	I2O3_ModExt	UTC_I2O4_MeasBr	I2O4_MeasBr	UTC_I2O4_MeasNO3	I2O4_MeasNO3	I2O4_ModBC	I2O4_ModExt	UTC_I2O5_MeasNO3	I2O5_MeasNO3	IOIO4_ModExt	UTC_HOI_MeasBr	HOI_MeasBr	HOI_ModBC	HOI_ModExt	UTC_HIO3_MeasBr	HIO3_MeasBr	UTC_HIO3_MeasNO3	HIO3_MeasNO3	HIO3_ModExt	kTotal
2018-10-04 07:30:00	2018-10-04 07:29:49	329271.38	488801.72	520936.38	2018-10-04 07:29:49	0	2018-10-04 07:29:52	42258.137	268082.91	291740.84	2018-10-04 07:29:52	39100.078	1482.4742	103.86515	2018-10-04 07:29:52	2085.7041	9531.3008	12103.504	2018-10-04 07:29:49	0	2018-10-04 07:29:52	1590.8876	3591.5283	4628.3247	2018-10-04 07:29:52	429.50565	2.197103	2018-10-04 07:29:49	2699122.5	0	33720.207	2018-10-04 07:29:49	104424.68	2018-10-04 07:29:43	50300.535	7827.0771	0.002262104204874049
2018-10-04 07:30:10	2018-10-04 07:31:49	499520.5	488385.75	520513.59	2018-10-04 07:31:49	83884.242	2018-10-04 07:30:02	39756.648	267923.81	291578.19	2018-10-04 07:30:02	43116.973	1481.589	103.6515	2018-10-04 07:30:02	2650.8889	9527.085	12098.207	2018-10-04 07:31:49	1526.5146	2018-10-04 07:30:02	597.95581	3590.0142	4626.4023	2018-10-04 07:30:02	-392.96652	2.1942201	2018-10-04 07:31:49	2469456.8	0	33703.273	2018-10-04 07:31:49	83197.328	2018-10-04 07:30:13	51317.191	7823.7231	0.002262129103939969
2018-10-04 07:30:20	2018-10-04 07:33:49	1048448.7	487944.31	520064.69	2018-10-04 07:33:49	0	2018-10-04 07:30:12	35924.301	267755.75	291406.47	2018-10-04 07:30:12	40620.668	1480.5691	103.4241	2018-10-04 07:30:12	3357.8567	9522.6338	12092.655	2018-10-04 07:33:49	20.297667	2018-10-04 07:30:12	-1327.1045	3588.4299	4624.4048	2018-10-04 07:30:12	-1167.8124	2.1910763	2018-10-04 07:33:49	913083.25	0	33686.16	2018-10-04 07:33:49	87338.07	2018-10-04 07:30:43	29694.059	7820.1709	0.002262167600747489
2018-10-04 07:30:30	2018-10-04 07:35:49	408006.38	487567.38	519679.88	2018-10-04 07:35:49	0	2018-10-04 07:30:22	31428.396	267609.78	291256.78	2018-10-04 07:30:22	31425.047	1479.4332	103.21048	2018-10-04 07:30:22	3836.4209	9517.9688	12086.872	2018-10-04 07:35:49	0	2018-10-04 07:30:22	-3348.157	3586.782	4622.3379	2018-10-04 07:30:22	-1830.6844	2.1879678	2018-10-04 07:35:49	1552797.9	0	33668.855	2018-10-04 07:35:49	191216.22	2018-10-04 07:31:13	39011.871	7816.4087	0.002262206097611852
2018-10-04 07:30:40	2018-10-04 07:37:49	573272.38	487254.5	519358.91	2018-10-04 07:37:49	0	2018-10-04 07:30:32	27663.586	267484.56	291127.88	2018-10-04 07:30:32	17377.588	1478.2325	103.03311	2018-10-04 07:30:32	3945.0132	9513.1436	12080.915	2018-10-04 07:37:49	60728.449	2018-10-04 07:30:32	-4651.5244	3585.0864	4620.2197	2018-10-04 07:30:32	-2325.2429	2.1852937	2018-10-04 07:37:49	1896069.4	0	33651.379	2018-10-04 07:37:49	113774.12	2018-10-04 07:31:43	56273.34	7812.4619	0.002262244594476215
2018-10-04 07:30:50	2018-10-04 07:39:49	661018.75	487001.28	519097.5	2018-10-04 07:39:49	205144.47	2018-10-04 07:30:42	25941.541	267378.47	291018.09	2018-10-04 07:30:42	1892.5262	1477.0112	102.89917	2018-10-04 07:30:42	3796.5344	9508.208	12074.838	2018-10-04 07:39:49	0	2018-10-04 07:30:42	-4798.4565	3583.3584	4618.0664	2018-10-04 07:30:42	-2602.7551	2.1830971	2018-10-04 07:39:49	1466429.9	0	33633.766	2018-10-04 07:39:49	161371.38	2018-10-04 07:32:13	18371.338	7808.3677	0.002262283091283734
2018-10-04 07:31:00	2018-10-04 07:41:49	133941.84	486803.22	518891.28	2018-10-04 07:41:49	3650.1287	2018-10-04 07:30:52	26887.766	267289.75	290925.69	2018-10-04 07:30:52	-11383.511	1475.8052	102.80988	2018-10-04 07:30:52	3574.9563	9503.208	12068.688	2018-10-04 07:41:49	32359.033	2018-10-04 07:30:52	-3797.6033	3581.6113	4615.8926	2018-10-04 07:30:52	-2636.22	2.1813638	2018-10-04 07:41:49	2170263.8	0	33616.051	2018-10-04 07:41:49	228058.53	2018-10-04 07:32:43	34340.785	7804.165	0.002262321588091254
2018-10-04 07:31:10	2018-10-04 07:43:49	369320.5	486656.22	518736.31	2018-10-04 07:43:49	0	2018-10-04 07:31:02	30177.164	267216.88	290849.12	2018-10-04 07:31:02	-20050.582	1474.6447	102.76186	2018-10-04 07:31:02	3324.7891	9498.1836	12062.512	2018-10-04 07:43:49	126232.22	2018-10-04 07:31:02	-1967.5608	3579.8569	4613.7109	2018-10-04 07:31:02	-2440.9282	2.180084	2018-10-04 07:43:49	1926559.4	0	33598.277	2018-10-04 07:43:49	301016.66	2018-10-04 07:33:13	60621.848	7799.8945	0.002262360084955617
2018-10-04 07:31:20	2018-10-04 07:45:49	277035.59	486557.12	518629.5	2018-10-04 07:45:49	29819.836	2018-10-04 07:31:12	34516.871	267158.72	290787.31	2018-10-04 07:31:12	-23585.756	1473.5548	102.74814	2018-10-04 07:31:12	2910.7549	9493.1709	12056.347	2018-10-04 07:45:49	0	2018-10-04 07:31:12	211.23979	3578.106	4611.5332	2018-10-04 07:31:12	-2086.906	2.1792486	2018-10-04 07:45:49	2018835.5	0	33580.48	2018-10-04 07:45:49	86424.984	2018-10-04 07:33:47	32990.973	7795.5972	0.002262388701751661
2018-10-04 07:31:30	2018-10-04 07:47:49	715649.25	486461.22	518526.03	2018-10-04 07:47:49	1433.9196	2018-10-04 07:31:22	38049.297	267099.97	290724.84	2018-10-04 07:31:22	-22879.396	1472.4879	102.75307	2018-10-04 07:31:22	2171.1709	9488.1855	12050.209	2018-10-04 07:47:49	0	2018-10-04 07:31:22	2146.3311	3576.3569	4609.3564	2018-10-04 07:31:22	-1691.2543	2.1777129	2018-10-04 07:47:49	3501897.2	0	33562.695	2018-10-04 07:47:49	75716.273	2018-10-04 07:34:17	75139.453	7791.3057	0.002262417318661392
2018-10-04 07:31:40	2018-10-04 07:49:49	344375.56	486367.38	518424.78	2018-10-04 07:49:49	0	2018-10-04 07:31:32	39326.965	267040.94	290662.06	2018-10-04 07:31:32	-19237.26	1471.4435	102.75824	2018-10-04 07:31:32	1097.8221	9483.2266	12044.099	2018-10-04 07:49:49	57849.23	2018-10-04 07:31:32	3184.9321	3574.6094	4607.1802	2018-10-04 07:31:32	-1387.868	2.1762908	2018-10-04 07:49:49	2069544.5	0	33544.941	2018-10-04 07:49:49	191087.59	2018-10-04 07:34:47	25263.357	7787.0386	0.002262445935457436
2018-10-04 07:31:50	2018-10-04 07:51:54	542659.56	486276.97	518327.09	2018-10-04 07:51:54	114.88985	2018-10-04 07:31:42	38299.09	266982.44	290599.78	2018-10-04 07:31:42	-13534.547	1470.4204	102.75495	2018-10-04 07:31:42	-132.32074	9478.2949	12038.017	2018-10-04 07:51:54	48.230633	2018-10-04 07:31:42	2817.3699	3572.8633	4605.0049	2018-10-04 07:31:42	-1283.9078	2.1749384	2018-10-04 07:51:54	2045888.5	0	33527.227	2018-10-04 07:51:54	239717.5	2018-10-04 07:35:17	81363.492	7782.8062	0.002262474552253479
2018-10-04 07:32:00	2018-10-04 07:53:54	138915.52	486191.62	518234.59	2018-10-04 07:53:54	1931.8086	2018-10-04 07:31:52	36296.383	266925.44	290538.97	2018-10-04 07:31:52	-5983.7852	1469.4192	102.73976	2018-10-04 07:31:52	-1277.0039	9473.3926	12031.966	2018-10-04 07:53:54	40061.219	2018-10-04 07:31:52	969.10754	3571.1194	4602.8311	2018-10-04 07:31:52	-1420.9695	2.1736469	2018-10-04 07:53:54	2451626.2	0	33509.559	2018-10-04 07:53:54	175041.7	2018-10-04 07:35:47	27517.33	7778.6143	0.00226250316916321
2018-10-04 07:32:10	2018-10-04 07:55:54	635386.69	486112.72	518148.66	2018-10-04 07:55:54	0	2018-10-04 07:32:02	34784.789	266870.72	290480.44	2018-10-04 07:32:02	3368.7791	1468.4417	102.71412	2018-10-04 07:32:02	-2158.0776	9468.5234	12025.95	2018-10-04 07:55:54	121.62794	2018-10-04 07:32:02	-1879.6643	3569.3789	4600.6602	2018-10-04 07:32:02	-1758.7904	2.1724055	2018-10-04 07:55:54	3094735.8	0	33491.941	2018-10-04 07:55:54	277437.06	2018-10-04 07:36:17	11968.136	7774.4648	0.002262531785959254
2018-10-04 07:32:20	2018-10-04 07:57:54	520475.81	486040.81	518069.84	2018-10-04 07:57:54	36050.488	2018-10-04 07:32:12	34025.219	266818.66	290424.56	2018-10-04 07:32:12	13893.577	1467.489	102.6837	2018-10-04 07:32:12	-2697.7263	9463.6924	12019.975	2018-10-04 07:57:54	43406.309	2018-10-04 07:32:12	-4898.8247	3567.6433	4598.4941	2018-10-04 07:32:12	-2189.4849	2.1711943	2018-10-04 07:57:54	2780577	0	33474.371	2018-10-04 07:57:54	211460.47	2018-10-04 07:36:47	80768.398	7770.356	0.002262542595076411
2018-10-04 07:32:30	2018-10-04 07:59:54	570692.75	485982.75	518005.03	2018-10-04 07:59:54	86403.508	2018-10-04 07:32:22	33055.562	266771.56	290373.75	2018-10-04 07:32:22	24169.393	1466.6105	102.65598	2018-10-04 07:32:22	-2900.6187	9458.9082	12014.049	2018-10-04 07:59:54	6462.186	2018-10-04 07:32:22	-7294.7651	3565.9209	4596.3423	2018-10-04 07:32:22	-2576.0159	2.1707923	2018-10-04 07:59:54	2012860.6	0	33456.852	2018-10-04 07:59:54	132056.22	2018-10-04 07:37:17	4414.7217	7766.2881	0.002262553404193568
2018-10-04 07:32:40	2018-10-04 08:01:54	509784.44	485937.09	517952.84	2018-10-04 08:01:54	53832.461	2018-10-04 07:32:32	31070.727	266728.72	290327.22	2018-10-04 07:32:32	32506.73	1465.8065	102.64155	2018-10-04 07:32:32	-2858.0403	9454.1797	12008.184	2018-10-04 08:01:54	24118.361	2018-10-04 07:32:32	-8610.3154	3564.2144	4594.208	2018-10-04 07:32:32	-2798.3889	2.1704469	2018-10-04 08:01:54	2294297.2	0	33439.379	2018-10-04 08:01:54	171932.55	2018-10-04 07:37:47	28527.557	7762.2593	0.002262564213424412
2018-10-04 07:32:50	2018-10-04 08:03:54	374348.88	485901.53	517911	2018-10-04 08:03:54	0	2018-10-04 07:32:42	28739.799	266688.97	290283.84	2018-10-04 07:32:42	37518.695	1465.0759	102.64621	2018-10-04 07:32:42	-2755.6328	9449.5137	12002.386	2018-10-04 08:03:54	51886.316	2018-10-04 07:32:42	-8809.2783	3562.5259	4592.0938	2018-10-04 07:32:42	-2789.8687	2.1701591	2018-10-04 08:03:54	2345490.8	0	33421.953	2018-10-04 08:03:54	152484.09	2018-10-04 07:38:17	19162.158	7758.2705	0.002262575022541569
2018-10-04 07:33:00	2018-10-04 08:05:54	513832.59	485873.62	517877.09	2018-10-04 08:05:54	1283.9957	2018-10-04 07:32:52	28022.594	266651.16	290242.41	2018-10-04 07:32:52	38191.367	1464.4172	102.67139	2018-10-04 07:32:52	-2817.1216	9444.915	11996.661	2018-10-04 08:05:54	108.57198	2018-10-04 07:32:52	-8196.5752	3560.8567	4590.001	2018-10-04 07:32:52	-2551.8474	2.1699359	2018-10-04 08:05:54	1462506.4	0	33404.578	2018-10-04 08:05:54	90160.305	2018-10-04 07:38:47	64145.965	7754.3247	0.002262585831658726
2018-10-04 07:33:10	2018-10-04 08:07:54	465304.03	485851.38	517849.12	2018-10-04 08:07:54	3380.9089	2018-10-04 07:33:02	30597.791	266614.31	290201.91	2018-10-04 07:33:02	33841.75	1463.8271	102.71439	2018-10-04 07:33:02	-3191.3899	9440.3857	11991.013	2018-10-04 08:07:54	0	2018-10-04 07:33:02	-7263.0181	3559.2073	4587.9297	2018-10-04 07:33:02	-2144.75	2.1697776	2018-10-04 08:07:54	2411140.2	0	33387.266	2018-10-04 08:07:54	151356.16	2018-10-04 07:39:17	62127.371	7750.4277	0.002262596640775882
2018-10-04 07:33:20	2018-10-04 08:09:54	335308.38	485833.53	517825.84	2018-10-04 08:09:54	0	2018-10-04 07:33:12	36356.43	266577.84	290161.75	2018-10-04 07:33:12	24548.25	1463.3019	102.76953	2018-10-04 07:33:12	-3866.9756	9435.9277	11985.442	2018-10-04 08:09:54	273.51389	2018-10-04 07:33:12	-6497.394	3557.5774	4585.8804	2018-10-04 07:33:12	-1660.1558	2.1696875	2018-10-04 08:09:54	3414965	0	33370.02	2018-10-04 08:09:54	109390.64	2018-10-04 07:39:47	22782.693	7746.5874	0.002262554853132315
2018-10-04 07:33:30	2018-10-04 08:11:54	621754.38	485749.81	517736.72	2018-10-04 08:11:54	0	2018-10-04 07:33:22	43244.969	266517.28	290097.41	2018-10-04 07:33:22	11721.731	1462.7938	102.81688	2018-10-04 07:33:22	-4678.6724	9431.5146	11979.921	2018-10-04 08:11:54	134.72935	2018-10-04 07:33:22	-6207.4883	3555.9578	4583.8428	2018-10-04 07:33:22	-1185.3326	2.1689215	2018-10-04 08:11:54	3083011	0	33352.84	2018-10-04 08:11:54	122259.74	2018-10-04 07:40:17	39218.156	7742.8066	0.00226251306537506
2018-10-04 07:33:40	2018-10-04 08:13:54	700887.75	485600.22	517581.62	2018-10-04 08:13:54	2383.677	2018-10-04 07:33:36	48500.582	266433.31	290009.5	2018-10-04 07:33:36	-2053.4492	1462.2609	102.83792	2018-10-04 07:33:36	-5401.1406	9427.0938	11974.393	2018-10-04 08:13:54	0.79624379	2018-10-04 07:33:36	-6429.3076	3554.3318	4581.7983	2018-10-04 07:33:36	-774.63251	2.1676838	2018-10-04 08:13:54	4424401	0	33335.703	2018-10-04 08:13:54	171147.94	2018-10-04 07:40:47	81899.102	7739.0581	0.002262471277731493
2018-10-04 07:33:50	2018-10-04 08:15:54	940288.06	485387.75	517363.44	2018-10-04 08:15:54	2669.8325	2018-10-04 07:33:46	50280.598	266326.84	289898.91	2018-10-04 07:33:46	-14003.189	1461.6669	102.82712	2018-10-04 07:33:46	-5868.6196	9422.6152	11968.803	2018-10-04 08:15:54	28855.691	2018-10-04 07:33:46	-6973.9702	3552.6838	4579.73	2018-10-04 07:33:46	-439.88486	2.1659391	2018-10-04 08:15:54	3853236.2	0	33318.57	2018-10-04 08:15:54	120856.77	2018-10-04 07:41:17	99446.664	7735.3042	0.002262429490087925
2018-10-04 07:34:00	2018-10-04 08:17:54	589795.31	485115.41	517085.06	2018-10-04 08:17:54	66588.125	2018-10-04 07:33:56	48570.41	266198.81	289766.53	2018-10-04 07:33:56	-22124.205	1460.9819	102.78349	2018-10-04 07:33:56	-6041.7578	9418.0342	11963.103	2018-10-04 08:17:54	41.478024	2018-10-04 07:33:56	-7558.6094	3550.9995	4577.6221	2018-10-04 07:33:56	-162.67563	2.1636932	2018-10-04 08:17:54	3005237.8	0	33301.402	2018-10-04 08:17:54	155775.2	2018-10-04 07:41:47	56260.34	7731.5059	0.00226238770233067
2018-10-04 07:34:10	2018-10-04 08:19:54	660287.5	484786	516749.19	2018-10-04 08:19:54	109314.19	2018-10-04 07:34:06	44921.941	266050.06	289613.25	2018-10-04 07:34:06	-25496.193	1460.1803	102.70863	2018-10-04 07:34:06	-5983.9722	9413.3076	11957.245	2018-10-04 08:19:54	0	2018-10-04 07:34:06	-7922.9805	3549.2656	4575.4595	2018-10-04 07:34:06	80.952667	2.1609545	2018-10-04 08:19:54	2787418.8	0	33284.16	2018-10-04 08:19:54	172755.25	2018-10-04 07:42:17	47540.469	7727.6245	0.002262345914687103
2018-10-04 07:34:20	2018-10-04 08:21:54	983871.06	484402	516358.19	2018-10-04 08:21:54	0	2018-10-04 07:34:16	41411.672	265881.31	289439.72	2018-10-04 07:34:16	-24196.375	1459.24	102.60526	2018-10-04 07:34:16	-5791.4463	9408.3965	11951.188	2018-10-04 08:21:54	72809.055	2018-10-04 07:34:16	-7896.6216	3547.4692	4573.2285	2018-10-04 07:34:16	300.08755	2.1577358	2018-10-04 08:21:54	3912523	0	33266.805	2018-10-04 08:21:54	246793.81	2018-10-04 07:42:47	86647.273	7723.623	0.002262290814655898
2018-10-04 07:34:30	2018-10-04 08:23:54	1264315.8	484051.94	516000.88	2018-10-04 08:23:54	1775.423	2018-10-04 07:34:26	39609.652	265723.25	289276.75	2018-10-04 07:34:26	-19290.447	1458.1914	102.49248	2018-10-04 07:34:26	-5551.6709	9403.2969	11944.925	2018-10-04 08:23:54	0	2018-10-04 07:34:26	-7426.0654	3545.6123	4570.9312	2018-10-04 07:34:26	485.54517	2.1548851	2018-10-04 08:23:54	6243842.5	0	33249.309	2018-10-04 08:23:54	135005.95	2018-10-04 07:43:17	82902.953	7719.4785	0.002262235714567851
2018-10-04 07:34:40	2018-10-04 08:25:54	407383.44	483738.41	515679.84	2018-10-04 08:25:54	47.484009	2018-10-04 07:34:36	40150.492	265575.97	289124.44	2018-10-04 07:34:36	-12812.668	1457.0673	102.38687	2018-10-04 07:34:36	-5338.2207	9398.04	11938.49	2018-10-04 08:25:54	68.404945	2018-10-04 07:34:36	-6543.2568	3543.7036	4568.5767	2018-10-04 07:34:36	623.0014	2.1522598	2018-10-04 08:25:54	5576551.5	0	33231.68	2018-10-04 08:25:54	114910.21	2018-10-04 07:43:47	84236.109	7715.2021	0.002262180614479803
2018-10-04 07:34:50	2018-10-04 08:27:54	184230.66	483460.81	515394.59	2018-10-04 08:27:54	389.36041	2018-10-04 07:34:46	42930.324	265439.59	288982.94	2018-10-04 07:34:46	-7207.5723	1455.8967	102.29051	2018-10-04 07:34:46	-5181.9526	9392.6562	11931.915	2018-10-04 08:27:54	10022.056	2018-10-04 07:34:46	-5287.4028	3541.752	4566.1748	2018-10-04 07:34:46	709.39935	2.1499274	2018-10-04 08:27:54	5067182.5	0	33213.945	2018-10-04 08:27:54	131782.91	2018-10-04 07:44:17	63784.934	7710.8188	0.002262125514391755
2018-10-04 07:35:00	2018-10-04 08:29:54	899098.12	483218.81	515144.88	2018-10-04 08:29:54	168773.83	2018-10-04 07:34:56	47413.273	265314.38	288852.59	2018-10-04 07:34:56	-4061.0793	1454.7063	102.20181	2018-10-04 07:34:56	-5011.1709	9387.1748	11925.23	2018-10-04 08:29:54	153.24956	2018-10-04 07:34:56	-3695.8508	3539.7661	4563.7344	2018-10-04 07:34:56	757.15833	2.1479051	2018-10-04 08:29:54	5980242	0	33196.125	2018-10-04 08:29:54	387022.25	2018-10-04 07:44:47	74900.234	7706.356	0.002262070414360551
2018-10-04 07:35:10	2018-10-04 08:31:54	638666.12	483012.47	514930.81	2018-10-04 08:31:54	12804.676	2018-10-04 07:35:06	52523.77	265200.81	288733.88	2018-10-04 07:35:06	-2926.0095	1453.5188	102.11835	2018-10-04 07:35:06	-4662.5767	9381.624	11918.468	2018-10-04 08:31:54	38.89727	2018-10-04 07:35:06	-1934.7106	3537.7546	4561.2651	2018-10-04 07:35:06	781.29413	2.1461918	2018-10-04 08:31:54	5886568.5	0	33178.25	2018-10-04 08:31:54	164553.8	2018-10-04 07:45:17	54024.52	7701.8408	0.002262015314272503
2018-10-04 07:35:20	2018-10-04 08:33:54	809082.25	482842.06	514752.75	2018-10-04 08:33:54	60702.59	2018-10-04 07:35:16	56333.66	265099.44	288627.41	2018-10-04 07:35:16	-1581.1238	1452.3551	102.03807	2018-10-04 07:35:16	-4032.3872	9376.0322	11911.658	2018-10-04 08:33:54	28351.951	2018-10-04 07:35:16	-416.14456	3535.7263	4558.7769	2018-10-04 07:35:16	779.82562	2.1447911	2018-10-04 08:33:54	4429296	0	33160.344	2018-10-04 08:33:54	323992.62	2018-10-04 07:45:47	47452.258	7697.3003	0.002261989096496109
2018-10-04 07:35:30	2018-10-04 08:35:54	1205625.8	482609.62	514512.44	2018-10-04 08:35:54	11873.454	2018-10-04 07:35:26	56413.391	264976.59	288499.41	2018-10-04 07:35:26	1982.1567	1451.2062	101.94035	2018-10-04 07:35:26	-3236.9077	9370.3906	11904.792	2018-10-04 08:35:54	26.68741	2018-10-04 07:35:26	317.32196	3533.6777	4556.2651	2018-10-04 07:35:26	725.18304	2.1432981	2018-10-04 08:35:54	5614683.5	0	33142.422	2018-10-04 08:35:54	399917.69	2018-10-04 07:46:17	28327.812	7692.7461	0.002261962878719714
2018-10-04 07:35:40	2018-10-04 08:37:54	683287.25	482314.66	514209.25	2018-10-04 08:37:54	1902.1222	2018-10-04 07:35:36	51187.352	264833.28	288350.88	2018-10-04 07:35:36	7540.127	1450.0322	101.81033	2018-10-04 07:35:36	-2550.9893	9364.6543	11897.819	2018-10-04 08:37:54	106182.48	2018-10-04 07:35:36	-93.341263	3531.5952	4553.7153	2018-10-04 07:35:36	577.10107	2.1413469	2018-10-04 08:37:54	5331614.5	0	33124.457	2018-10-04 08:37:54	303941.56	2018-10-04 07:46:47	6161.207	7688.1519	0.00226193666094332
2018-10-04 07:35:50	2018-10-04 08:39:54	370327.47	481959.88	513845.78	2018-10-04 08:39:54	2951.26	2018-10-04 07:35:46	41301.684	264670.22	288182.5	2018-10-04 07:35:46	12695.71	1448.7994	101.64918	2018-10-04 07:35:46	-2109.8569	9358.7793	11890.693	2018-10-04 08:39:54	80.719574	2018-10-04 07:35:46	-1579.8563	3529.4658	4551.1133	2018-10-04 07:35:46	310.99527	2.1388829	2018-10-04 08:39:54	6809817.5	0	33106.406	2018-10-04 08:39:54	358246.75	2018-10-04 07:47:17	26992.41	7683.4775	0.002261910443223769
2018-10-04 07:36:00	2018-10-04 08:41:54	950747.69	481547.16	513423.84	2018-10-04 08:41:54	61292.004	2018-10-04 07:35:56	29626.066	264487.75	287994.62	2018-10-04 07:35:56	14913.266	1447.4795	101.46227	2018-10-04 07:35:56	-1690.3582	9352.7266	11883.37	2018-10-04 08:41:54	137494.3	2018-10-04 07:35:56	-3640.9309	3527.2778	4548.4458	2018-10-04 07:35:56	-56.738873	2.1359053	2018-10-04 08:41:54	5023435	0	33088.23	2018-10-04 08:41:54	291803.19	2018-10-04 07:47:47	62610.348	7678.6812	0.002261884225447375
2018-10-04 07:36:10	2018-10-04 08:43:54	590802.44	481077.69	512944.5	2018-10-04 08:43:54	2280.905	2018-10-04 07:36:06	19727.252	264285.88	287787.19	2018-10-04 07:36:06	13226.931	1446.0471	101.25619	2018-10-04 07:36:06	-886.08929	9346.458	11875.809	2018-10-04 08:43:54	0	2018-10-04 07:36:06	-5518.5488	3525.0195	4545.7002	2018-10-04 07:36:06	-463.99164	2.1324155	2018-10-04 08:43:54	5129927.5	0	33069.883	2018-10-04 08:43:54	223278.27	2018-10-04 07:48:17	24311.502	7673.7217	0.00226185800767098
2018-10-04 07:36:20	2018-10-04 08:45:54	670088.06	480551.88	512408.12	2018-10-04 08:45:54	149578.94	2018-10-04 07:36:16	14040.644	264064.16	287559.72	2018-10-04 07:36:16	8089.7983	1444.4797	101.03719	2018-10-04 07:36:16	439.12341	9339.9365	11867.967	2018-10-04 08:45:54	61149.156	2018-10-04 07:36:16	-6475.2441	3522.6797	4542.8633	2018-10-04 07:36:16	-823.32166	2.1284182	2018-10-04 08:45:54	6915303.5	0	33051.32	2018-10-04 08:45:54	173116.95	2018-10-04 07:48:47	8736.8672	7668.5596	0.002261844129520796
2018-10-04 07:36:30	2018-10-04 08:47:54	911110.88	480125.84	511971.25	2018-10-04 08:47:54	151.2558	2018-10-04 07:36:26	13019.21	263876.38	287366.09	2018-10-04 07:36:26	346.18414	1442.795	100.84172	2018-10-04 07:36:26	1914.1024	9333.1826	11859.867	2018-10-04 08:47:54	63853.727	2018-10-04 07:36:26	-6152.8379	3520.2637	4539.9409	2018-10-04 07:36:26	-1057.3904	2.1244011	2018-10-04 08:47:54	4896776.5	0	33032.52	2018-10-04 08:47:54	210364.42	2018-10-04 07:49:17	45167.941	7663.1748	0.002261830251370611
2018-10-04 07:36:40	2018-10-04 08:49:54	527943.94	479800.28	511634.78	2018-10-04 08:49:54	6215.8926	2018-10-04 07:36:36	15529.132	263720.91	287204.75	2018-10-04 07:36:36	-9031.9365	1441.0651	100.69736	2018-10-04 07:36:36	2947.884	9326.2773	11851.597	2018-10-04 08:49:54	0	2018-10-04 07:36:36	-4867.749	3517.7959	4536.96	2018-10-04 07:36:36	-1132.2159	2.1210907	2018-10-04 08:49:54	5430798.5	0	33013.52	2018-10-04 08:49:54	201931.77	2018-10-04 07:49:48	6161.6797	7657.6104	0.002261816373220427
2018-10-04 07:36:50	2018-10-04 08:51:59	676559.81	479570.09	511393.88	2018-10-04 08:51:59	51028.004	2018-10-04 07:36:46	19917.021	263596.19	287074.16	2018-10-04 07:36:46	-18535.666	1439.3527	100.60683	2018-10-04 07:36:46	3254.6572	9319.2959	11843.236	2018-10-04 08:51:59	23329.791	2018-10-04 07:36:46	-3532.6414	3515.2993	4533.9448	2018-10-04 07:36:46	-1073.0576	2.1185732	2018-10-04 08:51:59	4701970.5	0	32994.387	2018-10-04 08:51:59	293800.84	2018-10-04 07:50:18	66906.828	7651.9312	0.002261802495098664
2018-10-04 07:37:00	2018-10-04 08:53:59	974100.75	479430.88	511244.25	2018-10-04 08:53:59	0	2018-10-04 07:36:56	24977.506	263500.94	286973.09	2018-10-04 07:36:56	-26313.236	1437.7111	100.56599	2018-10-04 07:36:56	3050.6475	9312.3086	11834.862	2018-10-04 08:53:59	108975.27	2018-10-04 07:36:56	-3087.7351	3512.7949	4530.9185	2018-10-04 07:36:56	-955.51178	2.116842	2018-10-04 08:53:59	5507166	0	32975.184	2018-10-04 08:53:59	234781.61	2018-10-04 07:50:48	9112.6318	7646.2041	0.002261788616948479
2018-10-04 07:37:10	2018-10-04 08:55:59	800014	479379.03	511182.53	2018-10-04 08:55:59	0	2018-10-04 07:37:06	30238.596	263434.31	286900.75	2018-10-04 07:37:06	-31239.668	1436.1854	100.56771	2018-10-04 07:37:06	2764.4824	9305.3809	11826.546	2018-10-04 08:55:59	8014.2988	2018-10-04 07:37:06	-3827.4883	3510.3025	4527.9023	2018-10-04 07:37:06	-874.18903	2.11588	2018-10-04 08:55:59	6550727.5	0	32955.977	2018-10-04 08:55:59	71723.273	2018-10-04 07:51:18	17574.986	7640.4951	0.002261774738798294
2018-10-04 07:37:20	2018-10-04 08:57:59	1073611.1	479412.09	511206.34	2018-10-04 08:57:59	9876.6836	2018-10-04 07:37:16	35475.082	263396.03	286856.88	2018-10-04 07:37:16	-33701.73	1434.8156	100.6031	2018-10-04 07:37:16	2665.8904	9298.5752	11818.354	2018-10-04 08:57:59	0	2018-10-04 07:37:16	-5222.0654	3507.8411	4524.918	2018-10-04 07:37:16	-900.75098	2.1156797	2018-10-04 08:57:59	5375664.5	0	32936.832	2018-10-04 08:57:59	132236.52	2018-10-04 07:51:48	51314.219	7634.8687	0.002261772610808066
2018-10-04 07:37:30	2018-10-04 08:59:59	888822.12	479453.78	511239.31	2018-10-04 08:59:59	60224.621	2018-10-04 07:37:26	40069.551	263360.25	286815.56	2018-10-04 07:37:26	-35146.965	1433.6088	100.64788	2018-10-04 07:37:26	2816.929	9291.9219	11810.323	2018-10-04 08:59:59	0	2018-10-04 07:37:26	-6395.1045	3505.4192	4521.9741	2018-10-04 07:37:26	-1049.0286	2.1158426	2018-10-04 08:59:59	5585066.5	0	32917.805	2018-10-04 08:59:59	248167.47	2018-10-04 07:52:18	73125.648	7629.377	0.002261770482817838
2018-10-04 07:37:40	2018-10-04 09:01:59	641047.88	479503.5	511280.78	2018-10-04 09:01:59	0	2018-10-04 07:37:36	43051.859	263328.25	286778.16	2018-10-04 07:37:36	-36847.977	1432.553	100.68085	2018-10-04 07:37:36	3262.8921	9285.4238	11802.455	2018-10-04 09:01:59	147039.34	2018-10-04 07:37:36	-6778.709	3503.0378	4519.0728	2018-10-04 07:37:36	-1263.6372	2.1161797	2018-10-04 09:01:59	6338910	0	32898.918	2018-10-04 09:01:59	266741.25	2018-10-04 07:52:48	23047.08	7624.0435	0.002261768354856031
2018-10-04 07:37:50	2018-10-04 09:03:59	1205536.4	479564.28	511333.78	2018-10-04 09:03:59	0	2018-10-04 07:37:46	43874.578	263301.72	286746.38	2018-10-04 07:37:46	-39076.621	1431.6389	100.6934	2018-10-04 07:37:46	4106.4502	9279.0859	11794.756	2018-10-04 09:03:59	17723.521	2018-10-04 07:37:46	-6363.269	3500.6992	4516.2158	2018-10-04 07:37:46	-1438.7762	2.1166527	2018-10-04 09:03:59	6216648.5	0	32880.191	2018-10-04 09:03:59	234268.42	2018-10-04 07:53:18	33966.059	7618.8799	0.002261766226865802
2018-10-04 07:38:00	2018-10-04 09:05:59	1550313.9	479639.53	511401.66	2018-10-04 09:05:59	0	2018-10-04 07:37:56	43093.797	263282.56	286722.16	2018-10-04 07:37:56	-41264.969	1430.8606	100.68185	2018-10-04 07:37:56	5347.0688	9272.915	11787.233	2018-10-04 09:05:59	566.3139	2018-10-04 07:37:56	-5468.499	3498.4065	4513.4072	2018-10-04 07:37:56	-1459.9215	2.1172683	2018-10-04 09:05:59	4517760.5	0	32861.633	2018-10-04 09:05:59	410611.22	2018-10-04 07:53:48	64909.605	7613.8955	0.002261764098875574
2018-10-04 07:38:10	2018-10-04 09:07:59	19395644	479732.62	511487.75	2018-10-04 09:07:59	2072501.9	2018-10-04 07:38:06	42273.559	263272.72	286707.47	2018-10-04 07:38:06	-42704.617	1430.2135	100.64637	2018-10-04 07:38:06	6705.2402	9266.9209	11779.9	2018-10-04 09:07:59	75.739426	2018-10-04 07:38:06	-4429.8682	3496.1641	4510.6523	2018-10-04 07:38:06	-1250.4366	2.1180303	2018-10-04 09:07:59	8553998	0	32843.254	2018-10-04 09:07:59	935918.81	2018-10-04 07:54:18	67674.445	7609.0972	0.002261761970885345
2018-10-04 07:38:20	2018-10-04 09:09:59	35419520	479846.44	511594.94	2018-10-04 09:09:59	7186258.5	2018-10-04 07:38:16	43251.902	263273.84	286704.03	2018-10-04 07:38:16	-43009.227	1429.6959	100.59059	2018-10-04 07:38:16	7663.0684	9261.1172	11772.772	2018-10-04 09:09:59	0	2018-10-04 07:38:16	-3519.1472	3493.9775	4507.9575	2018-10-04 07:38:16	-803.56531	2.1189475	2018-10-04 09:09:59	16148843	0	32825.066	2018-10-04 09:09:59	5123394.5	2018-10-04 07:54:48	53478.285	7604.4912	0.002261775855203041
2018-10-04 07:38:30	2018-10-04 09:11:59	41602516	479907.56	511649.56	2018-10-04 09:11:59	8751232	2018-10-04 07:38:26	47222.316	263260.88	286686.72	2018-10-04 07:38:26	-42000.25	1429.2772	100.50618	2018-10-04 07:38:26	7717.4824	9255.4912	11765.835	2018-10-04 09:11:59	212624.77	2018-10-04 07:38:26	-3021.4565	3491.843	4505.3184	2018-10-04 07:38:26	-187.96565	2.1195722	2018-10-04 09:11:59	27944216	0	32807.062	2018-10-04 09:11:59	16109582	2018-10-04 07:55:18	15378.327	7600.0708	0.002261789739549158
2018-10-04 07:38:40	2018-10-04 09:13:59	39099784	479916.31	511651.81	2018-10-04 09:13:59	8850954	2018-10-04 07:38:36	53890.27	263234.81	286656.53	2018-10-04 07:38:36	-39248.867	1428.9158	100.3887	2018-10-04 07:38:36	6660.834	9250.002	11759.046	2018-10-04 09:13:59	875523.5	2018-10-04 07:38:36	-3211.8848	3489.75	4502.7241	2018-10-04 07:38:36	473.0549	2.1197805	2018-10-04 09:13:59	35024760	0	32789.215	2018-10-04 09:13:59	26263582	2018-10-04 07:55:48	42157.609	7595.8018	0.002261803623866854
2018-10-04 07:38:50	2018-10-04 09:15:59	38895540	479874.69	511603.59	2018-10-04 09:15:59	10226722	2018-10-04 07:38:46	61077.938	263196.06	286613.84	2018-10-04 07:38:46	-33794.402	1428.5756	100.24494	2018-10-04 07:38:46	4696.9927	9244.6113	11752.364	2018-10-04 09:15:59	701641.06	2018-10-04 07:38:46	-4172.334	3487.6887	4500.1641	2018-10-04 07:38:46	1038.475	2.1195321	2018-10-04 09:15:59	45106980	0	32771.484	2018-10-04 09:15:59	32947718	2018-10-04 07:56:18	26206.447	7591.6416	0.002261817508212971
2018-10-04 07:39:00	2018-10-04 09:17:59	42894932	479783.72	511505.84	2018-10-04 09:17:59	10776041	2018-10-04 07:38:56	65401.316	263144.56	286558.53	2018-10-04 07:38:56	-24459.479	1428.225	100.08299	2018-10-04 07:38:56	2318.8254	9239.2842	11745.751	2018-10-04 09:17:59	993504.38	2018-10-04 07:38:56	-5649.3818	3485.6497	4497.6279	2018-10-04 07:38:56	1388.5112	2.11883	2018-10-04 09:17:59	47992736	0	32753.826	2018-10-04 09:17:59	32905486	2018-10-04 07:56:48	5596.501	7587.5469	0.002261831392502245
2018-10-04 07:39:10	2018-10-04 09:19:59	33793056	479643.59	511358.69	2018-10-04 09:19:59	9699485	2018-10-04 07:39:06	64091.609	263079.75	286490.03	2018-10-04 07:39:06	-10667.448	1427.8361	99.909782	2018-10-04 07:39:06	35.210178	9233.9854	11739.169	2018-10-04 09:19:59	497469.88	2018-10-04 07:39:06	-7144.5591	3483.6235	4495.106	2018-10-04 07:39:06	1453.3102	2.117682	2018-10-04 09:19:59	45169052	0	32736.201	2018-10-04 09:19:59	35352504	2018-10-04 07:57:18	87277.258	7583.4775	0.002261845276848362
2018-10-04 07:39:20	2018-10-04 09:21:59	37402888	479453.94	511161.62	2018-10-04 09:21:59	7249915	2018-10-04 07:39:16	56833.527	263000.81	286407.44	2018-10-04 07:39:16	6897.0742	1427.3834	99.730629	2018-10-04 07:39:16	-1858.8822	9228.6797	11732.58	2018-10-04 09:21:59	1411677.2	2018-10-04 07:39:16	-8180.8613	3481.6008	4492.5879	2018-10-04 07:39:16	1224.499	2.1160932	2018-10-04 09:21:59	50328736	0	32718.572	2018-10-04 09:21:59	37328436	2018-10-04 07:57:48	60838.039	7579.3955	0.002261879560478519
2018-10-04 07:39:30	2018-10-04 09:23:59	35867832	479235.22	510935.19	2018-10-04 09:23:59	8648754	2018-10-04 07:39:26	46087.301	262914.06	286317.09	2018-10-04 07:39:26	26274.217	1426.861	99.553154	2018-10-04 07:39:26	-3322.7791	9223.3418	11725.957	2018-10-04 09:23:59	1407130.6	2018-10-04 07:39:26	-8518.3682	3479.575	4490.0669	2018-10-04 07:39:26	749.05164	2.1143494	2018-10-04 09:23:59	48117956	0	32700.904	2018-10-04 09:23:59	34030716	2018-10-04 07:58:18	41006.562	7575.2656	0.002261913844108676
2018-10-04 07:39:40	2018-10-04 09:25:59	34653304	478986.47	510678.38	2018-10-04 09:25:59	8074447.5	2018-10-04 07:39:36	35530.547	262818.22	286217.66	2018-10-04 07:39:36	44513.004	1426.2584	99.383865	2018-10-04 07:39:36	-4441.8765	9217.9512	11719.277	2018-10-04 09:25:59	1187507.9	2018-10-04 07:39:36	-8192.5557	3477.5405	4487.5366	2018-10-04 07:39:36	110.66258	2.1123235	2018-10-04 09:25:59	52938284	0	32683.172	2018-10-04 09:25:59	34653708	2018-10-04 07:58:48	-393.74356	7571.0635	0.002261948127738833
2018-10-04 07:39:50	2018-10-04 09:27:59	38924144	478705.78	510389.25	2018-10-04 09:27:59	7671865.5	2018-10-04 07:39:46	27911.654	262711.84	286107.62	2018-10-04 07:39:46	57799.473	1425.5656	99.22496	2018-10-04 07:39:46	-5275.4717	9212.4873	11712.519	2018-10-04 09:27:59	875343.06	2018-10-04 07:39:46	-7450.6157	3475.491	4484.9897	2018-10-04 07:39:46	-592.81708	2.1100197	2018-10-04 09:27:59	49652332	0	32665.352	2018-10-04 09:27:59	31324540	2018-10-04 07:59:18	61316.352	7566.7681	0.002261982411312147
2018-10-04 07:40:00	2018-10-04 09:29:59	32474130	478391.22	510065.88	2018-10-04 09:29:59	9380910	2018-10-04 07:39:56	23999.104	262593.5	285985.53	2018-10-04 07:39:56	62085.656	1424.772	99.076759	2018-10-04 07:39:56	-5794.8447	9206.9277	11705.655	2018-10-04 09:29:59	771917.12	2018-10-04 07:39:56	-6677.4717	3473.4192	4482.4189	2018-10-04 07:39:56	-1267.8933	2.1074324	2018-10-04 09:29:59	57331744	0	32647.422	2018-10-04 09:29:59	31589650	2018-10-04 07:59:48	36145.941	7562.3589	0.002262016694942304
2018-10-04 07:40:10	2018-10-04 09:31:59	35254316	478041.06	509706.5	2018-10-04 09:31:59	8574480	2018-10-04 07:40:06	23078.645	262461.84	285850	2018-10-04 07:40:06	55219.352	1423.8673	98.937889	2018-10-04 07:40:06	-5908.7183	9201.248	11698.661	2018-10-04 09:31:59	1018578.6	2018-10-04 07:40:06	-6266.4302	3471.3174	4479.8154	2018-10-04 07:40:06	-1836.5997	2.1045551	2018-10-04 09:31:59	54297616	0	32629.363	2018-10-04 09:31:59	28895474	2018-10-04 08:00:18	18790.512	7557.8169	0.002262050978572461
2018-10-04 07:40:20	2018-10-04 09:33:59	35635928	477803.31	509459.56	2018-10-04 09:33:59	10039880	2018-10-04 07:40:16	24017.543	262367.84	285752.09	2018-10-04 07:40:16	39661.117	1422.8851	98.834709	2018-10-04 07:40:16	-5512.4326	9195.4795	11691.569	2018-10-04 09:33:59	609708.88	2018-10-04 07:40:16	-6394.4424	3469.1946	4477.189	2018-10-04 07:40:16	-2242.6667	2.1020067	2018-10-04 09:33:59	57431828	0	32611.172	2018-10-04 09:33:59	27287304	2018-10-04 08:00:48	22638.916	7553.1421	0.002262070502752067
2018-10-04 07:40:30	2018-10-04 09:35:59	28718846	477678.62	509325.91	2018-10-04 09:35:59	8518361	2018-10-04 07:40:26	25818.48	262310.12	285690.5	2018-10-04 07:40:26	22897.174	1421.8895	98.786362	2018-10-04 07:40:26	-4539.1919	9189.7051	11684.469	2018-10-04 09:35:59	864244.56	2018-10-04 07:40:26	-6853.7603	3467.0745	4474.5649	2018-10-04 07:40:26	-2457.1509	2.1000991	2018-10-04 09:35:59	55527888	0	32592.902	2018-10-04 09:35:59	26684928	2018-10-04 08:01:18	90989.836	7548.3931	0.00226209002687483
2018-10-04 07:40:40	2018-10-04 09:37:59	36299884	477662.56	509301.38	2018-10-04 09:37:59	7277917	2018-10-04 07:40:36	27662.789	262287.66	285664.25	2018-10-04 07:40:36	13808.349	1420.9467	98.788986	2018-10-04 07:40:36	-3044.8552	9184.0049	11677.448	2018-10-04 09:37:59	1105322.1	2018-10-04 07:40:36	-7141.8208	3464.9812	4471.9697	2018-10-04 07:40:36	-2484.6804	2.0991178	2018-10-04 09:37:59	53710692	0	32574.633	2018-10-04 09:37:59	23767072	2018-10-04 08:01:48	74698.57	7543.6465	0.002262109550997593
2018-10-04 07:40:50	2018-10-04 09:39:59	32240294	477751.66	509382.66	2018-10-04 09:39:59	5536052	2018-10-04 07:40:46	29087.723	262299.88	285672.81	2018-10-04 07:40:46	16953.104	1420.1146	98.83519	2018-10-04 07:40:46	-1301.5256	9178.4561	11670.59	2018-10-04 09:39:59	1203666.4	2018-10-04 07:40:46	-6766.0059	3462.9375	4469.4287	2018-10-04 07:40:46	-2365.9531	2.0990572	2018-10-04 09:39:59	50858096	0	32556.439	2018-10-04 09:39:59	20312840	2018-10-04 08:02:18	54588.117	7538.9785	0.002262129075177199
2018-10-04 07:41:00	2018-10-04 09:41:59	34723056	477943.22	509567.22	2018-10-04 09:41:59	8521222	2018-10-04 07:40:56	30308.645	262346.53	285716	2018-10-04 07:40:56	29171.791	1419.4434	98.918655	2018-10-04 07:40:56	249.9166	9173.1309	11663.974	2018-10-04 09:41:59	1302330.4	2018-10-04 07:40:56	-5509.3916	3460.9656	4466.9658	2018-10-04 07:40:56	-2170.144	2.0998874	2018-10-04 09:41:59	45680740	0	32538.396	2018-10-04 09:41:59	20571174	2018-10-04 08:02:48	43169.551	7534.4614	0.002262148599356806
2018-10-04 07:41:10	2018-10-04 09:43:59	38819084	478234.88	509852.84	2018-10-04 09:43:59	7739885	2018-10-04 07:41:06	31966.02	262427.56	285793.81	2018-10-04 07:41:06	41557.898	1418.9761	99.036064	2018-10-04 07:41:06	1291.2369	9168.0986	11657.676	2018-10-04 09:43:59	1005817.3	2018-10-04 07:41:06	-3515.8994	3459.0864	4464.6045	2018-10-04 07:41:06	-1975.5269	2.1015735	2018-10-04 09:43:59	46147324	0	32520.572	2018-10-04 09:43:59	20992134	2018-10-04 08:03:18	60252.754	7530.1606	0.002262168123479569
2018-10-04 07:41:20	2018-10-04 09:45:59	31825084	478440.41	510052.88	2018-10-04 09:45:59	7264286	2018-10-04 07:41:16	34181.969	262478.72	285841.84	2018-10-04 07:41:16	45623.215	1418.6975	99.1511	2018-10-04 07:41:16	1951.5768	9163.3584	11651.696	2018-10-04 09:45:59	1030379.6	2018-10-04 07:41:16	-1253.1052	3457.2991	4462.3438	2018-10-04 07:41:16	-1844.8141	2.1033213	2018-10-04 09:45:59	42854068	0	32503.01	2018-10-04 09:45:59	21784502	2018-10-04 08:03:52	88722.383	7526.1143	0.002262137667003117
2018-10-04 07:41:30	2018-10-04 09:47:59	30419928	478555.41	510162.75	2018-10-04 09:47:59	5065159	2018-10-04 07:41:26	36027.703	262500.31	285860.41	2018-10-04 07:41:26	38975.23	1418.5469	99.237381	2018-10-04 07:41:26	2754.02	9158.8369	11645.956	2018-10-04 09:47:59	1200603.2	2018-10-04 07:41:26	623.88226	3455.5837	4460.1631	2018-10-04 07:41:26	-1806.5389	2.1046281	2018-10-04 09:47:59	45086052	0	32485.676	2018-10-04 09:47:59	20220432	2018-10-04 08:04:22	47502.859	7522.2886	0.002262107210469821
2018-10-04 07:41:40	2018-10-04 09:49:59	28367032	478581.66	510184	2018-10-04 09:49:59	6418927	2018-10-04 07:41:36	36340.551	262492.25	285849.28	2018-10-04 07:41:36	26361.279	1418.4586	99.297157	2018-10-04 07:41:36	4108.5688	9154.4629	11640.379	2018-10-04 09:49:59	930014.12	2018-10-04 07:41:36	1573.616	3453.9185	4458.0386	2018-10-04 07:41:36	-1850.5757	2.1051862	2018-10-04 09:49:59	44878732	0	32468.51	2018-10-04 09:49:59	17542232	2018-10-04 08:04:52	20861.254	7518.6187	0.002262076753993369
2018-10-04 07:41:50	2018-10-04 09:52:04	28998762	478519.94	510117.31	2018-10-04 09:52:04	7559879.5	2018-10-04 07:41:46	35154.84	262453.94	285807.81	2018-10-04 07:41:46	16005.041	1418.3745	99.33709	2018-10-04 07:41:46	5850.0576	9150.167	11634.891	2018-10-04 09:52:04	838299.19	2018-10-04 07:41:46	1526.152	3452.282	4455.9473	2018-10-04 07:41:46	-1936.9017	2.1049788	2018-10-04 09:52:04	52703680	0	32451.445	2018-10-04 09:52:04	21299998	2018-10-04 08:05:22	49619.031	7515.0376	0.002262046297516918
2018-10-04 07:42:00	2018-10-04 09:54:04	29340276	478370.47	509962.72	2018-10-04 09:54:04	5118518.5	2018-10-04 07:41:56	34006.488	262384.47	285735	2018-10-04 07:41:56	14499.487	1418.2424	99.362617	2018-10-04 07:41:56	7346.3896	9145.8818	11629.418	2018-10-04 09:54:04	1610747.9	2018-10-04 07:41:56	972.59784	3450.6531	4453.8657	2018-10-04 07:41:56	-2009.7834	2.1040142	2018-10-04 09:54:04	43770296	0	32434.418	2018-10-04 09:54:04	17435072	2018-10-04 08:05:52	38817.102	7511.4805	0.002262015840983622
2018-10-04 07:42:10	2018-10-04 09:56:04	31617616	478133.34	509720.19	2018-10-04 09:56:04	6900770.5	2018-10-04 07:42:06	34494.719	262282.91	285629.84	2018-10-04 07:42:06	23421.229	1418.0155	99.375504	2018-10-04 07:42:06	8055.7554	9141.54	11623.888	2018-10-04 09:56:04	1109668.5	2018-10-04 07:42:06	642.48761	3449.01	4451.77	2018-10-04 07:42:06	-2010.6262	2.1023099	2018-10-04 09:56:04	49166684	0	32417.369	2018-10-04 09:56:04	17718450	2018-10-04 08:06:22	52348.254	7507.8882	0.00226198538450717
2018-10-04 07:42:20	2018-10-04 09:58:04	28235396	477919.94	509501.34	2018-10-04 09:58:04	5258609.5	2018-10-04 07:42:16	36476.797	262187.19	285530.31	2018-10-04 07:42:16	38998.352	1417.6842	99.395393	2018-10-04 07:42:16	7915.1323	9137.1172	11618.273	2018-10-04 09:58:04	1240377.9	2018-10-04 07:42:16	1038.0287	3447.3445	4449.6514	2018-10-04 07:42:16	-1889.765	2.1003461	2018-10-04 09:58:04	44174772	0	32400.256	2018-10-04 09:58:04	17940830	2018-10-04 08:06:52	12632.175	7504.2197	0.00226194405587421
2018-10-04 07:42:30	2018-10-04 10:00:04	27025534	477732.47	509308.41	2018-10-04 10:00:04	6367990	2018-10-04 07:42:26	37825.293	262096.62	285435.72	2018-10-04 07:42:26	54689.723	1417.2639	99.434799	2018-10-04 07:42:26	7227.1313	9132.6328	11612.596	2018-10-04 10:00:04	1053653.9	2018-10-04 07:42:26	2178.8928	3445.6606	4447.5132	2018-10-04 07:42:26	-1621.8159	2.0983725	2018-10-04 10:00:04	45342288	0	32383.084	2018-10-04 10:00:04	17860530	2018-10-04 08:07:22	77188.914	7500.4819	0.00226190272724125
2018-10-04 07:42:40	2018-10-04 10:02:04	27587718	477569.81	509140.38	2018-10-04 10:02:04	5841721	2018-10-04 07:42:36	36157.941	262011.03	285345.88	2018-10-04 07:42:36	65074.738	1416.7786	99.487366	2018-10-04 07:42:36	6331.4688	9128.1045	11606.872	2018-10-04 10:02:04	749935.25	2018-10-04 07:42:36	3629.8784	3443.9622	4445.3599	2018-10-04 07:42:36	-1224.4248	2.096638	2018-10-04 10:02:04	46914148	0	32365.877	2018-10-04 10:02:04	16164384	2018-10-04 08:07:52	40473.879	7496.6982	0.002261861398551446
2018-10-04 07:42:50	2018-10-04 10:04:04	28791324	477432.12	508997.38	2018-10-04 10:04:04	6501078	2018-10-04 07:42:46	30960.758	261930.84	285261.28	2018-10-04 07:42:46	68296.977	1416.2488	99.544144	2018-10-04 07:42:46	5464.3525	9123.5488	11601.121	2018-10-04 10:04:04	1360298.8	2018-10-04 07:42:46	4703.0273	3442.2529	4443.1953	2018-10-04 07:42:46	-769.91644	2.0951543	2018-10-04 10:04:04	42864140	0	32348.66	2018-10-04 10:04:04	16335154	2018-10-04 08:08:22	42987.359	7492.895	0.002261820069918485
2018-10-04 07:43:00	2018-10-04 10:06:04	28179860	477320.41	508880.47	2018-10-04 10:06:04	5154234	2018-10-04 07:42:56	24144.223	261856.98	285182.88	2018-10-04 07:42:56	65462.285	1415.6945	99.597572	2018-10-04 07:42:56	4789.0996	9118.9824	11595.361	2018-10-04 10:06:04	1049774.8	2018-10-04 07:42:56	4769.3926	3440.5374	4441.0239	2018-10-04 07:42:56	-374.92072	2.0939252	2018-10-04 10:06:04	42810936	0	32331.457	2018-10-04 10:06:04	14972640	2018-10-04 08:08:52	58160.934	7489.0972	0.002261778741285525
2018-10-04 07:43:10	2018-10-04 10:08:04	28415530	477236.09	508791.16	2018-10-04 10:08:04	4519272.5	2018-10-04 07:43:06	18664.756	261790.64	285111.91	2018-10-04 07:43:06	58445.789	1415.1338	99.643616	2018-10-04 07:43:06	4339.1226	9114.4248	11589.612	2018-10-04 10:08:04	942018.81	2018-10-04 07:43:06	3588.4846	3438.8203	4438.8511	2018-10-04 07:43:06	-162.76668	2.092947	2018-10-04 10:08:04	38594316	0	32314.289	2018-10-04 10:08:04	15839619	2018-10-04 08:09:22	59995.32	7485.3257	0.002261737412624143
2018-10-04 07:43:20	2018-10-04 10:10:04	25006706	477141.97	508692.12	2018-10-04 10:10:04	4842405	2018-10-04 07:43:16	16640.418	261719.47	285036.03	2018-10-04 07:43:16	48859.891	1414.5726	99.674355	2018-10-04 07:43:16	3885.1865	9109.8799	11583.88	2018-10-04 10:10:04	887844.31	2018-10-04 07:43:16	1446.1617	3437.1025	4436.6777	2018-10-04 07:43:16	-212.4446	2.0920563	2018-10-04 10:10:04	45041084	0	32297.172	2018-10-04 10:10:04	14697515	2018-10-04 08:09:52	37972.137	7481.5947	0.002261723919616543
2018-10-04 07:43:30	2018-10-04 10:12:04	25622424	477038.66	508583.91	2018-10-04 10:12:04	4984194	2018-10-04 07:43:26	18505.096	261644.53	284956.31	2018-10-04 07:43:26	38797.625	1414.0095	99.685638	2018-10-04 07:43:26	3014.5825	9105.3408	11578.155	2018-10-04 10:12:04	1320163.9	2018-10-04 07:43:26	-1018.0199	3435.3811	4434.5005	2018-10-04 07:43:26	-520.98828	2.0911927	2018-10-04 10:12:04	37683916	0	32280.102	2018-10-04 10:12:04	15196883	2018-10-04 08:10:22	36764.418	7477.8994	0.002261710426580521
2018-10-04 07:43:40	2018-10-04 10:14:04	25953074	476927.75	508468.12	2018-10-04 10:14:04	5277663	2018-10-04 07:43:36	23364.191	261566.61	284873.56	2018-10-04 07:43:36	31309.799	1413.4403	99.681633	2018-10-04 07:43:36	1492.2743	9100.8008	11572.432	2018-10-04 10:14:04	569609.69	2018-10-04 07:43:36	-3134.4128	3433.6541	4432.3169	2018-10-04 07:43:36	-1001.0893	2.0902474	2018-10-04 10:14:04	43423952	0	32263.07	2018-10-04 10:14:04	16004332	2018-10-04 08:10:52	88438.258	7474.23	0.002261696933544499
2018-10-04 07:43:50	2018-10-04 10:16:04	30977448	476810.31	508345.81	2018-10-04 10:16:04	3882125	2018-10-04 07:43:46	29648.955	261486.2	284788.28	2018-10-04 07:43:46	28898.539	1412.861	99.66729	2018-10-04 07:43:46	-438.65167	9096.2539	11566.703	2018-10-04 10:16:04	1019236.1	2018-10-04 07:43:46	-4425.7856	3431.9197	4430.1255	2018-10-04 07:43:46	-1515.2555	2.0892208	2018-10-04 10:16:04	38435788	0	32246.068	2018-10-04 10:16:04	14164775	2018-10-04 08:11:22	-1345.3048	7470.5762	0.002261683440536899
2018-10-04 07:44:00	2018-10-04 10:18:04	25095558	476687.03	508217.59	2018-10-04 10:18:04	5235224.5	2018-10-04 07:43:56	35476.25	261403.61	284700.75	2018-10-04 07:43:56	31229.895	1412.2689	99.645882	2018-10-04 07:43:56	-2157.1992	9091.6963	11560.964	2018-10-04 10:18:04	926933	2018-10-04 07:43:56	-4680.707	3430.1765	4427.9243	2018-10-04 07:43:56	-1927.2273	2.0881302	2018-10-04 10:18:04	37480252	0	32229.086	2018-10-04 10:18:04	13139676	2018-10-04 08:11:52	50988.203	7466.9312	0.002261669947529299
2018-10-04 07:44:10	2018-10-04 10:20:04	24705480	476558.56	508084.16	2018-10-04 10:20:04	3767278.5	2018-10-04 07:44:06	38994.035	261319.12	284611.28	2018-10-04 07:44:06	35024.578	1411.6626	99.618141	2018-10-04 07:44:06	-3078.6951	9087.123	11555.21	2018-10-04 10:20:04	1156462.4	2018-10-04 07:44:06	-4000.9829	3428.4236	4425.7119	2018-10-04 07:44:06	-2145.1143	2.0869946	2018-10-04 10:20:04	35179660	0	32212.121	2018-10-04 10:20:04	12577907	2018-10-04 08:12:22	22588.99	7463.29	0.002261656454493277
2018-10-04 07:44:20	2018-10-04 10:22:04	22492666	476398.19	507918.69	2018-10-04 10:22:04	4159767.8	2018-10-04 07:44:16	39094.934	261223.58	284510.69	2018-10-04 07:44:16	37051.281	1411.0322	99.576752	2018-10-04 07:44:16	-2990.7842	9082.5215	11549.427	2018-10-04 10:22:04	818714.69	2018-10-04 07:44:16	-2838.3777	3426.6565	4423.4844	2018-10-04 07:44:16	-2140.7153	2.0857139	2018-10-04 10:22:04	35384648	0	32195.17	2018-10-04 10:22:04	12387274	2018-10-04 08:12:52	55038.168	7459.6489	0.002261655410023877
2018-10-04 07:44:30	2018-10-04 10:24:04	23113058	476207.25	507722.44	2018-10-04 10:24:04	3753750.5	2018-10-04 07:44:26	36149.039	261117.88	284399.88	2018-10-04 07:44:26	37347.559	1410.3585	99.51403	2018-10-04 07:44:26	-2054.0669	9077.8691	11543.59	2018-10-04 10:24:04	837875.06	2018-10-04 07:44:26	-1858.4376	3424.8682	4421.2329	2018-10-04 07:44:26	-1945.3481	2.0841694	2018-10-04 10:24:04	34607996	0	32178.217	2018-10-04 10:24:04	12462724	2018-10-04 08:13:22	15667.258	7455.9937	0.002261654365582899
2018-10-04 07:44:40	2018-10-04 10:26:04	25316936	475988.62	507498.25	2018-10-04 10:26:04	3106742.5	2018-10-04 07:44:36	31989.684	261003.2	284280.03	2018-10-04 07:44:36	38939.789	1409.6287	99.425194	2018-10-04 07:44:36	-566.67932	9073.1465	11537.678	2018-10-04 10:26:04	840950.75	2018-10-04 07:44:36	-1576.0421	3423.0527	4418.9517	2018-10-04 07:44:36	-1632.1399	2.0824161	2018-10-04 10:26:04	38847304	0	32161.25	2018-10-04 10:26:04	12487775	2018-10-04 08:13:52	19585.148	7452.311	0.002261653321113499
2018-10-04 07:44:50	2018-10-04 10:28:04	22956900	475745.56	507249.28	2018-10-04 10:28:04	3630071.5	2018-10-04 07:44:46	28961.445	260881.02	284152.62	2018-10-04 07:44:46	43970.055	1408.8331	99.306969	2018-10-04 07:44:46	1217.8466	9068.3359	11531.671	2018-10-04 10:28:04	816524.12	2018-10-04 07:44:46	-2034.0321	3421.2053	4416.6348	2018-10-04 07:44:46	-1294.1204	2.0804729	2018-10-04 10:28:04	33574772	0	32144.256	2018-10-04 10:28:04	12932081	2018-10-04 08:14:22	92377.836	7448.5884	0.002261652276644099
2018-10-04 07:45:00	2018-10-04 10:30:04	23225634	475481.53	506978.97	2018-10-04 10:30:04	4469097	2018-10-04 07:44:56	28700.496	260752.91	284019.28	2018-10-04 07:44:56	50300.645	1407.9653	99.157669	2018-10-04 07:44:56	3057.9473	9063.4238	11525.555	2018-10-04 10:30:04	782875.38	2018-10-04 07:44:56	-2865.6213	3419.3225	4414.2783	2018-10-04 07:44:56	-1021.8116	2.0783601	2018-10-04 10:30:04	36856824	0	32127.221	2018-10-04 10:30:04	11989855	2018-10-04 08:14:52	-2621.6157	7444.814	0.002261651232203121
2018-10-04 07:45:10	2018-10-04 10:32:04	24261834	475199.94	506690.69	2018-10-04 10:32:04	4691284	2018-10-04 07:45:06	31440.541	260620.45	283881.59	2018-10-04 07:45:06	52471.316	1407.0211	98.977562	2018-10-04 07:45:06	4595.7559	9058.4004	11519.317	2018-10-04 10:32:04	684223	2018-10-04 07:45:06	-3690.8118	3417.4016	4411.8799	2018-10-04 07:45:06	-881.09601	2.0760961	2018-10-04 10:32:04	33686464	0	32110.133	2018-10-04 10:32:04	12311574	2018-10-04 08:15:22	83058.305	7440.9771	0.002261650187733721
2018-10-04 07:45:20	2018-10-04 10:34:04	22444600	474996.66	506480.53	2018-10-04 10:34:04	2856822	2018-10-04 07:45:16	36065.594	260517.47	283773.53	2018-10-04 07:45:16	46382.461	1406.0259	98.787384	2018-10-04 07:45:16	5381.4678	9053.291	11512.987	2018-10-04 10:34:04	787935.06	2018-10-04 07:45:16	-4415.5195	3415.4524	4409.4497	2018-10-04 07:45:16	-894.8363	2.0740745	2018-10-04 10:34:04	31871686	0	32092.992	2018-10-04 10:34:04	10319317	2018-10-04 08:15:52	25436.586	7437.0771	0.002261647006264411
2018-10-04 07:45:30	2018-10-04 10:36:04	24006242	474875.72	506352.69	2018-10-04 10:36:04	2989330.8	2018-10-04 07:45:26	40676.461	260444.97	283696.12	2018-10-04 07:45:26	33209.23	1405.0112	98.607666	2018-10-04 07:45:26	5133.3994	9048.1592	11506.631	2018-10-04 10:36:04	929997.56	2018-10-04 07:45:26	-5150.665	3413.4924	4407.0063	2018-10-04 07:45:26	-1035.9478	2.0722594	2018-10-04 10:36:04	33795584	0	32075.83	2018-10-04 10:36:04	11607384	2018-10-04 08:16:22	60613.184	7433.1479	0.002261643824823523
2018-10-04 07:45:40	2018-10-04 10:38:04	22457640	474836.31	506306.5	2018-10-04 10:38:04	3611957.8	2018-10-04 07:45:36	43416.836	260403.34	283649.88	2018-10-04 07:45:36	18906.238	1404.027	98.445976	2018-10-04 07:45:36	4025.0234	9043.0674	11500.317	2018-10-04 10:38:04	737703.44	2018-10-04 07:45:36	-5942.6553	3411.5425	4404.5732	2018-10-04 07:45:36	-1238.8242	2.0710821	2018-10-04 10:38:04	30086374	0	32058.693	2018-10-04 10:38:04	9675525	2018-10-04 08:16:52	20864.967	7429.2354	0.002261640643354212
2018-10-04 07:45:50	2018-10-04 10:40:04	25545860	474876.72	506340.38	2018-10-04 10:40:04	2927868.2	2018-10-04 07:45:46	43299.879	260392.48	283634.69	2018-10-04 07:45:46	9976.1855	1403.1174	98.309502	2018-10-04 07:45:46	2678.5322	9038.0771	11494.113	2018-10-04 10:40:04	500826.81	2018-10-04 07:45:46	-6674.0786	3409.623	4402.1724	2018-10-04 07:45:46	-1427.8708	2.0705316	2018-10-04 10:40:04	33058078	0	32041.625	2018-10-04 10:40:04	10489857	2018-10-04 08:17:22	25050.324	7425.3838	0.002261637461884902
2018-10-04 07:46:00	2018-10-04 10:42:04	20972712	474994.22	506451.72	2018-10-04 10:42:04	4525471	2018-10-04 07:45:56	40593.516	260411.67	283649.91	2018-10-04 07:45:56	9269.2324	1402.3214	98.205872	2018-10-04 07:45:56	1768.5228	9033.2461	11488.082	2018-10-04 10:42:04	835955.69	2018-10-04 07:45:56	-7199.5142	3407.7534	4399.8257	2018-10-04 07:45:56	-1550.9995	2.0705872	2018-10-04 10:42:04	27582354	0	32024.67	2018-10-04 10:42:04	11361745	2018-10-04 08:17:52	47500.879	7421.6348	0.002261634280444014
2018-10-04 07:46:10	2018-10-04 10:44:04	23044300	475185.06	506636.97	2018-10-04 10:44:04	3334438.2	2018-10-04 07:46:06	36432.035	260459.64	283694.31	2018-10-04 07:46:06	14837.72	1401.6711	98.142303	2018-10-04 07:46:06	1540.6096	9028.6299	11482.283	2018-10-04 10:44:04	515693.28	2018-10-04 07:46:06	-7476.5347	3405.9521	4397.5537	2018-10-04 07:46:06	-1600.8148	2.0712175	2018-10-04 10:44:04	31010078	0	32007.869	2018-10-04 10:44:04	10295443	2018-10-04 08:18:22	27550.279	7418.0273	0.002261631098974703
2018-10-04 07:46:20	2018-10-04 10:46:04	20957546	475303.62	506750.12	2018-10-04 10:46:04	4933628.5	2018-10-04 07:46:16	31973.926	260485.48	283716.81	2018-10-04 07:46:16	21915.113	1401.1526	98.095985	2018-10-04 07:46:16	1712.2196	9024.2266	11476.717	2018-10-04 10:46:04	734313.75	2018-10-04 07:46:16	-7502.2368	3404.2195	4395.3569	2018-10-04 07:46:16	-1611.8552	2.0718198	2018-10-04 10:46:04	28189088	0	31991.244	2018-10-04 10:46:04	10158072	2018-10-04 08:18:52	37648.586	7414.5825	0.002261626337570988
2018-10-04 07:46:30	2018-10-04 10:48:04	19213936	475343.94	506785.09	2018-10-04 10:48:04	3171012.8	2018-10-04 07:46:26	27915.367	260487.94	283716.09	2018-10-04 07:46:26	25984.928	1400.7098	98.046089	2018-10-04 07:46:26	1872.6849	9019.9775	11471.32	2018-10-04 10:48:04	973680.44	2018-10-04 07:46:26	-7150.4565	3402.5391	4393.2178	2018-10-04 07:46:26	-1635.9159	2.0719295	2018-10-04 10:48:04	27907794	0	31974.766	2018-10-04 10:48:04	10814696	2018-10-04 08:19:22	93170.203	7411.2676	0.002261621576167272
2018-10-04 07:46:40	2018-10-04 10:50:04	19529526	475305.66	506741.44	2018-10-04 10:50:04	2090127.8	2018-10-04 07:46:36	24706.48	260465.89	283690.94	2018-10-04 07:46:36	24894.227	1400.2894	97.987663	2018-10-04 07:46:36	1955.9928	9015.8232	11466.029	2018-10-04 10:50:04	671624.38	2018-10-04 07:46:36	-6169.4121	3400.8936	4391.1177	2018-10-04 07:46:36	-1710.0796	2.0714154	2018-10-04 10:50:04	24767872	0	31958.387	2018-10-04 10:50:04	10981421	2018-10-04 08:19:52	84279.727	7408.0337	0.002261616814735135
2018-10-04 07:46:50	2018-10-04 10:52:09	17242890	475189.22	506619.41	2018-10-04 10:52:09	2615028.8	2018-10-04 07:46:46	22881.139	260418.62	283640.56	2018-10-04 07:46:46	19186.869	1399.8433	97.915573	2018-10-04 07:46:46	2283.0513	9011.7061	11460.781	2018-10-04 10:52:09	562266.44	2018-10-04 07:46:46	-4438.8057	3399.2656	4389.0376	2018-10-04 07:46:46	-1835.3287	2.070281	2018-10-04 10:52:09	26645910	0	31942.061	2018-10-04 10:52:09	9249603	2018-10-04 08:20:22	88379.711	7404.8335	0.002261612053331419
2018-10-04 07:47:00	2018-10-04 10:54:09	9870217	474996	506420.25	2018-10-04 10:54:09	1433431.6	2018-10-04 07:46:56	22806.885	260345.98	283564.75	2018-10-04 07:46:56	11037.74	1399.3286	97.822708	2018-10-04 07:46:56	3183.6858	9007.5684	11455.515	2018-10-04 10:54:09	910502.19	2018-10-04 07:46:56	-2246.7568	3397.6377	4386.959	2018-10-04 07:46:56	-1976.0226	2.0685451	2018-10-04 10:54:09	21248670	0	31925.744	2018-10-04 10:54:09	8558189	2018-10-04 08:20:52	50807.168	7401.623	0.002261607291927703
2018-10-04 07:47:10	2018-10-04 10:56:09	6863661.5	474728.38	506146.22	2018-10-04 10:56:09	804584.81	2018-10-04 07:47:06	24129.957	260248.36	283463.84	2018-10-04 07:47:06	2807.385	1398.7081	97.701477	2018-10-04 07:47:06	4658.1646	9003.3555	11450.169	2018-10-04 10:56:09	635678.12	2018-10-04 07:47:06	-243.83226	3395.9932	4384.8628	2018-10-04 07:47:06	-2077.9539	2.0662298	2018-10-04 10:56:09	21865334	0	31909.396	2018-10-04 10:56:09	4991183.5	2018-10-04 08:21:22	40020.293	7398.3613	0.002261602530523987
2018-10-04 07:47:20	2018-10-04 10:58:09	4362443	474542.88	505954.22	2018-10-04 10:58:09	194174.11	2018-10-04 07:47:16	25871.617	260180.08	283392.34	2018-10-04 07:47:16	-3814.218	1397.9945	97.576164	2018-10-04 07:47:16	6390.4414	8999.0723	11444.749	2018-10-04 10:58:09	348165.06	2018-10-04 07:47:16	938.51556	3394.334	4382.7515	2018-10-04 07:47:16	-2093.325	2.0639818	2018-10-04 10:58:09	14933580	0	31892.992	2018-10-04 10:58:09	4761815.5	2018-10-04 08:21:52	120605.21	7395.0269	0.002261620544004472
2018-10-04 07:47:30	2018-10-04 11:00:09	3267130	474443.69	505848.62	2018-10-04 11:00:09	173752.52	2018-10-04 07:47:26	27427.389	260141.34	283350.5	2018-10-04 07:47:26	-7800.2661	1397.2588	97.467781	2018-10-04 07:47:26	7974.481	8994.7842	11439.326	2018-10-04 11:00:09	597564.75	2018-10-04 07:47:26	1038.7451	3392.6807	4380.6475	2018-10-04 07:47:26	-1999.526	2.0625315	2018-10-04 11:00:09	17208578	0	31876.568	2018-10-04 11:00:09	3683297.5	2018-10-04 08:22:22	82212.406	7391.6538	0.002261638557513379
2018-10-04 07:47:40	2018-10-04 11:02:09	2746783.2	474429.59	505828.31	2018-10-04 11:02:09	122007.84	2018-10-04 07:47:36	29431.16	260132.42	283338.66	2018-10-04 07:47:36	-8416.542	1396.5533	97.381027	2018-10-04 07:47:36	9060.8535	8990.5547	11433.97	2018-10-04 11:02:09	722980.88	2018-10-04 07:47:36	189.46576	3391.0527	4378.5723	2018-10-04 07:47:36	-1804.3105	2.0617611	2018-10-04 11:02:09	15833440	0	31860.176	2018-10-04 11:02:09	2375067.8	2018-10-04 08:22:52	31692.193	7388.2944	0.002261656571022286
2018-10-04 07:47:50	2018-10-04 11:04:09	2073976.5	474498.78	505891.66	2018-10-04 11:04:09	92649.422	2018-10-04 07:47:46	33273.176	260153.27	283356.81	2018-10-04 07:47:46	-5080.3242	1395.9237	97.320404	2018-10-04 07:47:46	9349.8984	8986.4463	11428.746	2018-10-04 11:04:09	413257.59	2018-10-04 07:47:46	-1284.7139	3389.4695	4376.5469	2018-10-04 07:47:46	-1538.3898	2.0616548	2018-10-04 11:04:09	12760812	0	31843.863	2018-10-04 11:04:09	2009108.1	2018-10-04 08:23:22	45843.621	7384.9976	0.002261674584502771
2018-10-04 07:48:00	2018-10-04 11:06:09	1416270.4	474648.44	506035.97	2018-10-04 11:06:09	0	2018-10-04 07:47:56	39407.469	260203.25	283404.41	2018-10-04 07:47:56	2413.0854	1395.4106	97.292625	2018-10-04 07:47:56	8575.2695	8982.5166	11423.72	2018-10-04 11:06:09	242991.22	2018-10-04 07:47:56	-3020.3557	3387.9495	4374.5918	2018-10-04 07:47:56	-1242.5138	2.0621862	2018-10-04 11:06:09	10390917	0	31827.678	2018-10-04 11:06:09	1071539.2	2018-10-04 08:23:52	38837.07	7381.8086	0.002261692597983256
2018-10-04 07:48:10	2018-10-04 11:08:09	1431538.2	474874.62	506257.47	2018-10-04 11:08:09	0	2018-10-04 07:48:06	46062.059	260281.09	283480.19	2018-10-04 07:48:06	13393.588	1395.0485	97.305717	2018-10-04 07:48:06	6605.7651	8978.8213	11418.95	2018-10-04 11:08:09	276860.28	2018-10-04 07:48:06	-4636.5337	3386.51	4372.7266	2018-10-04 07:48:06	-956.51263	2.0633166	2018-10-04 11:08:09	10088208	0	31811.662	2018-10-04 11:08:09	1510921.8	2018-10-04 08:24:22	66359.195	7378.7671	0.002261710611492163
2018-10-04 07:48:20	2018-10-04 11:10:09	948561.56	475054	506432.56	2018-10-04 11:10:09	0	2018-10-04 07:48:16	49918.852	260343.69	283540.88	2018-10-04 07:48:16	25747.123	1394.8309	97.343758	2018-10-04 07:48:16	3628.1641	8975.3662	11414.445	2018-10-04 11:10:09	358435.94	2018-10-04 07:48:16	-5746.4487	3385.1531	4370.9531	2018-10-04 07:48:16	-712.82489	2.0645235	2018-10-04 11:10:09	9584724	0	31795.842	2018-10-04 11:10:09	1406666.2	2018-10-04 08:24:52	79846.516	7375.8965	0.002261738341900354
2018-10-04 07:48:30	2018-10-04 11:12:09	1038972.8	475179.81	506554.44	2018-10-04 11:12:09	0	2018-10-04 07:48:26	48543.363	260389.2	283584.59	2018-10-04 07:48:26	35975.23	1394.7212	97.392593	2018-10-04 07:48:26	236.89191	8972.1094	11410.161	2018-10-04 11:12:09	118020.54	2018-10-04 07:48:26	-6051.2866	3383.8662	4369.2588	2018-10-04 07:48:26	-531.23151	2.0655	2018-10-04 11:12:09	7770012.5	0	31780.195	2018-10-04 11:12:09	969393.12	2018-10-04 08:25:22	58169.137	7373.1729	0.002261766072336968
2018-10-04 07:48:40	2018-10-04 11:14:09	1005026.8	475249.81	506620.72	2018-10-04 11:14:09	0	2018-10-04 07:48:36	42463.551	260415.78	283609.41	2018-10-04 07:48:36	40658.977	1394.6764	97.451485	2018-10-04 07:48:36	-2724.2073	8969.0068	11406.05	2018-10-04 11:14:09	104267.2	2018-10-04 07:48:36	-5462.4688	3382.6357	4367.6289	2018-10-04 07:48:36	-410.78946	2.0660253	2018-10-04 11:14:09	9600396	0	31764.688	2018-10-04 11:14:09	800697.62	2018-10-04 08:25:52	57771.453	7370.5581	0.00226179380274516
2018-10-04 07:48:50	2018-10-04 11:16:09	1247739.5	475262.09	506629.38	2018-10-04 11:16:09	67123.586	2018-10-04 07:48:46	34892.668	260421.72	283613.53	2018-10-04 07:48:46	38615.242	1394.6569	97.518265	2018-10-04 07:48:46	-4531.9224	8966.0117	11402.062	2018-10-04 11:16:09	79581.688	2018-10-04 07:48:46	-4144.8633	3381.447	4366.0469	2018-10-04 07:48:46	-321.12558	2.0660887	2018-10-04 11:16:09	7954703.5	0	31749.281	2018-10-04 11:16:09	660251.12	2018-10-04 08:26:22	68155.977	7368.0151	0.002261821533181774
2018-10-04 07:49:00	2018-10-04 11:18:09	313175.56	475215.53	506579.25	2018-10-04 11:18:09	0	2018-10-04 07:48:56	29307.723	260405.8	283595.66	2018-10-04 07:48:56	31539.941	1394.626	97.58725	2018-10-04 07:48:56	-4919.874	8963.0771	11398.146	2018-10-04 11:18:09	107214.73	2018-10-04 07:48:56	-2458.7805	3380.2849	4364.4966	2018-10-04 07:48:56	-202.59686	2.0656962	2018-10-04 11:18:09	8415833	0	31733.945	2018-10-04 11:18:09	824101.31	2018-10-04 08:26:52	53978.207	7365.5103	0.002261849263561544
2018-10-04 07:49:10	2018-10-04 11:20:09	773993	475110.22	506470.31	2018-10-04 11:20:09	0	2018-10-04 07:49:06	27137.426	260367.41	283555.12	2018-10-04 07:49:06	22194.453	1394.5505	97.650032	2018-10-04 07:49:06	-4129.2896	8960.1572	11394.252	2018-10-04 11:20:09	175805.25	2018-10-04 07:49:06	-866.71899	3379.1335	4362.9604	2018-10-04 07:49:06	15.80911	2.0648608	2018-10-04 11:20:09	6694106.5	0	31718.648	2018-10-04 11:20:09	767500.56	2018-10-04 08:27:22	50443.645	7363.0127	0.002261876993998158
2018-10-04 07:49:20	2018-10-04 11:22:09	497763.09	474947.53	506303.84	2018-10-04 11:22:09	0	2018-10-04 07:49:16	27479.137	260306.66	283492.03	2018-10-04 07:49:16	12165.364	1394.401	97.696938	2018-10-04 07:49:16	-2669.752	8957.2061	11390.331	2018-10-04 11:22:09	41990.984	2018-10-04 07:49:16	172.92714	3377.978	4361.4219	2018-10-04 07:49:16	383.57043	2.0635986	2018-10-04 11:22:09	7200970.5	0	31703.361	2018-10-04 11:22:09	719970.75	2018-10-04 08:27:52	98393.516	7360.4941	0.002261868048378801
2018-10-04 07:49:30	2018-10-04 11:24:09	908114.31	474791.81	506144.28	2018-10-04 11:24:09	47592.781	2018-10-04 07:49:27	28582.475	260245.91	283428.75	2018-10-04 07:49:27	1680.9076	1394.1631	97.731255	2018-10-04 07:49:27	-1039.9299	8954.2041	11386.36	2018-10-04 11:24:09	40159.059	2018-10-04 07:49:27	372.07391	3376.8113	4359.8735	2018-10-04 07:49:27	897.77264	2.062053	2018-10-04 11:24:09	8622295	0	31688.064	2018-10-04 11:24:09	292938.41	2018-10-04 08:28:22	60991.922	7357.9375	0.002261859102702601
2018-10-04 07:49:40	2018-10-04 11:26:09	1055070.4	474646.81	505995.38	2018-10-04 11:26:09	176968.62	2018-10-04 07:49:37	29338.418	260186.11	283366.25	2018-10-04 07:49:37	-8879.3613	1393.8513	97.755135	2018-10-04 07:49:37	382.04227	8951.1562	11382.346	2018-10-04 11:26:09	107834.88	2018-10-04 07:49:37	-212.6515	3375.6338	4358.3154	2018-10-04 07:49:37	1495.3289	2.0605834	2018-10-04 11:26:09	8171504.5	0	31672.762	2018-10-04 11:26:09	692557.69	2018-10-04 08:28:52	69457.508	7355.3481	0.002261850157083245
2018-10-04 07:49:50	2018-10-04 11:28:09	880774.06	474514.59	505859.25	2018-10-04 11:28:09	207230.88	2018-10-04 07:49:47	29604.51	260128.59	283305.94	2018-10-04 07:49:47	-18131.965	1393.4796	97.764877	2018-10-04 07:49:47	1341.7975	8948.0713	11378.295	2018-10-04 11:28:09	165857.67	2018-10-04 07:49:47	-1182.4827	3374.447	4356.749	2018-10-04 07:49:47	2077.3342	2.0592332	2018-10-04 11:28:09	6523014	0	31657.467	2018-10-04 11:28:09	767468.38	2018-10-04 08:29:22	52271.316	7352.7378	0.002261841211463889
2018-10-04 07:50:00	2018-10-04 11:30:09	664852.56	474397.53	505738.25	2018-10-04 11:30:09	0	2018-10-04 07:49:57	29696.182	260074.86	283249.31	2018-10-04 07:49:57	-24435.898	1393.0625	97.758148	2018-10-04 07:49:57	1764.614	8944.958	11374.219	2018-10-04 11:30:09	20129.445	2018-10-04 07:49:57	-2040.0243	3373.2532	4355.1768	2018-10-04 07:49:57	2554.5889	2.0580201	2018-10-04 11:30:09	5879094	0	31642.189	2018-10-04 11:30:09	256500.44	2018-10-04 08:29:52	100739.96	7350.1191	0.002261832265787689
2018-10-04 07:50:10	2018-10-04 11:32:09	1058835	474297.94	505634.69	2018-10-04 11:32:09	18864.975	2018-10-04 07:50:07	29903.594	260026.36	283197.91	2018-10-04 07:50:07	-26982.299	1392.6141	97.735313	2018-10-04 07:50:07	1804.7096	8941.8291	11370.13	2018-10-04 11:32:09	112755.76	2018-10-04 07:50:07	-2484.207	3372.0557	4353.6016	2018-10-04 07:50:07	2889.4951	2.0569472	2018-10-04 11:32:09	4940541.5	0	31626.941	2018-10-04 11:32:09	609196.75	2018-10-04 08:30:22	64925.297	7347.5029	0.002261823320168332
2018-10-04 07:50:20	2018-10-04 11:34:09	17460.617	474217.66	505550.44	2018-10-04 11:34:09	41392.062	2018-10-04 07:50:17	30306.951	259984.31	283152.97	2018-10-04 07:50:17	-26014.172	1392.1484	97.69957	2018-10-04 07:50:17	1705.1635	8938.6973	11366.043	2018-10-04 11:34:09	187986.05	2018-10-04 07:50:17	-2549.9404	3370.8582	4352.0283	2018-10-04 07:50:17	3110.8772	2.0560164	2018-10-04 11:34:09	5004855.5	0	31611.73	2018-10-04 11:34:09	893603	2018-10-04 08:30:52	91348.852	7344.8979	0.002261807150745199
2018-10-04 07:50:30	2018-10-04 11:36:09	304733.53	474138.19	505466.97	2018-10-04 11:36:09	620.86218	2018-10-04 07:50:27	30717.766	259942.72	283108.5	2018-10-04 07:50:27	-22436.051	1391.67	97.652885	2018-10-04 07:50:27	1536.7291	8935.5713	11361.966	2018-10-04 11:36:09	16667.719	2018-10-04 07:50:27	-2567.0288	3369.6631	4350.459	2018-10-04 07:50:27	3292.7908	2.0550885	2018-10-04 11:36:09	4748734.5	0	31596.562	2018-10-04 11:36:09	514849.12	2018-10-04 08:31:22	79266	7342.3096	0.002261790981322065
2018-10-04 07:50:40	2018-10-04 11:38:09	819595.38	474059.44	505384.19	2018-10-04 11:38:09	329.16104	2018-10-04 07:50:37	30772.111	259901.94	283064.88	2018-10-04 07:50:37	-17572.861	1391.1804	97.599922	2018-10-04 07:50:37	1128.0499	8932.4502	11357.899	2018-10-04 11:38:09	0	2018-10-04 07:50:37	-2978.8687	3368.4705	4348.894	2018-10-04 07:50:37	3507.3411	2.0541449	2018-10-04 11:38:09	4199300.5	0	31581.434	2018-10-04 11:38:09	446494.88	2018-10-04 08:31:52	55365.926	7339.7334	0.002261774811870509
2018-10-04 07:50:50	2018-10-04 11:40:09	1159887.1	473980.94	505301.62	2018-10-04 11:40:09	2405.6145	2018-10-04 07:50:47	30305.539	259861.69	283021.81	2018-10-04 07:50:47	-13046.435	1390.6805	97.549026	2018-10-04 07:50:47	304.16605	8929.3359	11353.844	2018-10-04 11:40:09	125678.9	2018-10-04 07:50:47	-4040.3501	3367.2808	4347.334	2018-10-04 07:50:47	3775.8027	2.0531616	2018-10-04 11:40:09	4116747.8	0	31566.336	2018-10-04 11:40:09	699392.62	2018-10-04 08:32:22	71647.867	7337.1611	0.002261758642447376
2018-10-04 07:51:00	2018-10-04 11:42:09	316214.41	473901.16	505217.75	2018-10-04 11:42:09	0	2018-10-04 07:50:57	29773.66	259821.14	282978.47	2018-10-04 07:50:57	-10219.006	1390.1715	97.508125	2018-10-04 07:50:57	-834.34052	8926.2275	11349.798	2018-10-04 11:42:09	18119.078	2018-10-04 07:50:57	-5531.6631	3366.0942	4345.7783	2018-10-04 07:50:57	4045.3503	2.052134	2018-10-04 11:42:09	5110923	0	31551.26	2018-10-04 11:42:09	555269.38	2018-10-04 08:32:52	91145.859	7334.5845	0.002261742473024242
2018-10-04 07:51:10	2018-10-04 11:44:09	594823.56	473818	505130.5	2018-10-04 11:44:09	826.61304	2018-10-04 07:51:07	30294.25	259779.14	282933.66	2018-10-04 07:51:07	-9323.1475	1389.6531	97.482368	2018-10-04 07:51:07	-1897.7789	8923.123	11345.761	2018-10-04 11:44:09	80852.5	2018-10-04 07:51:07	-6753.7612	3364.9099	4344.2271	2018-10-04 07:51:07	4207.4937	2.0510564	2018-10-04 11:44:09	4062308.8	0	31536.197	2018-10-04 11:44:09	499727.22	2018-10-04 08:33:22	116212.42	7331.9966	0.002261726303601108
2018-10-04 07:51:20	2018-10-04 11:46:09	578831.75	473729.38	505037.78	2018-10-04 11:46:09	65580.805	2018-10-04 07:51:17	33236.559	259734.52	282886.19	2018-10-04 07:51:17	-9288.833	1389.1234	97.472214	2018-10-04 07:51:17	-2450.0515	8920.0186	11341.728	2018-10-04 11:46:09	156407.02	2018-10-04 07:51:17	-6915.3262	3363.7266	4342.6782	2018-10-04 07:51:17	4151.8389	2.0499299	2018-10-04 11:46:09	4359928	0	31521.146	2018-10-04 11:46:09	350114.78	2018-10-04 08:36:15	70900.68	7329.394	0.002261726437097877
2018-10-04 07:51:30	2018-10-04 11:48:09	461753	473678.47	504982.91	2018-10-04 11:48:09	0	2018-10-04 07:51:27	39587.215	259702.03	282850.78	2018-10-04 07:51:27	-8830.7314	1388.5454	97.484169	2018-10-04 07:51:27	-2266.5022	8916.9238	11337.709	2018-10-04 11:48:09	0	2018-10-04 07:51:27	-5664.3574	3362.5417	4341.1279	2018-10-04 07:51:27	3826.4968	2.0481677	2018-10-04 11:48:09	4065504.2	0	31506.109	2018-10-04 11:48:09	660494.75	2018-10-04 08:36:45	78163.352	7326.7788	0.002261726570594647
2018-10-04 07:51:40	2018-10-04 11:50:09	916187.56	473665.44	504966.06	2018-10-04 11:50:09	181666.78	2018-10-04 07:51:37	49250.641	259681.34	282827.16	2018-10-04 07:51:37	-7780.1987	1387.9464	97.514343	2018-10-04 07:51:37	-1431.0999	8913.8662	11333.733	2018-10-04 11:50:09	156492.53	2018-10-04 07:51:37	-3351.5242	3361.3638	4339.5854	2018-10-04 07:51:37	3269.5542	2.046735	2018-10-04 11:50:09	3639157.2	0	31491.113	2018-10-04 11:50:09	265046.62	2018-10-04 08:37:15	82785.375	7324.1787	0.002261726704091416
2018-10-04 07:51:50	2018-10-04 11:52:14	634940.38	473690.28	504987.31	2018-10-04 11:52:14	0	2018-10-04 07:51:47	60517.262	259672.92	282815.78	2018-10-04 07:51:47	-7085.6992	1387.3506	97.552078	2018-10-04 07:51:47	-271.29453	8910.8711	11329.83	2018-10-04 11:52:14	50788.996	2018-10-04 07:51:47	-827.42261	3360.2002	4338.0591	2018-10-04 07:51:47	2591.9846	2.0456662	2018-10-04 11:52:14	3745133	0	31476.191	2018-10-04 11:52:14	622379.5	2018-10-04 08:37:45	69500.242	7321.6279	0.002261726837559763
2018-10-04 07:52:00	2018-10-04 11:54:14	581656.06	473754.44	505048.16	2018-10-04 11:54:14	40200.723	2018-10-04 07:51:57	70274.609	259677.97	282817.94	2018-10-04 07:51:57	-7447.3545	1386.7805	97.586594	2018-10-04 07:51:57	795.90607	8907.9658	11326.027	2018-10-04 11:54:14	0	2018-10-04 07:51:57	1039.5989	3359.0593	4336.5576	2018-10-04 07:51:57	1922.3994	2.0449748	2018-10-04 11:54:14	6287478	0	31461.381	2018-10-04 11:54:14	315934.66	2018-10-04 08:38:15	116155.37	7319.1611	0.002261726971056532
2018-10-04 07:52:10	2018-10-04 11:56:14	413792.78	473860.19	505150.91	2018-10-04 11:56:14	0	2018-10-04 07:52:07	75308.32	259698.17	282835.38	2018-10-04 07:52:07	-8242.8701	1386.2568	97.610893	2018-10-04 07:52:07	1441.9833	8905.1787	11322.356	2018-10-04 11:56:14	50937.191	2018-10-04 07:52:07	1760.5728	3357.95	4335.0913	2018-10-04 07:52:07	1347.3846	2.044656	2018-10-04 11:56:14	3611255.8	0	31446.715	2018-10-04 11:56:14	416001.31	2018-10-04 08:38:45	99080.438	7316.8101	0.002261727104553302
2018-10-04 07:52:20	2018-10-04 11:58:14	534361.38	474009.91	505298	2018-10-04 11:58:14	129605.32	2018-10-04 07:52:17	74014.359	259735.27	282869.88	2018-10-04 07:52:17	-7928.9375	1385.7999	97.623558	2018-10-04 07:52:17	1564.2695	8902.5391	11318.85	2018-10-04 11:58:14	102090.76	2018-10-04 07:52:17	1343.506	3356.8818	4333.6709	2018-10-04 07:52:17	881.44861	2.0447037	2018-10-04 11:58:14	5396321.5	0	31432.223	2018-10-04 11:58:14	507570.16	2018-10-04 08:39:15	71396.234	7314.6016	0.002261729859071693
2018-10-04 07:52:30	2018-10-04 12:00:14	336165.38	474097.53	505383.06	2018-10-04 12:00:14	240968.47	2018-10-04 07:52:27	67220.523	259753	282885.19	2018-10-04 07:52:27	-5282.7178	1385.4291	97.606361	2018-10-04 07:52:27	1316.5781	8900.0391	11315.5	2018-10-04 12:00:14	0	2018-10-04 07:52:27	194.16911	3355.8567	4332.2983	2018-10-04 07:52:27	478.96896	2.0451837	2018-10-04 12:00:14	4381086.5	0	31417.918	2018-10-04 12:00:14	466513.5	2018-10-04 08:39:45	92868.945	7312.5469	0.002261732613590084
2018-10-04 07:52:40	2018-10-04 12:02:14	542572.5	474122.66	505405.59	2018-10-04 12:02:14	306.37503	2018-10-04 07:52:37	57512.355	259752.59	282882.47	2018-10-04 07:52:37	-216.957	1385.0979	97.551994	2018-10-04 07:52:37	1013.9668	8897.6318	11312.256	2018-10-04 12:02:14	59511.234	2018-10-04 07:52:37	-1092.7782	3354.8606	4330.959	2018-10-04 07:52:37	74.024139	2.0451851	2018-10-04 12:02:14	3230608.2	0	31403.766	2018-10-04 12:02:14	421510.78	2018-10-04 08:40:15	83441.664	7310.6099	0.002261735368108475
2018-10-04 07:52:50	2018-10-04 12:04:14	776880.12	474087.5	505367.69	2018-10-04 12:04:14	505.73932	2018-10-04 07:52:47	47687.281	259734.47	282862.12	2018-10-04 07:52:47	6216.8247	1384.7671	97.468796	2018-10-04 07:52:47	961.20123	8895.2725	11309.069	2018-10-04 12:04:14	44344.258	2018-10-04 07:52:47	-2012.3433	3353.8811	4329.6396	2018-10-04 07:52:47	-378.98352	2.0446541	2018-10-04 12:04:14	2109322	0	31389.719	2018-10-04 12:04:14	226746.8	2018-10-04 08:40:45	59349.887	7308.7407	0.002261738122598445
2018-10-04 07:53:00	2018-10-04 12:06:14	194649.7	473993	505270.16	2018-10-04 12:06:14	0	2018-10-04 07:52:57	39447.164	259698.41	282823.88	2018-10-04 07:52:57	12361.687	1384.4017	97.366646	2018-10-04 07:52:57	1292.6865	8892.918	11305.893	2018-10-04 12:06:14	0	2018-10-04 07:52:57	-2380.895	3352.9058	4328.3267	2018-10-04 07:52:57	-884.86975	2.0435894	2018-10-04 12:06:14	3831089.8	0	31375.727	2018-10-04 12:06:14	271092.97	2018-10-04 08:41:15	72817.234	7306.8896	0.002261740877116836
2018-10-04 07:53:10	2018-10-04 12:08:14	928754.94	473839.34	505113.09	2018-10-04 12:08:14	58.968517	2018-10-04 07:53:07	33024.387	259643.78	282767.06	2018-10-04 07:53:07	16778.223	1383.9703	97.252502	2018-10-04 07:53:07	1917.0535	8890.5254	11302.681	2018-10-04 12:08:14	33560.312	2018-10-04 07:53:07	-2313.6433	3351.9224	4327.0063	2018-10-04 07:53:07	-1411.5729	2.0420046	2018-10-04 12:08:14	2384643.2	0	31361.744	2018-10-04 12:08:14	408607.62	2018-10-04 08:41:45	117361.62	7305.0112	0.002261743631635227
2018-10-04 07:53:20	2018-10-04 12:10:14	555186.5	473626.44	504896.31	2018-10-04 12:10:14	0	2018-10-04 07:53:17	27741.562	259569.84	282690.91	2018-10-04 07:53:17	18901.416	1383.4454	97.129204	2018-10-04 07:53:17	2617.1804	8888.0547	11299.389	2018-10-04 12:10:14	0	2018-10-04 07:53:17	-1942.9988	3350.9187	4325.6655	2018-10-04 07:53:17	-1908.6284	2.0399237	2018-10-04 12:10:14	3639291	0	31347.73	2018-10-04 12:10:14	171340.36	2018-10-04 08:42:15	94366.828	7303.0649	0.002261749099233157
2018-10-04 07:53:30	2018-10-04 12:12:14	1043403.3	473475.44	504741.31	2018-10-04 12:12:14	0	2018-10-04 07:53:27	22980.141	259518.17	282637.03	2018-10-04 07:53:27	18916.887	1382.8287	97.020096	2018-10-04 07:53:27	3235.3401	8885.5059	11296.017	2018-10-04 12:12:14	46763.949	2018-10-04 07:53:27	-1207.1439	3349.8943	4324.3037	2018-10-04 07:53:27	-2326.7996	2.0377004	2018-10-04 12:12:14	3933763.8	0	31333.66	2018-10-04 12:12:14	264777.91	2018-10-04 08:42:45	81938.453	7301.0278	0.002261754566859508
2018-10-04 07:53:40	2018-10-04 12:14:14	525568.69	473387.84	504649.69	2018-10-04 12:14:14	78735.586	2018-10-04 07:53:37	18888.895	259487.84	282604.56	2018-10-04 07:53:37	17093.826	1382.1676	96.94101	2018-10-04 07:53:37	3764.9187	8882.9277	11292.617	2018-10-04 12:14:14	20115.094	2018-10-04 07:53:37	-6.2782421	3348.8643	4322.937	2018-10-04 07:53:37	-2630.4106	2.0359213	2018-10-04 12:14:14	4629036	0	31319.561	2018-10-04 12:14:14	210895.75	2018-10-04 08:43:15	83924.797	7298.9272	0.002261760034457438
2018-10-04 07:53:50	2018-10-04 12:16:14	972692.12	473361.16	504619.09	2018-10-04 12:16:14	57334.012	2018-10-04 07:53:47	16449.863	259478.23	282592.91	2018-10-04 07:53:47	13656.045	1381.5022	96.890671	2018-10-04 07:53:47	4249.5894	8880.3672	11289.241	2018-10-04 12:16:14	95902.906	2018-10-04 07:53:47	1428.6985	3347.8428	4321.5806	2018-10-04 07:53:47	-2800.9031	2.0346456	2018-10-04 12:16:14	3694988.8	0	31305.471	2018-10-04 12:16:14	256810.28	2018-10-04 08:43:45	76663.969	7296.8052	0.002261765502055368
2018-10-04 07:54:00	2018-10-04 12:18:14	5210.0034	473393.41	504647.66	2018-10-04 12:18:14	0	2018-10-04 07:53:57	16948.568	259488.94	282601.69	2018-10-04 07:53:57	9440.9561	1380.8679	96.865532	2018-10-04 07:53:57	4628.1899	8877.8682	11285.935	2018-10-04 12:18:14	0	2018-10-04 07:53:57	2436.5632	3346.843	4320.2495	2018-10-04 07:53:57	-2834.1335	2.0338697	2018-10-04 12:18:14	3593364	0	31291.434	2018-10-04 12:18:14	435289.88	2018-10-04 08:44:15	88425.781	7294.7036	0.00226177096968172
2018-10-04 07:54:10	2018-10-04 12:20:14	483553.47	473482.81	504733.69	2018-10-04 12:20:14	25050.045	2018-10-04 07:54:07	21148.953	259519.66	282630.66	2018-10-04 07:54:07	6171.1626	1380.2959	96.863091	2018-10-04 07:54:07	4759.1201	8875.4717	11282.743	2018-10-04 12:20:14	57116.262	2018-10-04 07:54:07	2335.376	3345.8782	4318.9575	2018-10-04 07:54:07	-2734.8953	2.0335767	2018-10-04 12:20:14	3267428.8	0	31277.49	2018-10-04 12:20:14	354736.84	2018-10-04 08:44:45	87442.156	7292.6621	0.00226177643727965
2018-10-04 07:54:20	2018-10-04 12:22:14	721314.12	473627.72	504875.66	2018-10-04 12:22:14	0	2018-10-04 07:54:17	28602.5	259570.14	282679.56	2018-10-04 07:54:17	5518.7578	1379.8123	96.88224	2018-10-04 07:54:17	4625.3511	8873.2178	11279.711	2018-10-04 12:22:14	0	2018-10-04 07:54:17	1014.7081	3344.9602	4317.7188	2018-10-04 07:54:17	-2512.4229	2.033742	2018-10-04 12:22:14	2839647.2	0	31263.676	2018-10-04 12:22:14	48397.438	2018-10-04 08:45:15	141624.23	7290.7168	0.002261781971867549
2018-10-04 07:54:30	2018-10-04 12:24:14	413094.28	473731	504976.25	2018-10-04 12:24:14	0	2018-10-04 07:54:27	37567.887	259606.81	282714.78	2018-10-04 07:54:27	7807.1709	1379.4299	96.903023	2018-10-04 07:54:27	4429.6318	8871.1094	11276.841	2018-10-04 12:24:14	0	2018-10-04 07:54:27	-852.52496	3344.0923	4316.5361	2018-10-04 07:54:27	-2180.7908	2.0342615	2018-10-04 12:24:14	3147957.8	0	31250.016	2018-10-04 12:24:14	116356.9	2018-10-04 08:45:45	74466.352	7288.8911	0.00226178750648387
2018-10-04 07:54:40	2018-10-04 12:26:14	550175.12	473790.44	505033.09	2018-10-04 12:26:14	0	2018-10-04 07:54:37	45719.312	259629.86	282736.47	2018-10-04 07:54:37	11661.728	1379.113	96.910393	2018-10-04 07:54:37	4383.0288	8869.1113	11274.097	2018-10-04 12:26:14	0	2018-10-04 07:54:37	-2178.0203	3343.2637	4315.3989	2018-10-04 07:54:37	-1765.9905	2.0344973	2018-10-04 12:26:14	3656053.2	0	31236.496	2018-10-04 12:26:14	246225.86	2018-10-04 08:46:15	96834.945	7287.1689	0.002261793041100191
2018-10-04 07:54:50	2018-10-04 12:28:14	581311.94	473807.41	505047.5	2018-10-04 12:28:14	127107.26	2018-10-04 07:54:47	51223.32	259639.5	282744.81	2018-10-04 07:54:47	14775.162	1378.83	96.90126	2018-10-04 07:54:47	4424.7974	8867.1914	11271.442	2018-10-04 12:28:14	0	2018-10-04 07:54:47	-2093.2097	3342.4646	4314.2964	2018-10-04 07:54:47	-1315.7393	2.0344026	2018-10-04 12:28:14	3218527.2	0	31223.094	2018-10-04 12:28:14	164367.06	2018-10-04 08:46:45	92095.25	7285.5239	0.00226179857568809
2018-10-04 07:55:00	2018-10-04 12:30:14	474719.59	473783.56	505021.03	2018-10-04 12:30:14	0	2018-10-04 07:54:57	53484.492	259636.12	282740.19	2018-10-04 07:54:57	15038.233	1378.553	96.873848	2018-10-04 07:54:57	4283.9907	8865.3164	11268.844	2018-10-04 12:30:14	0	2018-10-04 07:54:57	-421.29486	3341.6855	4313.2178	2018-10-04 07:54:57	-902.37079	2.0339835	2018-10-04 12:30:14	2947813.8	0	31209.781	2018-10-04 12:30:14	184705.48	2018-10-04 08:47:15	90913.75	7283.9297	0.002261804110275989
2018-10-04 07:55:10	2018-10-04 12:32:14	377978.31	473720.81	504955.53	2018-10-04 12:32:14	0	2018-10-04 07:55:07	53182.672	259620.3	282723.12	2018-10-04 07:55:07	11461.829	1378.2582	96.826019	2018-10-04 07:55:07	3870.5681	8863.458	11266.269	2018-10-04 12:32:14	15456.37	2018-10-04 07:55:07	2227.7969	3340.9172	4312.1533	2018-10-04 07:55:07	-610.03674	2.0332556	2018-10-04 12:32:14	2789084	0	31196.533	2018-10-04 12:32:14	398112.16	2018-10-04 08:47:45	132722.19	7282.3613	0.00226180964489231
2018-10-04 07:55:20	2018-10-04 12:34:14	496093.09	473621.38	504853.16	2018-10-04 12:34:14	1209.6066	2018-10-04 07:55:17	51668.863	259592.78	282694.38	2018-10-04 07:55:17	4706.417	1377.9254	96.755676	2018-10-04 07:55:17	3496.366	8861.5879	11263.687	2018-10-04 12:34:14	7529.6484	2018-10-04 07:55:17	4760.7402	3340.1516	4311.0942	2018-10-04 07:55:17	-507.41171	2.0322378	2018-10-04 12:34:14	2489042.5	0	31183.328	2018-10-04 12:34:14	82150.953	2018-10-04 08:48:15	55290.871	7280.7964	0.002261815176552773
2018-10-04 07:55:30	2018-10-04 12:36:14	198656.28	473556.16	504784.91	2018-10-04 12:36:14	9736.9629	2018-10-04 07:55:27	50042.438	259578.28	282678.75	2018-10-04 07:55:27	-3006.7043	1377.5592	96.674965	2018-10-04 07:55:27	3582.6296	8859.708	11261.1	2018-10-04 12:36:14	5509.4888	2018-10-04 07:55:27	6177.0737	3339.3899	4310.042	2018-10-04 07:55:27	-619.57025	2.0312624	2018-10-04 12:36:14	2261361.8	0	31170.152	2018-10-04 12:36:14	337628.34	2018-10-04 08:48:45	131779.11	7279.2217	0.002261820708270079
2018-10-04 07:55:40	2018-10-04 12:38:14	561681.19	473527.97	504753.69	2018-10-04 12:38:14	55213.957	2018-10-04 07:55:37	48500.867	259577.36	282676.81	2018-10-04 07:55:37	-8843.2402	1377.1842	96.595108	2018-10-04 07:55:37	4146.0635	8857.8457	11258.537	2018-10-04 12:38:14	594.87518	2018-10-04 07:55:37	6085.9644	3338.6409	4309.0059	2018-10-04 07:55:37	-916.57251	2.0305336	2018-10-04 12:38:14	4604875	0	31157.02	2018-10-04 12:38:14	217117.62	2018-10-04 08:49:15	64173.348	7277.6499	0.002261826239987386
2018-10-04 07:55:50	2018-10-04 12:40:14	439569.91	473536.81	504759.56	2018-10-04 12:40:14	0	2018-10-04 07:55:47	46583.953	259590.41	282689	2018-10-04 07:55:47	-10889.492	1376.823	96.51989	2018-10-04 07:55:47	4641.2349	8856.0293	11256.03	2018-10-04 12:40:14	0	2018-10-04 07:55:47	4790.9229	3337.9133	4307.9956	2018-10-04 07:55:47	-1326.4164	2.0300875	2018-10-04 12:40:14	1676185.9	0	31143.949	2018-10-04 12:40:14	261907.22	2018-10-04 08:49:45	98885.539	7276.1011	0.002261831771647849
2018-10-04 07:56:00	2018-10-04 12:42:14	314173.56	473582.16	504802.06	2018-10-04 12:42:14	144484.06	2018-10-04 07:55:57	44146.863	259617.5	282715.44	2018-10-04 07:55:57	-9317.7617	1376.4955	96.453606	2018-10-04 07:55:57	4346.5288	8854.2861	11253.607	2018-10-04 12:42:14	0	2018-10-04 07:55:57	2916.2327	3337.2161	4307.021	2018-10-04 07:55:57	-1763.5192	2.0299187	2018-10-04 12:42:14	1709354.5	0	31130.959	2018-10-04 12:42:14	245761.64	2018-10-04 08:50:15	107116.86	7274.5942	0.002261837303308312
2018-10-04 07:56:10	2018-10-04 12:44:14	351531.44	473662.66	504879.91	2018-10-04 12:44:14	47295.77	2018-10-04 07:56:07	41916.688	259658.28	282755.75	2018-10-04 07:56:07	-6242.9932	1376.2192	96.402084	2018-10-04 07:56:07	2944.3618	8852.6416	11251.298	2018-10-04 12:44:14	0	2018-10-04 07:56:07	965.41388	3336.5574	4306.0913	2018-10-04 07:56:07	-2154.2622	2.0300102	2018-10-04 12:44:14	3245746.8	0	31118.068	2018-10-04 12:44:14	212729.14	2018-10-04 08:50:45	90858.18	7273.146	0.002261842835025618
2018-10-04 07:56:20	2018-10-04 12:46:14	855896.5	473775.97	504990.84	2018-10-04 12:46:14	268076.12	2018-10-04 07:56:17	40827.598	259711.83	282809.03	2018-10-04 07:56:17	-4288.1338	1376.0089	96.372215	2018-10-04 07:56:17	823.3175	8851.1191	11249.127	2018-10-04 12:46:14	0	2018-10-04 07:56:17	-811.63007	3335.9451	4305.2153	2018-10-04 07:56:17	-2446.1648	2.0303385	2018-10-04 12:46:14	1995878	0	31105.291	2018-10-04 12:46:14	172988.88	2018-10-04 08:51:15	118536.21	7271.7695	0.002261845639964122
2018-10-04 07:56:30	2018-10-04 12:48:14	193286.38	473850.56	505063.16	2018-10-04 12:48:14	23516.807	2018-10-04 07:56:27	40891.211	259752.94	282849.97	2018-10-04 07:56:27	-4939.9238	1375.8447	96.358124	2018-10-04 07:56:27	-1110.3964	8849.7158	11247.091	2018-10-04 12:48:14	14641.773	2018-10-04 07:56:27	-2275.6748	3335.377	4304.3906	2018-10-04 07:56:27	-2601.9788	2.0304155	2018-10-04 12:48:14	2199323.8	0	31092.629	2018-10-04 12:48:14	440533.94	2018-10-04 08:51:45	116386.95	7270.4678	0.002261848444959469
2018-10-04 07:56:40	2018-10-04 12:50:14	733599.75	473881.84	505092.19	2018-10-04 12:50:14	1161.157	2018-10-04 07:56:37	41095.52	259779.97	282876.88	2018-10-04 07:56:37	-7873.5239	1375.698	96.354637	2018-10-04 07:56:37	-1989.2733	8848.3975	11245.154	2018-10-04 12:50:14	0	2018-10-04 07:56:37	-3290.3167	3334.8433	4303.6064	2018-10-04 07:56:37	-2591.8484	2.0301716	2018-10-04 12:50:14	2448992.8	0	31080.061	2018-10-04 12:50:14	175120.02	2018-10-04 08:52:15	132353.44	7269.2173	0.002261851249954816
2018-10-04 07:56:50	2018-10-04 12:52:19	412446.41	473867.22	505075.28	2018-10-04 12:52:19	0	2018-10-04 07:56:47	40637.664	259791.02	282887.75	2018-10-04 07:56:47	-11493.602	1375.5409	96.364311	2018-10-04 07:56:47	-1540.573	8847.1299	11243.28	2018-10-04 12:52:19	109891.54	2018-10-04 07:56:47	-3805.123	3334.333	4302.8511	2018-10-04 07:56:47	-2396.4333	2.0295455	2018-10-04 12:52:19	2888001.2	0	31067.553	2018-10-04 12:52:19	316459.72	2018-10-04 08:52:45	67503.164	7267.9849	0.00226185405489332
2018-10-04 07:57:00	2018-10-04 12:54:19	380671.94	473803.91	505009.62	2018-10-04 12:54:19	486.27789	2018-10-04 07:56:57	40135.629	259784.05	282880.53	2018-10-04 07:56:57	-14020.197	1375.3466	96.388618	2018-10-04 07:56:57	-230.02959	8845.877	11241.429	2018-10-04 12:54:19	0	2018-10-04 07:56:57	-3978.5515	3333.8342	4302.1108	2018-10-04 07:56:57	-2022.661	2.0285177	2018-10-04 12:54:19	2829015.2	0	31055.074	2018-10-04 12:54:19	231867.22	2018-10-04 08:53:15	106032.26	7266.7373	0.002261856859831823
2018-10-04 07:57:10	2018-10-04 12:56:19	185167.36	473689.44	504892.69	2018-10-04 12:56:19	6208.8623	2018-10-04 07:57:07	41345.402	259757.17	282853.19	2018-10-04 07:57:07	-14401.051	1375.0895	96.42614	2018-10-04 07:57:07	1133.7843	8844.5996	11239.557	2018-10-04 12:56:19	17.113293	2018-10-04 07:57:07	-4135.9346	3333.334	4301.3721	2018-10-04 07:57:07	-1520.8917	2.0270836	2018-10-04 12:56:19	2336173.2	0	31042.592	2018-10-04 12:56:19	353697.5	2018-10-04 08:53:45	96681.984	7265.4443	0.00226185966482717
2018-10-04 07:57:20	2018-10-04 12:58:19	207952.36	473521.94	504722.5	2018-10-04 12:58:19	79907.492	2018-10-04 07:57:17	45467.676	259708.83	282804.12	2018-10-04 07:57:17	-12795.866	1374.7462	96.472633	2018-10-04 07:57:17	1990.2358	8843.2578	11237.621	2018-10-04 12:58:19	71439.172	2018-10-04 07:57:17	-4556.3306	3332.8188	4300.6196	2018-10-04 07:57:17	-987.56836	2.0252442	2018-10-04 12:58:19	2241462.2	0	31030.074	2018-10-04 12:58:19	204122.12	2018-10-04 08:54:15	119058.77	7264.0767	0.002261855731148898
2018-10-04 07:57:30	2018-10-04 13:00:19	472999.78	473344.28	504542.06	2018-10-04 13:00:19	0	2018-10-04 07:57:27	51678.16	259653.22	282747.53	2018-10-04 07:57:27	-10507.557	1374.3048	96.531044	2018-10-04 07:57:27	2283.6143	8841.8252	11235.593	2018-10-04 13:00:19	0	2018-10-04 07:57:27	-5254.3057	3332.2788	4299.8423	2018-10-04 07:57:27	-544.39539	2.0231516	2018-10-04 13:00:19	2751228.8	0	31017.5	2018-10-04 13:00:19	46406.828	2018-10-04 08:54:45	90154.742	7262.6123	0.002261851797470626
2018-10-04 07:57:40	2018-10-04 13:02:19	615794.5	473156.78	504351.66	2018-10-04 13:02:19	2665.7036	2018-10-04 07:57:37	57441.742	259589.64	282682.69	2018-10-04 07:57:37	-9183.0693	1373.7698	96.598389	2018-10-04 07:57:37	2220.5161	8840.2939	11233.463	2018-10-04 13:02:19	0	2018-10-04 07:57:37	-5936.4951	3331.7097	4299.0352	2018-10-04 07:57:37	-299.24423	2.020972	2018-10-04 13:02:19	2376729.2	0	31004.863	2018-10-04 13:02:19	287868.56	2018-10-04 08:55:15	121129.85	7261.0503	0.002261847863792354
2018-10-04 07:57:50	2018-10-04 13:04:19	834916.94	472959.31	504151.16	2018-10-04 13:04:19	0	2018-10-04 07:57:47	60505.426	259518.03	282609.53	2018-10-04 07:57:47	-9620.6904	1373.1448	96.667206	2018-10-04 07:57:47	1891.7644	8838.6553	11231.222	2018-10-04 13:04:19	48260.594	2018-10-04 07:57:47	-6196.606	3331.1069	4298.1929	2018-10-04 07:57:47	-305.98035	2.0187469	2018-10-04 13:04:19	1541634	0	30992.168	2018-10-04 13:04:19	150257.73	2018-10-04 08:55:45	109643.94	7259.3931	0.002261843930170926
2018-10-04 07:58:00	2018-10-04 13:06:19	176673.23	472752.91	503941.56	2018-10-04 13:06:19	293.11154	2018-10-04 07:57:57	60819.047	259438.94	282528.59	2018-10-04 07:57:57	-11178.273	1372.4331	96.728699	2018-10-04 07:57:57	1205.1694	8836.9014	11228.859	2018-10-04 13:06:19	90777.609	2018-10-04 07:57:57	-5808.2524	3330.4661	4297.3105	2018-10-04 07:57:57	-542.54797	2.0164866	2018-10-04 13:06:19	2556656.2	0	30979.416	2018-10-04 13:06:19	71390.711	2018-10-04 08:56:15	90845.539	7257.6455	0.002261839996492654
2018-10-04 07:58:10	2018-10-04 13:08:19	215151.3	472539.59	503724.94	2018-10-04 13:08:19	0	2018-10-04 07:58:07	60588.637	259353.52	282441.06	2018-10-04 07:58:07	-12355.604	1371.6393	96.774574	2018-10-04 07:58:07	142.2075	8835.0254	11226.368	2018-10-04 13:08:19	60.918026	2018-10-04 07:58:07	-4841.9551	3329.7837	4296.3838	2018-10-04 07:58:07	-917.77759	2.01421	2018-10-04 13:08:19	1540789.9	0	30966.609	2018-10-04 13:08:19	232611.44	2018-10-04 08:56:45	109000.02	7255.813	0.002261836062814382
2018-10-04 07:58:20	2018-10-04 13:10:19	711461.94	472313.28	503495.12	2018-10-04 13:10:19	4895.856	2018-10-04 07:58:17	62302.426	259260.23	282345.44	2018-10-04 07:58:17	-11904.962	1370.766	96.796005	2018-10-04 07:58:17	-1037.4127	8833.0205	11223.74	2018-10-04 13:10:19	312.36243	2018-10-04 07:58:17	-3494.7959	3329.0562	4295.4087	2018-10-04 07:58:17	-1303.4629	2.0118918	2018-10-04 13:10:19	1882217.9	0	30953.752	2018-10-04 13:10:19	211226.84	2018-10-04 08:57:15	96980.32	7253.9004	0.002261826996004856
2018-10-04 07:58:30	2018-10-04 13:12:19	577174.56	472077	503255.09	2018-10-04 13:12:19	103109.99	2018-10-04 07:58:27	66464.703	259160.95	282243.62	2018-10-04 07:58:27	-9468.1328	1369.8346	96.785812	2018-10-04 07:58:27	-1914.9867	8830.8789	11220.967	2018-10-04 13:12:19	7.4477267	2018-10-04 07:58:27	-1868.4686	3328.2822	4294.3838	2018-10-04 07:58:27	-1577.5153	2.0098534	2018-10-04 13:12:19	1771874.9	0	30940.846	2018-10-04 13:12:19	244084.36	2018-10-04 08:57:45	105823.99	7251.9102	0.002261817929138488
2018-10-04 07:58:40	2018-10-04 13:14:19	374506.34	471834.97	503009.06	2018-10-04 13:14:19	73292.773	2018-10-04 07:58:37	71161.461	259057.92	282137.94	2018-10-04 07:58:37	-5564.9312	1368.8466	96.74118	2018-10-04 07:58:37	-2227.5876	8828.5967	11218.043	2018-10-04 13:14:19	62932.809	2018-10-04 07:58:37	-12.615601	3327.46	4293.3066	2018-10-04 07:58:37	-1661.1959	2.007772	2018-10-04 13:14:19	1946748.5	0	30927.889	2018-10-04 13:14:19	229123.73	2018-10-04 08:58:15	74910.617	7249.8423	0.002261808862300541
2018-10-04 07:58:50	2018-10-04 13:16:19	356383.72	471591.44	502761.25	2018-10-04 13:16:19	59137.77	2018-10-04 07:58:47	73844.297	258953.45	282030.72	2018-10-04 07:58:47	-1330.1478	1367.8055	96.662552	2018-10-04 07:58:47	-2054.0706	8826.1738	11214.968	2018-10-04 13:16:19	42.981018	2018-10-04 07:58:47	1800.796	3326.5891	4292.1768	2018-10-04 07:58:47	-1537.726	2.0056834	2018-10-04 13:16:19	1882082.9	0	30914.879	2018-10-04 13:16:19	187661.84	2018-10-04 08:58:45	83298.672	7247.6968	0.002261799795462593
2018-10-04 07:59:00	2018-10-04 13:18:19	554573.06	471350.38	502515.59	2018-10-04 13:18:19	1721.0627	2018-10-04 07:58:57	73430.633	258849.72	281924.19	2018-10-04 07:58:57	1881.8173	1366.7173	96.551941	2018-10-04 07:58:57	-1715.01	8823.6143	11211.744	2018-10-04 13:18:19	0.81842148	2018-10-04 07:58:57	2958.998	3325.6704	4290.9951	2018-10-04 07:58:57	-1247.5092	2.0036011	2018-10-04 13:18:19	3273199.2	0	30901.816	2018-10-04 13:18:19	260498.25	2018-10-04 08:59:15	71022.516	7245.4741	0.002261790728624646
2018-10-04 07:59:10	2018-10-04 13:20:19	602731.94	471115.12	502275.44	2018-10-04 13:20:19	231756.2	2018-10-04 07:59:07	70582.312	258748.58	281820.25	2018-10-04 07:59:07	3053.2473	1365.5891	96.414154	2018-10-04 07:59:07	-1503.95	8820.9238	11208.38	2018-10-04 13:20:19	10318.842	2018-10-04 07:59:07	2807.0315	3324.7065	4289.7642	2018-10-04 07:59:07	-863.83759	2.0015388	2018-10-04 13:20:19	1320183.6	0	30888.699	2018-10-04 13:20:19	128750.43	2018-10-04 08:59:45	94381.391	7243.1748	0.002261781661786699
2018-10-04 07:59:20	2018-10-04 13:22:19	493473.5	470943.84	502099.12	2018-10-04 13:22:19	1044.1807	2018-10-04 07:59:17	66259.414	258670.83	281739.81	2018-10-04 07:59:17	1898.4292	1364.4452	96.267029	2018-10-04 07:59:17	-1480.6637	8818.1328	11204.905	2018-10-04 13:22:19	0	2018-10-04 07:59:17	1141.4222	3323.707	4288.4946	2018-10-04 07:59:17	-460.30862	1.9997309	2018-10-04 13:22:19	2682087.2	0	30875.533	2018-10-04 13:22:19	179191.28	2018-10-04 09:00:15	107133.16	7240.8052	0.002261769245961887
2018-10-04 07:59:30	2018-10-04 13:24:19	607939.75	470839.41	501989.59	2018-10-04 13:24:19	1296.765	2018-10-04 07:59:27	60589.367	258617.45	281683.84	2018-10-04 07:59:27	-1218.9839	1363.2896	96.12941	2018-10-04 07:59:27	-1469.3616	8815.292	11201.377	2018-10-04 13:24:19	89.120598	2018-10-04 07:59:27	-1578.3252	3322.6855	4287.2002	2018-10-04 07:59:27	-84.638916	1.9977893	2018-10-04 13:24:19	1562539.4	0	30862.342	2018-10-04 13:24:19	249389.53	2018-10-04 09:00:45	75074.727	7238.3901	0.002261756830137074
2018-10-04 07:59:40	2018-10-04 13:26:19	516966.28	470800.53	501945.69	2018-10-04 13:26:19	60523.965	2018-10-04 07:59:37	53342.316	258588.42	281652.41	2018-10-04 07:59:37	-5626.2949	1362.1619	96.010277	2018-10-04 07:59:37	-1231.7225	8812.4531	11197.849	2018-10-04 13:26:19	0	2018-10-04 07:59:37	-4496.2593	3321.6584	4285.8994	2018-10-04 07:59:37	249.77176	1.9963329	2018-10-04 13:26:19	2792918.5	0	30849.158	2018-10-04 13:26:19	167592.69	2018-10-04 09:01:15	86393.664	7235.9639	0.002261744414312261
2018-10-04 07:59:50	2018-10-04 13:28:19	430197.28	470824.78	501965.09	2018-10-04 13:28:19	6160.791	2018-10-04 07:59:47	45101.957	258583.09	281644.88	2018-10-04 07:59:47	-10528.807	1361.0966	95.918243	2018-10-04 07:59:47	-659.87512	8809.6641	11194.374	2018-10-04 13:28:19	0	2018-10-04 07:59:47	-6835.1421	3320.6418	4284.6094	2018-10-04 07:59:47	553.02502	1.9953463	2018-10-04 13:28:19	2302040	0	30836.014	2018-10-04 13:28:19	164988.94	2018-10-04 09:01:45	104238.91	7233.5586	0.002261731998487448
2018-10-04 08:00:00	2018-10-04 13:30:19	492071.75	470908.59	502044.41	2018-10-04 13:30:19	12007.789	2018-10-04 07:59:57	37507.34	258600.19	281660	2018-10-04 07:59:57	-15014.024	1360.1229	95.861359	2018-10-04 07:59:57	161.48442	8806.9707	11191.003	2018-10-04 13:30:19	12.606637	2018-10-04 07:59:57	-8198.2217	3319.6509	4283.3472	2018-10-04 07:59:57	838.06134	1.9948046	2018-10-04 13:30:19	2249338	0	30822.941	2018-10-04 13:30:19	160547.78	2018-10-04 09:02:15	135604.67	7231.2051	0.002261719582662636
2018-10-04 08:00:10	2018-10-04 13:32:19	467851.84	471047.47	502179.22	2018-10-04 13:32:19	326.4874	2018-10-04 08:00:07	32279.529	258637.86	281695.94	2018-10-04 08:00:07	-18112.662	1359.2648	95.846764	2018-10-04 08:00:07	1048.0834	8804.4141	11187.78	2018-10-04 13:32:19	0	2018-10-04 08:00:07	-8592.9434	3318.699	4282.1279	2018-10-04 08:00:07	1104.0354	1.9946773	2018-10-04 13:32:19	2484285.8	0	30809.969	2018-10-04 13:32:19	86624.852	2018-10-04 09:02:45	117457.24	7228.9316	0.002261707166837823
2018-10-04 08:00:20	2018-10-04 13:34:19	536364.62	471173.53	502301.56	2018-10-04 13:34:19	1372.8955	2018-10-04 08:00:17	30084.99	258672.02	281728.5	2018-10-04 08:00:17	-19045.992	1358.5229	95.86795	2018-10-04 08:00:17	1845.3774	8802.0078	11184.721	2018-10-04 13:34:19	66.645363	2018-10-04 08:00:17	-8321.5586	3317.7908	4280.9565	2018-10-04 08:00:17	1332.6029	1.994681	2018-10-04 13:34:19	1559435.5	0	30797.117	2018-10-04 13:34:19	231226.81	2018-10-04 09:03:15	44895.684	7226.7563	0.002261703717749697
2018-10-04 08:00:30	2018-10-04 13:36:19	194761.31	471279.84	502404.5	2018-10-04 13:36:19	40686.109	2018-10-04 08:00:27	30189.623	258700.06	281755.03	2018-10-04 08:00:27	-17580.977	1357.8978	95.917313	2018-10-04 08:00:27	2465.3865	8799.7363	11181.81	2018-10-04 13:36:19	31368.713	2018-10-04 08:00:27	-7853.7144	3316.9241	4279.8311	2018-10-04 08:00:27	1496.0388	1.9949251	2018-10-04 13:36:19	2343607.5	0	30784.381	2018-10-04 13:36:19	55498.059	2018-10-04 09:03:45	131306.95	7224.6729	0.002261700268633149
2018-10-04 08:00:40	2018-10-04 13:38:19	695539.94	471362.31	502483.91	2018-10-04 13:38:19	186314.38	2018-10-04 08:00:37	30995.727	258719.55	281773	2018-10-04 08:00:37	-14248.139	1357.3654	95.995171	2018-10-04 08:00:37	2852.1497	8797.5811	11179.026	2018-10-04 13:38:19	0	2018-10-04 08:00:37	-7660.9722	3316.0928	4278.7451	2018-10-04 08:00:37	1569.3127	1.9949846	2018-10-04 13:38:19	2099569.5	0	30771.746	2018-10-04 13:38:19	169685.2	2018-10-04 09:04:15	73680.844	7222.6646	0.002261696819516601
2018-10-04 08:00:50	2018-10-04 13:40:19	706927.44	471417.16	502536	2018-10-04 13:40:19	110103.06	2018-10-04 08:00:47	31000.199	258728.16	281780.06	2018-10-04 08:00:47	-10171.769	1356.9008	96.099487	2018-10-04 08:00:47	3016.4233	8795.5195	11176.347	2018-10-04 13:40:19	0	2018-10-04 08:00:47	-7998.4424	3315.2896	4277.6904	2018-10-04 08:00:47	1538.8521	1.9948388	2018-10-04 13:40:19	1120326.4	0	30759.195	2018-10-04 13:40:19	135571.23	2018-10-04 09:04:45	131683.75	7220.7148	0.002261693370428475
2018-10-04 08:01:00	2018-10-04 13:42:19	392852.81	471441.41	502557.75	2018-10-04 13:42:19	64091.617	2018-10-04 08:00:57	29556.775	258724.02	281774.22	2018-10-04 08:00:57	-6551.1411	1356.4805	96.224487	2018-10-04 08:00:57	3172.0256	8793.5264	11173.744	2018-10-04 13:42:19	186.69037	2018-10-04 08:00:57	-8734.248	3314.5059	4276.6582	2018-10-04 08:00:57	1405.8473	1.9944804	2018-10-04 13:42:19	1572679.4	0	30746.715	2018-10-04 13:42:19	245818.58	2018-10-04 09:05:15	105627.23	7218.8091	0.002261689921340349
2018-10-04 08:01:10	2018-10-04 13:44:19	450583.34	471433.41	502547.47	2018-10-04 13:44:19	0	2018-10-04 08:01:07	26942.445	258705.92	281754.25	2018-10-04 08:01:07	-4117.9116	1356.0822	96.360664	2018-10-04 08:01:07	3777.6926	8791.5752	11171.189	2018-10-04 13:44:19	38.237762	2018-10-04 08:01:07	-9359.8672	3313.7324	4275.6377	2018-10-04 08:01:07	1185.8311	1.9939117	2018-10-04 13:44:19	1276256	0	30734.295	2018-10-04 13:44:19	202650.42	2018-10-04 09:05:45	40952.617	7216.9355	0.002261686472223801
2018-10-04 08:01:20	2018-10-04 13:46:19	397282	471346.28	502458.03	2018-10-04 13:46:19	497.16458	2018-10-04 08:01:17	23796.266	258657.25	281703.44	2018-10-04 08:01:17	-2875.7656	1355.6709	96.486511	2018-10-04 08:01:17	5276.7476	8789.6211	11168.635	2018-10-04 13:46:19	290.97961	2018-10-04 08:01:17	-9211.7324	3312.9541	4274.6123	2018-10-04 08:01:17	906.20746	1.9929543	2018-10-04 13:46:19	1519415.9	0	30721.92	2018-10-04 13:46:19	133715.88	2018-10-04 09:06:20	51485.738	7215.0791	0.002261703948136073
2018-10-04 08:01:30	2018-10-04 13:48:19	137072.03	471181.5	502290.78	2018-10-04 13:48:19	0	2018-10-04 08:01:27	20643.199	258578.91	281622.66	2018-10-04 08:01:27	-2316.6062	1355.2091	96.58036	2018-10-04 08:01:27	7644.9219	8787.6045	11166.015	2018-10-04 13:48:19	96.160255	2018-10-04 08:01:27	-7821.0483	3312.1511	4273.5605	2018-10-04 08:01:27	601.76654	1.99159	2018-10-04 13:48:19	1552116.1	0	30709.561	2018-10-04 13:48:19	244583.17	2018-10-04 09:06:50	85913.141	7213.209	0.002261721424048346
2018-10-04 08:01:40	2018-10-04 13:50:20	332445.72	470944.22	502050.72	2018-10-04 13:50:20	0	2018-10-04 08:01:37	18051.316	258472.88	281513.88	2018-10-04 08:01:37	-2123.1304	1354.6584	96.627731	2018-10-04 08:01:37	10164.06	8785.4688	11163.269	2018-10-04 13:50:20	80.819534	2018-10-04 08:01:37	-5250.813	3311.3052	4272.4619	2018-10-04 08:01:37	308.20612	1.9897115	2018-10-04 13:50:20	990685.81	0	30697.182	2018-10-04 13:50:20	156905.34	2018-10-04 09:07:20	102847.12	7211.2925	0.002261738899960619
2018-10-04 08:01:50	2018-10-04 13:52:24	252568.17	470640.97	501744.22	2018-10-04 13:52:24	5656.6675	2018-10-04 08:01:47	17059.424	258341.94	281379.88	2018-10-04 08:01:47	-2799.4426	1353.9879	96.617195	2018-10-04 08:01:47	11723.577	8783.165	11160.341	2018-10-04 13:52:24	44.341732	2018-10-04 08:01:47	-2221.7148	3310.3999	4271.2988	2018-10-04 08:01:47	55.60471	1.9873527	2018-10-04 13:52:24	2100314.2	0	30684.752	2018-10-04 13:52:24	120933.74	2018-10-04 09:07:50	283130.62	7209.2983	0.00226175637584447
2018-10-04 08:02:00	2018-10-04 13:54:24	208432.17	470279.06	501378.47	2018-10-04 13:54:24	0	2018-10-04 08:01:57	19038.057	258189.38	281223.97	2018-10-04 08:01:57	-5309.2197	1353.1738	96.541748	2018-10-04 08:01:57	11479.183	8780.6494	11157.185	2018-10-04 13:54:24	56903.281	2018-10-04 08:01:57	169.01358	3309.4216	4270.0557	2018-10-04 08:01:57	-135.12231	1.9845519	2018-10-04 13:54:24	2094140.9	0	30672.24	2018-10-04 13:54:24	226808.44	2018-10-04 09:08:20	993075.81	7207.1963	0.002261773851756743
2018-10-04 08:02:10	2018-10-04 13:56:24	488917	469865.88	500960.72	2018-10-04 13:56:24	871.51862	2018-10-04 08:02:07	24750.664	258018.58	281049.62	2018-10-04 08:02:07	-9711.3994	1352.199	96.399872	2018-10-04 08:02:07	9373.9941	8777.8867	11153.761	2018-10-04 13:56:24	0	2018-10-04 08:02:07	1086.3297	3308.3591	4268.7197	2018-10-04 08:02:07	-251.39571	1.9813411	2018-10-04 13:56:24	1300412.1	0	30659.613	2018-10-04 13:56:24	173289.41	2018-10-04 09:08:50	2105512	7204.9561	0.002261791327669016
2018-10-04 08:02:20	2018-10-04 13:58:24	81298.695	469525.19	500615	2018-10-04 13:58:24	17150.244	2018-10-04 08:02:17	33352.477	257873.47	280900.91	2018-10-04 08:02:17	-14256.669	1351.0859	96.218941	2018-10-04 08:02:17	6162.5215	8774.8896	11150.082	2018-10-04 13:58:24	0	2018-10-04 08:02:17	513.17712	3307.2173	4267.2959	2018-10-04 08:02:17	-285.52109	1.9782103	2018-10-04 13:58:24	2217871.2	0	30646.852	2018-10-04 13:58:24	138969.14	2018-10-04 09:09:20	2655148	7202.5605	0.00226181241021095
2018-10-04 08:02:30	2018-10-04 14:00:24	1151823.9	469262.91	500347.41	2018-10-04 14:00:24	81.601997	2018-10-04 08:02:27	42339.793	257755.8	280779.69	2018-10-04 08:02:27	-16301.07	1349.9091	96.026375	2018-10-04 08:02:27	2962.7732	8771.7236	11146.218	2018-10-04 14:00:24	22473.92	2018-10-04 08:02:27	-780.89508	3306.0178	4265.8081	2018-10-04 08:02:27	-232.03455	1.9758341	2018-10-04 14:00:24	926503.44	0	30633.979	2018-10-04 14:00:24	113059.88	2018-10-04 09:09:50	3995400.5	7200.0352	0.002261833492696042
2018-10-04 08:02:40	2018-10-04 14:02:24	423313.91	469079.56	500158.59	2018-10-04 14:02:24	24106.1	2018-10-04 08:02:37	48725.434	257666.7	280687.19	2018-10-04 08:02:37	-14401.054	1348.7198	95.83812	2018-10-04 08:02:37	639.97156	8768.4502	11142.235	2018-10-04 14:02:24	0	2018-10-04 08:02:37	-1873.723	3304.7808	4264.2783	2018-10-04 08:02:37	-88.130081	1.9740072	2018-10-04 14:02:24	2153501	0	30621.029	2018-10-04 14:02:24	73151.562	2018-10-04 09:10:20	6620377	7197.418	0.002261854575237976
2018-10-04 08:02:50	2018-10-04 14:04:24	146519.06	468974.03	500047.56	2018-10-04 14:04:24	0	2018-10-04 08:02:47	50623.531	257606.39	280623.69	2018-10-04 08:02:47	-9473.9316	1347.5652	95.667778	2018-10-04 08:02:47	-609.45294	8765.1318	11138.201	2018-10-04 14:04:24	34367.199	2018-10-04 08:02:47	-2370.0518	3303.5259	4262.7285	2018-10-04 08:02:47	142.9837	1.9727377	2018-10-04 14:04:24	1307642.9	0	30608.041	2018-10-04 14:04:24	87367.594	2018-10-04 09:10:50	7585361.5	7194.748	0.00226187565777991
2018-10-04 08:03:00	2018-10-04 14:06:24	170083.27	468943.69	500011.84	2018-10-04 14:06:24	48713.062	2018-10-04 08:02:57	48086.816	257574.25	280588.62	2018-10-04 08:02:57	-3855.5615	1346.4858	95.527267	2018-10-04 08:02:57	-1219.9629	8761.8262	11134.179	2018-10-04 14:06:24	409.10007	2018-10-04 08:02:57	-2547.3252	3302.2727	4261.1792	2018-10-04 08:02:57	447.45657	1.9720131	2018-10-04 14:06:24	1743469.6	0	30595.053	2018-10-04 14:06:24	53829.945	2018-10-04 09:11:20	9785429	7192.0625	0.002261896740265001
2018-10-04 08:03:10	2018-10-04 14:08:24	648482.31	468984.78	500047.84	2018-10-04 14:08:24	7313.0073	2018-10-04 08:03:07	42822.746	257569.02	280580.72	2018-10-04 08:03:07	641.78174	1345.5159	95.425552	2018-10-04 08:03:07	-1800.7393	8758.5889	11130.228	2018-10-04 14:08:24	76.571259	2018-10-04 08:03:07	-2924.8425	3301.0391	4259.6509	2018-10-04 08:03:07	796.61371	1.9718165	2018-10-04 14:08:24	2379086.8	0	30582.1	2018-10-04 14:08:24	92360	2018-10-04 09:11:50	11416012	7189.3999	0.002261917822806936
2018-10-04 08:03:20	2018-10-04 14:10:24	143896.47	469022.94	500081.09	2018-10-04 14:10:24	6253.8076	2018-10-04 08:03:17	37350.453	257564.64	280573.88	2018-10-04 08:03:17	3651.4714	1344.6646	95.354469	2018-10-04 08:03:17	-2624.6516	8755.4453	11126.376	2018-10-04 14:10:24	13.849508	2018-10-04 08:03:17	-3729.9473	3299.8337	4258.1528	2018-10-04 08:03:17	1145.0455	1.9718647	2018-10-04 14:10:24	1413597.5	0	30569.213	2018-10-04 14:10:24	108742.19	2018-10-04 09:12:20	13005581	7186.7896	0.002261925609104765
2018-10-04 08:03:30	2018-10-04 14:12:24	314477.62	469052.88	500106.31	2018-10-04 14:12:24	0	2018-10-04 08:03:27	34186.996	257559.55	280566.5	2018-10-04 08:03:27	5523.5522	1343.9205	95.304245	2018-10-04 08:03:27	-3482.8979	8752.3896	11122.618	2018-10-04 14:12:24	27835.932	2018-10-04 08:03:27	-4751.0923	3298.6562	4256.6855	2018-10-04 08:03:27	1433.8138	1.9719168	2018-10-04 14:12:24	1111320.6	0	30556.398	2018-10-04 14:12:24	72725.93	2018-10-04 09:12:50	14878703	7184.2363	0.002261933395402593
2018-10-04 08:03:40	2018-10-04 14:14:24	423753.56	469072	500120.91	2018-10-04 14:14:24	127935.38	2018-10-04 08:03:41	35079.398	257552.2	280557	2018-10-04 08:03:41	6187.6562	1343.2671	95.272858	2018-10-04 08:03:41	-3990.7119	8749.4131	11118.946	2018-10-04 14:14:24	0	2018-10-04 08:03:41	-5633.0635	3297.5051	4255.2466	2018-10-04 08:03:41	1601.9218	1.9718831	2018-10-04 14:14:24	1469132	0	30543.652	2018-10-04 14:14:24	142477.72	2018-10-04 09:13:20	16342404	7181.7349	0.002261941181700422
2018-10-04 08:03:50	2018-10-04 14:16:24	433545.81	469077.84	500122.38	2018-10-04 14:16:24	3172.6892	2018-10-04 08:03:51	40189.051	257541.14	280543.84	2018-10-04 08:03:51	4999.7681	1342.6885	95.259438	2018-10-04 08:03:51	-4014.5828	8746.5068	11115.35	2018-10-04 14:16:24	63.164429	2018-10-04 08:03:51	-6238.584	3296.3774	4253.834	2018-10-04 08:03:51	1605.8696	1.9717693	2018-10-04 14:16:24	179243.81	0	30530.965	2018-10-04 14:16:24	79486.148	2018-10-04 09:13:50	16325227	7179.2769	0.002261948967941407
2018-10-04 08:04:00	2018-10-04 14:18:24	223884.45	469068.25	500108.53	2018-10-04 14:18:24	11237.816	2018-10-04 08:04:01	47679.648	257524.98	280525.62	2018-10-04 08:04:01	1516.9314	1342.1688	95.26133	2018-10-04 08:04:01	-3813.4348	8743.6592	11111.816	2018-10-04 14:18:24	34013.047	2018-10-04 08:04:01	-6696.3589	3295.27	4252.4434	2018-10-04 08:04:01	1440.4326	1.9715427	2018-10-04 14:18:24	1005082.3	0	30518.33	2018-10-04 14:18:24	191891.61	2018-10-04 09:14:20	18251330	7176.854	0.002261956754239236
2018-10-04 08:04:10	2018-10-04 14:20:24	444048.16	469041.31	500077.5	2018-10-04 14:20:24	117421.05	2018-10-04 08:04:11	54447.992	257502.55	280501.09	2018-10-04 08:04:11	-3901.8059	1341.6923	95.276253	2018-10-04 08:04:11	-3789.1436	8740.8564	11108.331	2018-10-04 14:20:24	23.25312	2018-10-04 08:04:11	-7151.3975	3294.1782	4251.0703	2018-10-04 08:04:11	1149.0956	1.9711891	2018-10-04 14:20:24	1150428.1	0	30505.738	2018-10-04 14:20:24	230049.23	2018-10-04 09:14:50	20216166	7174.4575	0.002261964540537065
2018-10-04 08:04:20	2018-10-04 14:22:24	818689.81	469055.06	500087.44	2018-10-04 14:22:24	0	2018-10-04 08:04:21	57966.621	257493.56	280490.03	2018-10-04 08:04:21	-10311.09	1341.2615	95.312889	2018-10-04 08:04:21	-4099.3711	8738.1055	11104.902	2018-10-04 14:22:24	5778.2461	2018-10-04 08:04:21	-7557.4629	3293.1042	4249.7173	2018-10-04 08:04:21	816.17853	1.9709409	2018-10-04 14:22:24	1461072.9	0	30493.188	2018-10-04 14:22:24	193819.92	2018-10-04 09:15:20	18207740	7172.0845	0.00226196494912756
2018-10-04 08:04:30	2018-10-04 14:24:24	571432.88	469109.47	500138.41	2018-10-04 14:24:24	180534.36	2018-10-04 08:04:31	57883.031	257497.2	280491.59	2018-10-04 08:04:31	-16807.061	1340.8713	95.37793	2018-10-04 08:04:31	-4485.1558	8735.4346	11101.561	2018-10-04 14:24:24	0	2018-10-04 08:04:31	-7736.792	3292.0542	4248.3901	2018-10-04 08:04:31	544.42346	1.9706807	2018-10-04 14:24:24	1557848	0	30480.697	2018-10-04 14:24:24	200976.08	2018-10-04 09:15:50	22737344	7169.7544	0.002261965357718054
2018-10-04 08:04:40	2018-10-04 14:26:24	555033.31	469202.28	500228.19	2018-10-04 14:26:24	870.10413	2018-10-04 08:04:41	55792.168	257512.75	280505.09	2018-10-04 08:04:41	-22858.561	1340.541	95.466827	2018-10-04 08:04:41	-4462.1157	8732.8691	11098.334	2018-10-04 14:26:24	72140.047	2018-10-04 08:04:41	-7573.2988	3291.0356	4247.0972	2018-10-04 08:04:41	431.9129	1.9707544	2018-10-04 14:26:24	1860617.5	0	30468.297	2018-10-04 14:26:24	174931.48	2018-10-04 09:16:20	22922052	7167.4956	0.002261965766365392
2018-10-04 08:04:50	2018-10-04 14:28:24	495787.16	469332.09	500355.44	2018-10-04 14:28:24	130.66417	2018-10-04 08:04:51	53278.445	257539.91	280530.22	2018-10-04 08:04:51	-28168.357	1340.2858	95.573334	2018-10-04 08:04:51	-3711.5771	8730.4336	11095.249	2018-10-04 14:28:24	9563.3701	2018-10-04 08:04:51	-7073.0425	3290.0552	4245.8462	2018-10-04 08:04:51	560.08539	1.9711536	2018-10-04 14:28:24	2097367.8	0	30456.016	2018-10-04 14:28:24	223565.7	2018-10-04 09:16:50	22328840	7165.3364	0.002261966174955887
2018-10-04 08:05:00	2018-10-04 14:30:24	275180.09	469498.31	500519.62	2018-10-04 14:30:24	2346.5515	2018-10-04 08:05:01	50254.395	257578.83	280567.16	2018-10-04 08:05:01	-32419.832	1340.1191	95.69088	2018-10-04 08:05:01	-2348.3723	8728.1504	11092.33	2018-10-04 14:30:24	69559.711	2018-10-04 08:05:01	-6237.8438	3289.1196	4244.6445	2018-10-04 08:05:01	990.50555	1.9718777	2018-10-04 14:30:24	1538897	0	30443.883	2018-10-04 14:30:24	93649.328	2018-10-04 09:17:20	21418896	7163.3047	0.002261966583546382
2018-10-04 08:05:10	2018-10-04 14:32:24	588349.5	469701.12	500720.97	2018-10-04 14:32:24	336.49197	2018-10-04 08:05:11	45361.07	257630.06	280616.47	2018-10-04 08:05:11	-35242.039	1340.0538	95.813477	2018-10-04 08:05:11	-858.18835	8726.042	11089.604	2018-10-04 14:32:24	0	2018-10-04 08:05:11	-4933.4023	3288.2358	4243.5	2018-10-04 08:05:11	1755.6512	1.9729283	2018-10-04 14:32:24	1279659.9	0	30431.93	2018-10-04 14:32:24	72735.312	2018-10-04 09:17:50	24649668	7161.4272	0.002261966992136877
2018-10-04 08:05:20	2018-10-04 14:34:24	343089.62	470052.81	501072.09	2018-10-04 14:34:24	4464.2246	2018-10-04 08:05:21	37876.453	257733.31	280718.03	2018-10-04 08:05:21	-36378.645	1340.1326	95.958504	2018-10-04 08:05:21	233.4631	8724.1719	11087.138	2018-10-04 14:34:24	72.784904	2018-10-04 08:05:21	-2929.2219	3287.4238	4242.4341	2018-10-04 08:05:21	2833.1169	1.9747401	2018-10-04 14:34:24	2184411.2	0	30420.195	2018-10-04 14:34:24	214266.36	2018-10-04 09:18:20	26411440	7159.7417	0.002261965467937443
2018-10-04 08:05:30	2018-10-04 14:36:24	354628.78	470554.97	501574.88	2018-10-04 14:36:24	39.455391	2018-10-04 08:05:31	28985.396	257888.92	280872.28	2018-10-04 08:05:31	-35850.027	1340.4336	96.1409	2018-10-04 08:05:31	712.59113	8722.6455	11085.048	2018-10-04 14:36:24	60180.742	2018-10-04 08:05:31	-124.16022	3286.7166	4241.4834	2018-10-04 08:05:31	4113.0791	1.9777143	2018-10-04 14:36:24	1277667.5	0	30408.76	2018-10-04 14:36:24	269613.38	2018-10-04 09:18:50	26048352	7158.3262	0.00226196394373801
2018-10-04 08:05:40	2018-10-04 14:38:24	321643.12	471205.38	502227.31	2018-10-04 14:38:24	256.54852	2018-10-04 08:05:41	21182.812	258097.38	281079.81	2018-10-04 08:05:41	-33991.66	1341.0211	96.362564	2018-10-04 08:05:41	812.14911	8721.5645	11083.446	2018-10-04 14:38:24	0	2018-10-04 08:05:41	3177.9089	3286.146	4240.6836	2018-10-04 08:05:41	5387.8721	1.9818747	2018-10-04 14:38:24	1810619.9	0	30397.719	2018-10-04 14:38:24	74713.789	2018-10-04 09:19:20	24363462	7157.269	0.002261962419538577
2018-10-04 08:05:50	2018-10-04 14:40:24	821309.19	472001.88	503027.44	2018-10-04 14:40:24	102779.47	2018-10-04 08:05:51	16630.186	258359.08	281341.16	2018-10-04 08:05:51	-31387.516	1341.9514	96.624207	2018-10-04 08:05:51	1044.4512	8721.0283	11082.441	2018-10-04 14:40:24	0	2018-10-04 08:05:51	6170.9468	3285.7437	4240.0693	2018-10-04 08:05:51	6389.6289	1.9872125	2018-10-04 14:40:24	2109674.8	0	30387.166	2018-10-04 14:40:24	107618.54	2018-10-04 09:19:50	24452614	7156.6572	0.002261960895339143
2018-10-04 08:06:00	2018-10-04 14:42:25	230723.06	472942.12	503973.09	2018-10-04 14:42:25	450.97226	2018-10-04 08:06:01	16031.851	258674.31	281656.66	2018-10-04 08:06:01	-28668.861	1343.275	96.927116	2018-10-04 08:06:01	1826.0461	8721.1338	11082.141	2018-10-04 14:42:25	26.612913	2018-10-04 08:06:01	7830.708	3285.5405	4239.6753	2018-10-04 08:06:01	6873.5605	1.9937174	2018-10-04 14:42:25	2045103.4	0	30377.191	2018-10-04 14:42:25	232068.55	2018-10-04 09:20:20	24032924	7156.5737	0.00226195937113971
2018-10-04 08:06:10	2018-10-04 14:44:25	629851.44	474023.53	505061.88	2018-10-04 14:44:25	116266.47	2018-10-04 08:06:11	18618.812	259043.16	282026.47	2018-10-04 08:06:11	-26080.664	1345.0359	97.273338	2018-10-04 08:06:11	3137.7896	8721.9746	11082.648	2018-10-04 14:44:25	68.469521	2018-10-04 08:06:11	7514.2612	3285.5671	4239.5356	2018-10-04 08:06:11	6709.8213	2.00137	2018-10-04 14:44:25	1705387.1	0	30367.883	2018-10-04 14:44:25	240630.34	2018-10-04 09:20:50	24179426	7157.0981	0.002261957846940277
2018-10-04 08:06:20	2018-10-04 14:46:25	576944.06	475243.22	506291.03	2018-10-04 14:46:25	0	2018-10-04 08:06:21	22727.277	259465.47	282450.5	2018-10-04 08:06:21	-22960.828	1347.2725	97.665207	2018-10-04 08:06:21	4487.9736	8723.6416	11084.065	2018-10-04 14:46:25	6.0618591	2018-10-04 08:06:21	5447.4688	3285.8535	4239.6836	2018-10-04 08:06:21	5933.748	2.0101535	2018-10-04 14:46:25	1422639.9	0	30359.328	2018-10-04 14:46:25	118660.35	2018-10-04 09:21:20	25215122	7158.3062	0.002261960864984758
2018-10-04 08:06:30	2018-10-04 14:48:25	480876.19	476983.94	508044.69	2018-10-04 14:48:25	0	2018-10-04 08:06:31	26435.889	260075.41	283063.38	2018-10-04 08:06:31	-17689.455	1350.1012	98.183273	2018-10-04 08:06:31	5254.7949	8726.3613	11086.639	2018-10-04 14:48:25	0	2018-10-04 08:06:31	2656.3254	3286.4692	4240.1958	2018-10-04 08:06:31	4725.5728	2.0211008	2018-10-04 14:48:25	1309935	0	30351.656	2018-10-04 14:48:25	141769.06	2018-10-04 09:21:50	27246700	7160.3145	0.002261963883029239
2018-10-04 08:06:40	2018-10-04 14:50:25	762630.44	479244.94	510322.97	2018-10-04 14:50:25	0	2018-10-04 08:06:41	28226.693	260870.48	283862.88	2018-10-04 08:06:41	-8628.2695	1353.7737	98.892258	2018-10-04 08:06:41	5151.5518	8730.5049	11090.775	2018-10-04 14:50:25	49.654652	2018-10-04 08:06:41	356.33221	3287.5308	4241.2002	2018-10-04 08:06:41	3332.6296	2.0360091	2018-10-04 14:50:25	1454707.1	0	30345.143	2018-10-04 14:50:25	88331.859	2018-10-04 09:22:20	26261296	7163.3843	0.00226196690107372
2018-10-04 08:06:50	2018-10-04 14:52:29	191534.86	482010.75	513111.16	2018-10-04 14:52:29	1941.5645	2018-10-04 08:06:51	27609.436	261847.94	284846.47	2018-10-04 08:06:51	4222.3657	1358.5122	99.804611	2018-10-04 08:06:51	4402.5703	8736.4307	11096.867	2018-10-04 14:52:29	19.066975	2018-10-04 08:06:51	-724.32703	3289.1504	4242.8218	2018-10-04 08:06:51	1979.4587	2.0550611	2018-10-04 14:52:29	1655598	0	30340.111	2018-10-04 14:52:29	159286.16	2018-10-04 09:22:50	24423218	7167.8193	0.002261969919061357
2018-10-04 08:07:00	2018-10-04 14:54:29	94782.898	485265.69	516394.31	2018-10-04 14:54:29	4887.7378	2018-10-04 08:07:01	25261.756	263004.69	286011.31	2018-10-04 08:07:01	18131.656	1364.5109	100.92354	2018-10-04 08:07:01	3482.4875	8744.4824	11105.292	2018-10-04 14:54:29	60.740597	2018-10-04 08:07:01	-624.24878	3291.4368	4245.1807	2018-10-04 08:07:01	811.76605	2.0782309	2018-10-04 14:54:29	795567.31	0	30336.889	2018-10-04 14:54:29	260210.53	2018-10-04 09:23:20	25699360	7173.9204	0.002261972937105838
2018-10-04 08:07:10	2018-10-04 14:56:29	410485.16	488993.88	520157.19	2018-10-04 14:56:29	172913.38	2018-10-04 08:07:11	22429.65	264337.38	287354.25	2018-10-04 08:07:11	28520.557	1371.9406	102.25057	2018-10-04 08:07:11	2719.9639	8754.9912	11116.416	2018-10-04 14:56:29	0	2018-10-04 08:07:11	48.837864	3294.4951	4248.3936	2018-10-04 08:07:11	-107.46938	2.1054723	2018-10-04 14:56:29	871393.31	0	30335.797	2018-10-04 14:56:29	44491.73	2018-10-04 09:23:50	25656184	7181.98	0.002261975955150319
2018-10-04 08:07:20	2018-10-04 14:58:29	465687.78	493179.22	524384.31	2018-10-04 14:58:29	191.17909	2018-10-04 08:07:21	20072.049	265842.41	288871.81	2018-10-04 08:07:21	31761.873	1380.9512	103.78651	2018-10-04 08:07:21	2168.3511	8768.2754	11130.593	2018-10-04 14:58:29	20988.609	2018-10-04 08:07:21	549.73041	3298.4275	4252.5747	2018-10-04 08:07:21	-764.36768	2.1367378	2018-10-04 14:58:29	1943838.6	0	30337.152	2018-10-04 14:58:29	269786.16	2018-10-04 09:24:20	23502164	7192.2803	0.00226199022728224
2018-10-04 08:07:30	2018-10-04 15:00:29	1412724.4	497634.41	528888.38	2018-10-04 15:00:29	123872.53	2018-10-04 08:07:31	18464.117	267456.28	290500.53	2018-10-04 08:07:31	27745.377	1391.668	105.49348	2018-10-04 08:07:31	1777.6482	8784.583	11148.097	2018-10-04 15:00:29	73.732224	2018-10-04 08:07:31	372.49957	3303.3174	4257.8184	2018-10-04 08:07:31	-1153.6783	2.1720946	2018-10-04 15:00:29	1129347	0	30341.25	2018-10-04 15:00:29	294795.19	2018-10-04 09:24:50	24101264	7205.0762	0.002262004499414161
2018-10-04 08:07:40	2018-10-04 15:02:29	593591.88	502342.91	533653.06	2018-10-04 15:02:29	109835.38	2018-10-04 08:07:41	17377.443	269176.25	292237.66	2018-10-04 08:07:41	19749.842	1404.0999	107.34138	2018-10-04 08:07:41	1562.6272	8804.0781	11169.115	2018-10-04 15:02:29	46.885323	2018-10-04 08:07:41	-583.46503	3309.2197	4264.187	2018-10-04 08:07:41	-1256.8783	2.2100954	2018-10-04 15:02:29	1279912	0	30348.309	2018-10-04 15:02:29	164808.16	2018-10-04 09:25:20	22777326	7220.5459	0.002262018771546082
2018-10-04 08:07:50	2018-10-04 15:04:29	1060997.4	507295.53	538669.25	2018-10-04 15:04:29	91921.203	2018-10-04 08:07:51	16438.777	270999.88	294080.78	2018-10-04 08:07:51	11643.791	1418.2528	109.32088	2018-10-04 08:07:51	1564.8464	8826.9189	11193.829	2018-10-04 15:04:29	0	2018-10-04 08:07:51	-2068.6831	3316.1877	4271.7417	2018-10-04 08:07:51	-1047.8682	2.2506196	2018-10-04 15:04:29	1488848.5	0	30358.525	2018-10-04 15:04:29	370117.38	2018-10-04 09:25:50	23676560	7238.8389	0.002262033043678002
2018-10-04 08:08:00	2018-10-04 15:06:29	535213.19	512484.31	543929.06	2018-10-04 15:06:29	22612.656	2018-10-04 08:08:01	15395.312	272925.22	296027.97	2018-10-04 08:08:01	5164.7876	1434.1312	111.42504	2018-10-04 08:08:01	1713.8643	8853.2588	11222.412	2018-10-04 15:06:29	5097.8052	2018-10-04 08:08:01	-3681.5374	3324.2729	4280.5415	2018-10-04 08:08:01	-519.55823	2.2936463	2018-10-04 15:06:29	2941388.2	0	30372.09	2018-10-04 15:06:29	187463.77	2018-10-04 09:26:20	22403900	7260.0981	0.002262047315809923
2018-10-04 08:08:10	2018-10-04 15:08:29	424348.59	517902.62	549426	2018-10-04 15:08:29	2388.2368	2018-10-04 08:08:11	14258.625	274950.91	298077.88	2018-10-04 08:08:11	-256.33789	1451.739	113.647	2018-10-04 08:08:11	1776.8052	8883.2471	11255.035	2018-10-04 15:08:29	2504.8955	2018-10-04 08:08:11	-5082.1743	3333.5259	4290.644	2018-10-04 08:08:11	285.47852	2.3391769	2018-10-04 15:08:29	1535584.6	0	30389.189	2018-10-04 15:08:29	277759.5	2018-10-04 09:26:50	22336242	7284.4639	0.002262061587941844
2018-10-04 08:08:20	2018-10-04 15:10:29	2512642.8	523545.12	555154.75	2018-10-04 15:10:29	89524.07	2018-10-04 08:08:21	13256.92	277076.06	300229.66	2018-10-04 08:08:21	-5543.3091	1471.0803	115.98067	2018-10-04 08:08:21	1459.9171	8917.0312	11291.867	2018-10-04 15:10:29	4633.6904	2018-10-04 08:08:21	-6087.8159	3343.9968	4302.1064	2018-10-04 08:08:21	1260.2448	2.3872211	2018-10-04 15:10:29	1712456.6	0	30410.014	2018-10-04 15:10:29	365664.41	2018-10-04 09:27:20	21896908	7312.0732	0.002262071659117737
2018-10-04 08:08:30	2018-10-04 15:12:29	15125381	528954.38	560656.5	2018-10-04 15:12:29	1959514.8	2018-10-04 08:08:31	12569.523	279142.38	302324.53	2018-10-04 08:08:31	-10313.52	1491.9948	118.32406	2018-10-04 08:08:31	619.08905	8954.5771	11332.879	2018-10-04 15:12:29	59291.879	2018-10-04 08:08:31	-6597.9272	3355.6772	4314.9229	2018-10-04 08:08:31	2248.1824	2.4354458	2018-10-04 15:12:29	1904099	0	30434.689	2018-10-04 15:12:29	768335	2018-10-04 09:27:50	23722144	7343	0.00226208173029363
2018-10-04 08:08:40	2018-10-04 15:14:29	19997928	534123.31	565923.38	2018-10-04 15:14:29	2732649.2	2018-10-04 08:08:41	12115.657	281151.69	304364.12	2018-10-04 08:08:41	-13088.104	1514.2004	120.59226	2018-10-04 08:08:41	-551.55121	8995.6602	11377.839	2018-10-04 15:14:29	25367.16	2018-10-04 08:08:41	-6461.7461	3368.5056	4329.0283	2018-10-04 08:08:41	3085.072	2.4824464	2018-10-04 15:14:29	3328965.2	0	30463.15	2018-10-04 15:14:29	3503994.8	2018-10-04 09:28:20	21099406	7377.125	0.002262091801469523
2018-10-04 08:08:50	2018-10-04 15:16:29	21370680	539061.19	570963.88	2018-10-04 15:16:29	3178024.8	2018-10-04 08:08:51	11706.012	283105.59	306349.81	2018-10-04 08:08:51	-12757.21	1537.4445	122.77208	2018-10-04 08:08:51	-1562.2737	9040.0635	11426.52	2018-10-04 15:16:29	217936.05	2018-10-04 08:08:51	-5486.9966	3382.4216	4344.3604	2018-10-04 08:08:51	3647.0916	2.5278969	2018-10-04 15:16:29	4874201.5	0	30495.258	2018-10-04 15:16:29	6277328.5	2018-10-04 09:28:50	21727748	7414.2612	0.002262101872645417
2018-10-04 08:09:00	2018-10-04 15:18:29	23014290	543776	575785.38	2018-10-04 15:18:29	2867319.2	2018-10-04 08:09:01	11430.804	285005.25	308282.56	2018-10-04 08:09:01	-9568.082	1561.501	124.86567	2018-10-04 08:09:01	-1976.2806	9087.5762	11478.702	2018-10-04 15:18:29	175120.61	2018-10-04 08:09:01	-3644.2534	3397.3674	4360.8574	2018-10-04 08:09:01	3878.2983	2.5717397	2018-10-04 15:18:29	6797326.5	0	30530.861	2018-10-04 15:18:29	7801202.5	2018-10-04 09:29:20	21604418	7454.2114	0.00226211194382131
2018-10-04 08:09:10	2018-10-04 15:20:29	22310642	548274.69	580394.19	2018-10-04 15:20:29	3362763	2018-10-04 08:09:11	11833.992	286851.34	310162.91	2018-10-04 08:09:11	-4625.1606	1586.1681	126.87852	2018-10-04 08:09:11	-1794.967	9137.9941	11534.171	2018-10-04 15:20:29	212527.66	2018-10-04 08:09:11	-1260.2701	3413.2859	4378.4595	2018-10-04 08:09:11	3785.2781	2.6139672	2018-10-04 15:20:29	10183717	0	30569.807	2018-10-04 15:20:29	9730191	2018-10-04 09:29:50	19936088	7496.7808	0.002262122014997203
2018-10-04 08:09:20	2018-10-04 15:22:29	21565104	552563.19	584795.75	2018-10-04 15:22:29	3560275.2	2018-10-04 08:09:21	13653.036	288644.22	311991	2018-10-04 08:09:21	1480.5654	1611.2648	128.81602	2018-10-04 08:09:21	-1481.4984	9191.1182	11592.718	2018-10-04 15:22:29	409298.84	2018-10-04 08:09:21	1059.6655	3430.1213	4397.1079	2018-10-04 08:09:21	3411.2344	2.654583	2018-10-04 15:22:29	12132365	0	30611.943	2018-10-04 15:22:29	11756754	2018-10-04 09:30:20	21246842	7541.7778	0.002262110132789985
2018-10-04 08:09:30	2018-10-04 15:24:29	19876236	556846.56	589195.19	2018-10-04 15:24:29	2679634.8	2018-10-04 08:09:31	17341.549	290453.59	313836.62	2018-10-04 08:09:31	9230.2686	1636.6882	130.72868	2018-10-04 08:09:31	-1558.6262	9246.8359	11654.226	2018-10-04 15:24:29	109876.17	2018-10-04 08:09:31	2763.947	3447.8445	4416.772	2018-10-04 08:09:31	2814.9822	2.6943548	2018-10-04 15:24:29	7693824.5	0	30657.146	2018-10-04 15:24:29	11916501	2018-10-04 09:30:50	20697122	7589.0469	0.00226209825063961
2018-10-04 08:09:40	2018-10-04 15:26:29	20932862	561131	593598.56	2018-10-04 15:26:29	3429515.5	2018-10-04 08:09:41	22732.178	292278.44	315698.72	2018-10-04 08:09:41	18899.641	1662.427	132.6568	2018-10-04 08:09:41	-2153.9099	9305.1279	11718.676	2018-10-04 15:26:29	352248.84	2018-10-04 08:09:41	3629.571	3466.4524	4437.4497	2018-10-04 08:09:41	2069.9819	2.7342525	2018-10-04 15:26:29	9750362	0	30705.387	2018-10-04 15:26:29	11338315	2018-10-04 09:31:20	19403888	7638.5234	0.002262086368432392
2018-10-04 08:09:50	2018-10-04 15:28:29	18472438	565414.94	598004.19	2018-10-04 15:28:29	2987923.5	2018-10-04 08:09:51	29024.844	294117.66	317576.16	2018-10-04 08:09:51	28585.053	1688.4713	134.60857	2018-10-04 08:09:51	-2908.8774	9365.9727	11786.05	2018-10-04 15:28:29	49508.059	2018-10-04 08:09:51	3731.7327	3485.9417	4459.1382	2018-10-04 08:09:51	1274.7722	2.7744212	2018-10-04 15:28:29	12578012	0	30756.666	2018-10-04 15:28:29	12296052	2018-10-04 09:31:50	19395770	7690.1768	0.002262074486225174
2018-10-04 08:10:00	2018-10-04 15:30:29	22022676	569696.56	602410.19	2018-10-04 15:30:29	2065276.1	2018-10-04 08:10:01	35072.371	295969.97	319467.69	2018-10-04 08:10:01	34080.188	1714.8104	136.58676	2018-10-04 08:10:01	-3305.7698	9429.3477	11856.327	2018-10-04 15:30:29	1003212	2018-10-04 08:10:01	3209.5012	3506.3079	4481.8345	2018-10-04 08:10:01	552.08508	2.8148649	2018-10-04 15:30:29	12632744	0	30810.99	2018-10-04 15:30:29	12477827	2018-10-04 09:32:20	20124154	7743.9805	0.002262062604074799
2018-10-04 08:10:10	2018-10-04 15:32:29	18835962	573973.69	606814.31	2018-10-04 15:32:29	2838116.8	2018-10-04 08:10:11	39848.586	297833.97	321371.78	2018-10-04 08:10:11	31582.648	1741.433	138.59439	2018-10-04 08:10:11	-3096.7979	9495.2295	11929.485	2018-10-04 15:32:29	260258.02	2018-10-04 08:10:11	2118.1465	3527.5464	4505.5337	2018-10-04 08:10:11	22.783161	2.8555584	2018-10-04 15:32:29	15486611	0	30868.361	2018-10-04 15:32:29	11796304	2018-10-04 09:32:50	18757702	7799.9077	0.002262050721867581
2018-10-04 08:10:20	2018-10-04 15:34:29	15464310	578243.38	611213.5	2018-10-04 15:34:29	2299643.2	2018-10-04 08:10:21	42981.012	299707.81	323286.62	2018-10-04 08:10:21	20939.84	1768.3279	140.63553	2018-10-04 08:10:21	-2472.0005	9563.5928	12005.499	2018-10-04 15:34:29	383792.88	2018-10-04 08:10:21	481.29642	3549.6516	4530.231	2018-10-04 08:10:21	-235.94691	2.8964739	2018-10-04 15:34:29	14212597	0	30928.781	2018-10-04 15:34:29	12458785	2018-10-04 09:33:20	16836956	7857.9277	0.002262038564765589
2018-10-04 08:10:30	2018-10-04 15:36:30	18015628	583318.5	616423.06	2018-10-04 15:36:30	3611027.2	2018-10-04 08:10:31	45114.188	301873.81	325495.34	2018-10-04 08:10:31	6162.4546	1795.7975	142.90964	2018-10-04 08:10:31	-1859.8494	9634.7646	12084.723	2018-10-04 15:36:30	469028.97	2018-10-04 08:10:31	-1592.7747	3572.7288	4556.0415	2018-10-04 08:10:31	-222.10257	2.9419849	2018-10-04 15:36:30	13038123	0	30992.363	2018-10-04 15:36:30	13127678	2018-10-04 09:33:50	17197112	7918.126	0.002262026407606754
2018-10-04 08:10:40	2018-10-04 15:38:30	18810368	589198.38	622443.75	2018-10-04 15:38:30	1918054.4	2018-10-04 08:10:41	47659.043	304324.91	327991.28	2018-10-04 08:10:41	-7323.9736	1824.3989	145.58429	2018-10-04 08:10:41	-1559.2906	9709.4365	12167.902	2018-10-04 15:38:30	679990.88	2018-10-04 08:10:41	-3864.6953	3596.9871	4583.1924	2018-10-04 08:10:41	-7.8135142	2.995024	2018-10-04 15:38:30	12332008	0	31059.602	2018-10-04 15:38:30	10921773	2018-10-04 09:34:20	18931024	7980.96	0.002262014250504762
2018-10-04 08:10:50	2018-10-04 15:40:30	16442823	595851.94	629245.69	2018-10-04 15:40:30	3246206.5	2018-10-04 08:10:51	51728.754	307053.81	330767.53	2018-10-04 08:10:51	-16063.603	1854.6272	148.69019	2018-10-04 08:10:51	-1501.4421	9788.2773	12255.764	2018-10-04 15:40:30	366270.03	2018-10-04 08:10:51	-5977.1582	3622.6289	4611.9048	2018-10-04 08:10:51	296.04037	3.0561571	2018-10-04 15:40:30	11909149	0	31131.119	2018-10-04 15:40:30	12022104	2018-10-04 09:34:50	18809262	8047.0088	0.002262002093402771
2018-10-04 08:11:00	2018-10-04 15:42:30	15309943	603248.94	636799.69	2018-10-04 15:42:30	2987753.8	2018-10-04 08:11:01	57010.012	310053.34	333817.22	2018-10-04 08:11:01	-19907.631	1886.9233	152.23064	2018-10-04 08:11:01	-1300.16	9871.9375	12349.011	2018-10-04 15:42:30	613379.25	2018-10-04 08:11:01	-7506.9766	3649.8516	4642.394	2018-10-04 08:11:01	589.76691	3.1254632	2018-10-04 15:42:30	12163009	0	31207.559	2018-10-04 15:42:30	11511296	2018-10-04 09:35:20	17474308	8116.8618	0.002261989936243936
2018-10-04 08:11:10	2018-10-04 15:44:30	14174881	611360.5	645077.88	2018-10-04 15:44:30	2311980.2	2018-10-04 08:11:11	61857.273	313316.72	337133.78	2018-10-04 08:11:11	-20971.928	1921.6816	156.20192	2018-10-04 08:11:11	-540.62048	9961.0479	12448.331	2018-10-04 15:44:30	687971	2018-10-04 08:11:11	-8113.1367	3678.8479	4674.8716	2018-10-04 08:11:11	821.38263	3.2029524	2018-10-04 15:44:30	12204088	0	31289.562	2018-10-04 15:44:30	9345851	2018-10-04 09:35:50	16488115	8191.1001	0.002261977779141944
2018-10-04 08:11:20	2018-10-04 15:46:30	17673270	620159.94	654054.38	2018-10-04 15:46:30	2875709	2018-10-04 08:11:21	64780.566	316837.88	340711.38	2018-10-04 08:11:21	-21643.572	1959.255	160.59766	2018-10-04 08:11:21	874.63361	10056.226	12554.396	2018-10-04 15:46:30	286095.91	2018-10-04 08:11:21	-7764.5181	3709.8066	4709.5444	2018-10-04 08:11:21	991.06189	3.2886341	2018-10-04 15:46:30	11703839	0	31377.775	2018-10-04 15:46:30	8957817	2018-10-04 09:36:25	16900514	8270.2939	0.002261991620173376
2018-10-04 08:11:30	2018-10-04 15:48:30	14090192	628620.44	662700	2018-10-04 15:48:30	2712263.2	2018-10-04 08:11:31	65773.484	320262.12	344194.47	2018-10-04 08:11:31	-23094.129	1999.601	165.15007	2018-10-04 08:11:31	2539.1646	10157.611	12667.37	2018-10-04 15:48:30	601377.5	2018-10-04 08:11:31	-6847.7329	3742.7715	4746.4629	2018-10-04 08:11:31	1125.0521	3.3777647	2018-10-04 15:48:30	9885367	0	31472.688	2018-10-04 15:48:30	10505719	2018-10-04 09:36:55	16223653	8354.8525	0.002262005461204808
2018-10-04 08:11:40	2018-10-04 15:50:30	16882556	636717.38	670988.88	2018-10-04 15:50:30	2044637	2018-10-04 08:11:41	66040.289	323591.41	347584.59	2018-10-04 08:11:41	-24985.025	2042.2441	169.63127	2018-10-04 08:11:41	3684.2593	10264.846	12786.881	2018-10-04 15:50:30	545637.88	2018-10-04 08:11:41	-5963.3472	3777.6416	4785.522	2018-10-04 08:11:41	1238.8899	3.4654181	2018-10-04 15:50:30	10562707	0	31574.285	2018-10-04 15:50:30	8916072	2018-10-04 09:37:25	16456344	8444.6787	0.002262019302179397
2018-10-04 08:11:50	2018-10-04 15:52:34	15360296	644465.06	678934.25	2018-10-04 15:52:34	2824209.8	2018-10-04 08:11:51	66654.742	326828.28	350883.94	2018-10-04 08:11:51	-26200.77	2086.7556	173.98872	2018-10-04 08:11:51	3630.2498	10377.577	12912.562	2018-10-04 15:52:34	658586.56	2018-10-04 08:11:51	-5505.2202	3814.3188	4826.6187	2018-10-04 08:11:51	1315.0358	3.5507593	2018-10-04 15:52:34	11640891	0	31682.373	2018-10-04 15:52:34	8490185	2018-10-04 09:37:55	16479799	8539.498	0.002262033143210829
2018-10-04 08:12:00	2018-10-04 15:54:34	17057124	651878.56	686550.19	2018-10-04 15:54:34	1824474.1	2018-10-04 08:12:01	67762.695	329975.94	354095.41	2018-10-04 08:12:01	-25742.092	2132.7505	178.20433	2018-10-04 08:12:01	2259.8313	10495.463	13044.056	2018-10-04 15:54:34	693308.75	2018-10-04 08:12:01	-5389.2632	3852.707	4869.6519	2018-10-04 08:12:01	1308.998	3.6336441	2018-10-04 15:54:34	11742692	0	31796.725	2018-10-04 15:54:34	7278745.5	2018-10-04 09:38:25	17380790	8639.0098	0.002262046984242261
2018-10-04 08:12:10	2018-10-04 15:56:34	15682775	658973.56	693851.44	2018-10-04 15:56:34	2458163.2	2018-10-04 08:12:11	68849.969	333038	357222.34	2018-10-04 08:12:11	-22982.09	2179.8853	182.26779	2018-10-04 08:12:11	142.80341	10618.174	13181.019	2018-10-04 15:56:34	511615.75	2018-10-04 08:12:11	-5218.769	3892.7136	4914.5234	2018-10-04 08:12:11	1178.1002	3.7140696	2018-10-04 15:56:34	11768207	0	31917.107	2018-10-04 15:56:34	8490753	2018-10-04 09:38:55	15800770	8742.915	0.002262060825273693
2018-10-04 08:12:20	2018-10-04 15:58:34	13535272	665765.88	700853.06	2018-10-04 15:58:34	2717009.8	2018-10-04 08:12:21	69310.664	336018.41	360268.5	2018-10-04 08:12:21	-17512.949	2227.8572	186.17181	2018-10-04 08:12:21	-1787.743	10745.393	13323.117	2018-10-04 15:58:34	282169.34	2018-10-04 08:12:21	-4757.7383	3934.2498	4961.1392	2018-10-04 08:12:21	911.94299	3.7920835	2018-10-04 15:58:34	10988855	0	32043.295	2018-10-04 15:58:34	8169657	2018-10-04 09:39:25	15404987	8850.9229	0.002262069709331627
2018-10-04 08:12:30	2018-10-04 16:00:34	16163799	672664.62	707964.62	2018-10-04 16:00:34	1761057.4	2018-10-04 08:12:31	68740.875	339058.41	363375.34	2018-10-04 08:12:31	-9423.0791	2276.5442	190.02196	2018-10-04 08:12:31	-2736.2188	10877.011	13470.24	2018-10-04 16:00:34	447877.16	2018-10-04 08:12:31	-4237.4067	3977.2888	5009.4717	2018-10-04 08:12:31	543.84412	3.8696368	2018-10-04 16:00:34	9535206	0	32175.125	2018-10-04 16:00:34	9899818	2018-10-04 09:39:55	16329738	8962.8145	0.002262078593446404
2018-10-04 08:12:40	2018-10-04 16:02:34	14701469	679687.12	715203.5	2018-10-04 16:02:34	1463613.4	2018-10-04 08:12:41	67048.352	342159.94	366544.84	2018-10-04 08:12:41	112.91376	2326.0322	193.90884	2018-10-04 08:12:41	-2376.5759	11013.136	13622.507	2018-10-04 16:02:34	125304.09	2018-10-04 08:12:41	-4155.0103	4021.8677	5059.562	2018-10-04 08:12:41	137.11603	3.9489603	2018-10-04 16:02:34	10806217	0	32312.652	2018-10-04 16:02:34	7726610	2018-10-04 09:40:25	15782329	9078.5889	0.002262087477504338
2018-10-04 08:12:50	2018-10-04 16:04:34	12583032	686835.5	722571.81	2018-10-04 16:04:34	1170971	2018-10-04 08:12:51	64415.473	345324.69	369778.84	2018-10-04 08:12:51	9167.0068	2376.4043	197.8533	2018-10-04 08:12:51	-906.61243	11153.882	13780.043	2018-10-04 16:04:34	457319.03	2018-10-04 08:12:51	-4752.7046	4068.0251	5111.4526	2018-10-04 08:12:51	-242.66351	4.0304542	2018-10-04 16:04:34	8803295	0	32456.008	2018-10-04 16:04:34	7280208.5	2018-10-04 09:40:55	15376768	9198.3213	0.002262096361562271
2018-10-04 08:13:00	2018-10-04 16:06:34	14596323	694110.75	730070.62	2018-10-04 16:06:34	2412911.2	2018-10-04 08:13:01	61009.543	348553.94	373078.62	2018-10-04 08:13:01	16575.273	2427.7383	201.86681	2018-10-04 08:13:01	1083.4685	11299.366	13942.979	2018-10-04 16:06:34	302483.66	2018-10-04 08:13:01	-5715.1343	4115.8018	5165.1885	2018-10-04 08:13:01	-550.8454	4.1142149	2018-10-04 16:06:34	9043755	0	32605.336	2018-10-04 16:06:34	7442163.5	2018-10-04 09:41:25	16114346	9322.0996	0.002262105245677049
2018-10-04 08:13:10	2018-10-04 16:08:34	14869829	701512.31	737699.31	2018-10-04 16:08:34	1938566.4	2018-10-04 08:13:11	56739.266	351848.12	376444.66	2018-10-04 08:13:11	22776.26	2480.1086	205.96265	2018-10-04 08:13:11	2850.2439	11449.71	14111.45	2018-10-04 16:08:34	322626.81	2018-10-04 08:13:11	-6392.5342	4165.2393	5220.8159	2018-10-04 08:13:11	-770.02814	4.2002797	2018-10-04 16:08:34	9188055	0	32760.783	2018-10-04 16:08:34	6544951.5	2018-10-04 09:41:55	16267487	9450.0117	0.002262114129734982
2018-10-04 08:13:20	2018-10-04 16:10:34	12703905	709037.5	745455.31	2018-10-04 16:10:34	1410474.6	2018-10-04 08:13:21	51519.422	355206.72	379876.44	2018-10-04 08:13:21	28356.098	2533.5852	210.15695	2018-10-04 08:13:21	3807.6663	11605.035	14285.59	2018-10-04 16:10:34	736595.25	2018-10-04 08:13:21	-6317.6768	4216.3799	5278.3818	2018-10-04 08:13:21	-900.09888	4.2886572	2018-10-04 16:10:34	7823394.5	0	32922.496	2018-10-04 16:10:34	5968341.5	2018-10-04 09:42:25	15064568	9582.1426	0.002262084804442566
2018-10-04 08:13:30	2018-10-04 16:12:34	14046298	716593.69	753245.69	2018-10-04 16:12:34	2490484.8	2018-10-04 08:13:31	45853.938	358597.44	383341.62	2018-10-04 08:13:31	31821.623	2588.1929	214.44124	2018-10-04 08:13:31	3780.146	11765.414	14465.481	2018-10-04 16:12:34	376207.75	2018-10-04 08:13:31	-5537.27	4269.2534	5337.9194	2018-10-04 08:13:31	-942.40167	4.3788223	2018-10-04 16:12:34	10166189	0	33090.598	2018-10-04 16:12:34	6797029	2018-10-04 09:42:55	15392752	9718.5625	0.002262055479206992
2018-10-04 08:13:40	2018-10-04 16:14:34	12685384	724173.5	761062.94	2018-10-04 16:14:34	1635138.9	2018-10-04 08:13:41	40955.605	362018.16	386838	2018-10-04 08:13:41	29835.227	2643.9102	218.80994	2018-10-04 08:13:41	3010.2988	11930.868	14651.153	2018-10-04 16:14:34	679990.5	2018-10-04 08:13:41	-4516.5083	4323.8721	5399.4438	2018-10-04 08:13:41	-889.91125	4.4702868	2018-10-04 16:14:34	9286600	0	33265.168	2018-10-04 16:14:34	5991218	2018-10-04 09:43:25	14672273	9859.2852	0.002262026153914576
2018-10-04 08:13:50	2018-10-04 16:16:34	12597828	731771.44	768901.44	2018-10-04 16:16:34	1920159.2	2018-10-04 08:13:51	37997.328	365466	390362.59	2018-10-04 08:13:51	20425.77	2700.7122	223.27164	2018-10-04 08:13:51	1911.6194	12101.413	14842.626	2018-10-04 16:16:34	494464.06	2018-10-04 08:13:51	-3771.23	4380.2466	5462.9673	2018-10-04 08:13:51	-729.61774	4.5629125	2018-10-04 16:16:34	9920137	0	33446.262	2018-10-04 16:16:34	6114616	2018-10-04 09:43:55	14474659	10004.307	0.002261996828622159
2018-10-04 08:14:00	2018-10-04 16:18:34	10409599	739381.31	776754.81	2018-10-04 16:18:34	2874096.8	2018-10-04 08:14:01	37050.734	368937.66	393912.03	2018-10-04 08:14:01	5846.6807	2758.5728	227.83257	2018-10-04 08:14:01	805.01013	12277.057	15039.915	2018-10-04 16:18:34	689915.88	2018-10-04 08:14:01	-3558.8032	4438.3848	5528.5005	2018-10-04 08:14:01	-454.90118	4.6566477	2018-10-04 16:18:34	9184301	0	33633.93	2018-10-04 16:18:34	6885921.5	2018-10-04 09:44:25	14030043	10153.618	0.002261967503386586
2018-10-04 08:14:10	2018-10-04 16:20:34	13308393	746997.06	784616.88	2018-10-04 16:20:34	2098446.2	2018-10-04 08:14:11	36766.781	372429.88	397482.94	2018-10-04 08:14:11	-8098.1338	2817.4641	232.49255	2018-10-04 08:14:11	-139.63118	12457.802	15243.026	2018-10-04 16:20:34	613568.5	2018-10-04 08:14:11	-3831.021	4498.293	5596.0503	2018-10-04 08:14:11	-79.054123	4.7514572	2018-10-04 16:20:34	9315331	0	33828.223	2018-10-04 16:20:34	6750514	2018-10-04 09:44:55	14094200	10307.213	0.002261938178094169
2018-10-04 08:14:20	2018-10-04 16:22:34	11603229	754613.69	792482.44	2018-10-04 16:22:34	1337920.2	2018-10-04 08:14:21	35301.328	375939.91	401072.47	2018-10-04 08:14:21	-15695.504	2877.3547	237.24435	2018-10-04 08:14:21	-801.79889	12643.644	15451.959	2018-10-04 16:22:34	679141.69	2018-10-04 08:14:21	-4389.2334	4559.9741	5665.6211	2018-10-04 08:14:21	359.90582	4.8473015	2018-10-04 16:22:34	11184983	0	34029.195	2018-10-04 16:22:34	5347234	2018-10-04 09:45:25	15103962	10465.085	0.002261920062153422
2018-10-04 08:14:30	2018-10-04 16:24:34	13776466	762329.69	800450.06	2018-10-04 16:24:34	1828153	2018-10-04 08:14:31	31764.648	379501.28	404714.12	2018-10-04 08:14:31	-14788.416	2938.2224	242.10791	2018-10-04 08:14:31	-1046.9553	12834.625	15666.764	2018-10-04 16:24:34	406293.16	2018-10-04 08:14:31	-5039.7896	4623.4424	5737.229	2018-10-04 08:14:31	807.20276	4.9440761	2018-10-04 16:24:34	9499505	0	34236.922	2018-10-04 16:24:34	5526380	2018-10-04 09:45:55	14001245	10627.247	0.002261901946269518
2018-10-04 08:14:40	2018-10-04 16:26:34	12511691	770144.5	808519.19	2018-10-04 16:26:34	1826031.1	2018-10-04 08:14:41	26825.254	383112.53	408406.47	2018-10-04 08:14:41	-7725.0156	3000.1318	247.09067	2018-10-04 08:14:41	-772.4165	13030.85	15887.555	2018-10-04 16:26:34	458120.5	2018-10-04 08:14:41	-5639.7979	4688.7324	5810.9116	2018-10-04 08:14:41	1206.9293	5.0430441	2018-10-04 16:26:34	8129076	0	34451.539	2018-10-04 16:26:34	5842391.5	2018-10-04 09:46:25	13951896	10793.778	0.00226188383032877
2018-10-04 08:14:50	2018-10-04 16:28:35	10303878	778056	816687.81	2018-10-04 16:28:35	1235840.1	2018-10-04 08:14:51	21943.277	386773.28	412149.09	2018-10-04 08:14:51	378.35272	3063.1436	252.17812	2018-10-04 08:14:51	37.2509	13232.42	16114.444	2018-10-04 16:28:35	494176.88	2018-10-04 08:14:51	-6080.5518	4755.8784	5886.7065	2018-10-04 08:14:51	1514.97	5.1443324	2018-10-04 16:28:35	10581109	0	34673.211	2018-10-04 16:28:35	6344211	2018-10-04 09:46:55	14662554	10964.78	0.002261865714388023
2018-10-04 08:15:00	2018-10-04 16:30:35	12404275	786064.25	824955.88	2018-10-04 16:30:35	1284126.4	2018-10-04 08:15:01	18190.248	390484.09	415942.59	2018-10-04 08:15:01	4747.9648	3127.3125	257.35425	2018-10-04 08:15:01	1319.3223	13439.438	16347.546	2018-10-04 16:30:35	190259.92	2018-10-04 08:15:01	-6272.2534	4824.915	5964.6514	2018-10-04 08:15:01	1702.7076	5.2479773	2018-10-04 16:30:35	6995116	0	34902.098	2018-10-04 16:30:35	5055889.5	2018-10-04 09:47:25	14185841	11140.355	0.002261847598504119
2018-10-04 08:15:10	2018-10-04 16:32:35	13670130	794170.56	833324.69	2018-10-04 16:32:35	2242740.5	2018-10-04 08:15:11	15898.574	394246.22	419788.22	2018-10-04 08:15:11	3526.5569	3192.6904	262.6077	2018-10-04 08:15:11	2951.1072	13652.011	16586.977	2018-10-04 16:32:35	337392.06	2018-10-04 08:15:11	-6131.0566	4895.8784	6044.7861	2018-10-04 08:15:11	1754.4641	5.3540034	2018-10-04 16:32:35	8394627	0	35138.367	2018-10-04 16:32:35	6226818	2018-10-04 09:47:55	14342313	11320.604	0.002261829482563371
2018-10-04 08:15:20	2018-10-04 16:34:35	13523320	802376.75	841795.94	2018-10-04 16:34:35	1108362.6	2018-10-04 08:15:21	15176.184	398061.03	423687.38	2018-10-04 08:15:21	-1755.4307	3259.3303	267.93387	2018-10-04 08:15:21	4717.4873	13870.246	16832.857	2018-10-04 16:34:35	477389.84	2018-10-04 08:15:21	-5581.8325	4968.8066	6127.1523	2018-10-04 08:15:21	1667.0588	5.4624519	2018-10-04 16:34:35	9261402	0	35382.176	2018-10-04 16:34:35	4568083	2018-10-04 09:48:25	13250168	11505.621	0.002261874028476996
2018-10-04 08:15:30	2018-10-04 16:36:35	13029142	810669.81	850356.62	2018-10-04 16:36:35	1649097.2	2018-10-04 08:15:31	16285.681	401924.72	427636.22	2018-10-04 08:15:31	-7901.0547	3327.2959	273.33038	2018-10-04 08:15:31	6291.5386	14094.252	17085.305	2018-10-04 16:36:35	421412.25	2018-10-04 08:15:31	-4616.4033	5043.7358	6211.7896	2018-10-04 08:15:31	1454.9619	5.5736465	2018-10-04 16:36:35	11909771	0	35633.68	2018-10-04 16:36:35	5248090.5	2018-10-04 09:48:55	11495674	11695.49	0.002261918574333777
2018-10-04 08:15:40	2018-10-04 16:38:35	13019697	819049.75	859006.69	2018-10-04 16:38:35	1349236.5	2018-10-04 08:15:41	19283.662	405837.97	431635.41	2018-10-04 08:15:41	-12460.099	3396.6206	278.80466	2018-10-04 08:15:41	7334.8027	14324.129	17344.432	2018-10-04 16:38:35	324341.47	2018-10-04 08:15:41	-3378.2073	5120.7021	6298.7373	2018-10-04 08:15:41	1154.4877	5.6871147	2018-10-04 16:38:35	7826167.5	0	35893.02	2018-10-04 16:38:35	5924044	2018-10-04 09:49:25	11918715	11890.284	0.002261963120190558
2018-10-04 08:15:50	2018-10-04 16:40:35	13876019	827515.38	867744.88	2018-10-04 16:40:35	1007441.1	2018-10-04 08:15:51	23433.273	409800.59	435684.78	2018-10-04 08:15:51	-15073.786	3467.3384	284.37125	2018-10-04 08:15:51	7684.6392	14559.979	17610.352	2018-10-04 16:40:35	278910.44	2018-10-04 08:15:51	-2173.4753	5199.7427	6388.0361	2018-10-04 08:15:51	817.05878	5.8028541	2018-10-04 16:40:35	9272271	0	36160.328	2018-10-04 16:40:35	4423400	2018-10-04 09:49:55	13632545	12090.069	0.002262007666104182
2018-10-04 08:16:00	2018-10-04 16:42:35	12196493	836063.56	876568	2018-10-04 16:42:35	1300017.2	2018-10-04 08:16:01	27263.021	413811.47	439783.16	2018-10-04 08:16:01	-17073.725	3539.4795	290.0477	2018-10-04 08:16:01	7438.8652	14801.904	17883.176	2018-10-04 16:42:35	284704.88	2018-10-04 08:16:01	-1355.645	5280.894	6479.7266	2018-10-04 08:16:01	490.27689	5.9208384	2018-10-04 16:42:35	8249994.5	0	36435.738	2018-10-04 16:42:35	4424496.5	2018-10-04 09:50:25	12892038	12294.908	0.002262052212017807
2018-10-04 08:16:10	2018-10-04 16:44:35	11510678	844689.38	885471.06	2018-10-04 16:44:35	1487078.6	2018-10-04 08:16:11	29405.904	417868.62	443928.5	2018-10-04 08:16:11	-19954.82	3613.0684	295.8512	2018-10-04 08:16:11	6808.3999	15050	18163.012	2018-10-04 16:44:35	380416.31	2018-10-04 08:16:11	-1139.3271	5364.1919	6573.8472	2018-10-04 08:16:11	198.47757	6.0410299	2018-10-04 16:44:35	8548887	0	36719.375	2018-10-04 16:44:35	6166656	2018-10-04 09:50:55	12822406	12504.859	0.002262096757874588
2018-10-04 08:16:20	2018-10-04 16:46:35	11431484	853297.62	894358.56	2018-10-04 16:46:35	968025.44	2018-10-04 08:16:21	29513.734	421938.34	448086.94	2018-10-04 08:16:21	-24001.932	3688.0793	301.76459	2018-10-04 08:16:21	5877.0801	15304.303	18449.902	2018-10-04 16:46:35	544794.5	2018-10-04 08:16:21	-1470.4506	5449.6528	6670.417	2018-10-04 08:16:21	-61.772106	6.1627817	2018-10-04 16:46:35	9565681	0	37011.348	2018-10-04 16:46:35	4655238	2018-10-04 09:51:25	13746572	12719.961	0.002262143116411153
2018-10-04 08:16:30	2018-10-04 16:48:35	11165277	861879.69	903221.75	2018-10-04 16:48:35	2135477.2	2018-10-04 08:16:31	28536.619	426017.59	452255.31	2018-10-04 08:16:31	-28075.93	3764.4722	307.76843	2018-10-04 08:16:31	4559.854	15564.786	18743.824	2018-10-04 16:48:35	296312.41	2018-10-04 08:16:31	-2061.2449	5537.2788	6769.4395	2018-10-04 08:16:31	-306.24875	6.286253	2018-10-04 16:48:35	9122631	0	37311.707	2018-10-04 16:48:35	5563834	2018-10-04 09:51:55	14314207	12940.193	0.002262189474947718
2018-10-04 08:16:40	2018-10-04 16:50:35	13431310	870431.19	912055.94	2018-10-04 16:50:35	1700184.9	2018-10-04 08:16:41	28266.73	430103.59	456430.72	2018-10-04 08:16:41	-30523.566	3842.1672	313.86124	2018-10-04 08:16:41	2827.5356	15831.413	19044.74	2018-10-04 16:50:35	327911.72	2018-10-04 08:16:41	-2572.2183	5627.0645	6870.9097	2018-10-04 08:16:41	-538.90552	6.4105501	2018-10-04 16:50:35	8208034.5	0	37620.473	2018-10-04 16:50:35	5672149.5	2018-10-04 09:52:25	13020541	13165.512	0.00226223583342744
2018-10-04 08:16:50	2018-10-04 16:52:39	12805241	878948.5	920857.25	2018-10-04 16:52:39	1066383.5	2018-10-04 08:16:51	30460.447	434193.88	460610.59	2018-10-04 08:16:51	-30253.768	3921.0874	320.03699	2018-10-04 08:16:51	909.32233	16104.14	19352.609	2018-10-04 16:52:39	253709.78	2018-10-04 08:16:51	-2786.3215	5719.0024	6974.8198	2018-10-04 08:16:51	-738.04755	6.5356269	2018-10-04 16:52:39	9064047	0	37937.668	2018-10-04 16:52:39	4889862.5	2018-10-04 09:52:55	13360075	13395.87	0.002262282191964005
2018-10-04 08:17:00	2018-10-04 16:54:39	11212136	887429.25	929623.12	2018-10-04 16:54:39	1539183.8	2018-10-04 08:17:01	35884.195	438286.66	464793	2018-10-04 08:17:01	-27151.061	4001.1606	326.28308	2018-10-04 08:17:01	-804.94391	16382.916	19667.383	2018-10-04 16:54:39	430008.06	2018-10-04 08:17:01	-2659.1641	5813.083	7081.1606	2018-10-04 08:17:01	-864.74298	6.6614704	2018-10-04 16:54:39	7836190	0	38263.316	2018-10-04 16:54:39	4324091.5	2018-10-04 09:53:25	12697166	13631.225	0.00226232855050057
2018-10-04 08:17:10	2018-10-04 16:56:39	13257339	895873.19	938353.12	2018-10-04 16:56:39	1483460.1	2018-10-04 08:17:11	43669.621	442381.09	468977	2018-10-04 08:17:11	-21869.895	4082.3171	332.58093	2018-10-04 08:17:11	-2046.2185	16667.691	19989.008	2018-10-04 16:56:39	218172.34	2018-10-04 08:17:11	-2299.4138	5909.2949	7189.9204	2018-10-04 08:17:11	-888.59235	6.7880669	2018-10-04 16:56:39	8702087	0	38597.445	2018-10-04 16:56:39	5713877	2018-10-04 09:53:55	12497237	13871.537	0.002262374909037135
2018-10-04 08:17:20	2018-10-04 16:58:39	11717181	904501.81	947269.19	2018-10-04 16:58:39	1292237.6	2018-10-04 08:17:21	51440.887	446553.97	473239.56	2018-10-04 08:17:21	-15504.26	4164.6162	338.98874	2018-10-04 08:17:21	-2795.2886	16958.559	20317.586	2018-10-04 16:58:39	241766.86	2018-10-04 08:17:21	-1958.0938	6007.6714	7301.1343	2018-10-04 08:17:21	-812.40216	6.9170804	2018-10-04 16:58:39	9826595	0	38940.129	2018-10-04 16:58:39	4931233.5	2018-10-04 09:54:25	12687348	14116.822	0.002262358163534373
2018-10-04 08:17:30	2018-10-04 17:00:39	11156710	913323.12	956379.44	2018-10-04 17:00:39	1215375	2018-10-04 08:17:31	56377.68	450806.59	477581.94	2018-10-04 08:17:31	-9317.2832	4248.1411	345.55664	2018-10-04 08:17:31	-3173.9929	17255.766	20653.379	2018-10-04 17:00:39	623210.5	2018-10-04 08:17:31	-1963.2288	6108.2856	7414.8799	2018-10-04 08:17:31	-677.09009	7.0480099	2018-10-04 17:00:39	8249586.5	0	39291.605	2018-10-04 17:00:39	5773643	2018-10-04 09:54:55	11877639	14367.258	0.002262341418145297
2018-10-04 08:17:40	2018-10-04 17:02:39	11408079	922336.75	965683.62	2018-10-04 17:02:39	1552438	2018-10-04 08:17:41	56699.973	455140.31	482005.59	2018-10-04 08:17:41	-4413.7637	4333.0728	352.27087	2018-10-04 08:17:41	-3320.4143	17559.564	20996.658	2018-10-04 17:02:39	374054.41	2018-10-04 08:17:41	-2534.1313	6211.2173	7531.2417	2018-10-04 08:17:41	-541.92871	7.1831312	2018-10-04 17:02:39	7089092.5	0	39652.18	2018-10-04 17:02:39	5103615.5	2018-10-04 09:55:25	12784561	14623.079	0.002262324672642535
2018-10-04 08:17:50	2018-10-04 17:04:39	12227696	931544	975183.25	2018-10-04 17:04:39	1219078.8	2018-10-04 08:17:51	52640.633	459557.38	486512.81	2018-10-04 08:17:51	-1405.4778	4419.583	359.1152	2018-10-04 08:17:51	-3389.1533	17870.215	21347.703	2018-10-04 17:04:39	553464.25	2018-10-04 08:17:51	-3599.0547	6316.5488	7650.3086	2018-10-04 08:17:51	-453.38159	7.3225737	2018-10-04 17:04:39	7796344.5	0	40022.168	2018-10-04 17:04:39	4259099.5	2018-10-04 09:55:55	12171877	14884.529	0.00226230792725346
2018-10-04 08:18:00	2018-10-04 17:06:39	12737503	940947.31	984880.81	2018-10-04 17:06:39	573415.25	2018-10-04 08:18:01	46291.266	464060.47	491106.38	2018-10-04 08:18:01	-309.12952	4507.833	366.08075	2018-10-04 08:18:01	-3549.595	18187.984	21706.797	2018-10-04 17:06:39	125243.12	2018-10-04 08:18:01	-4791.4478	6424.3662	7772.1724	2018-10-04 08:18:01	-424.7804	7.4664145	2018-10-04 17:06:39	8807597	0	40401.887	2018-10-04 17:06:39	3450266.2	2018-10-04 09:56:25	12836373	15151.849	0.002262291181750697
2018-10-04 08:18:10	2018-10-04 17:08:39	9290466	950549	994778.75	2018-10-04 17:08:39	1219063	2018-10-04 08:18:11	40484.949	468652.25	495788.97	2018-10-04 08:18:11	-740.90643	4597.9756	373.16983	2018-10-04 08:18:11	-3855.1392	18513.146	22074.238	2018-10-04 17:08:39	285607.19	2018-10-04 08:18:11	-5620.7446	6534.7598	7896.9292	2018-10-04 08:18:11	-441.29773	7.6147194	2018-10-04 17:08:39	9469282	0	40791.645	2018-10-04 17:08:39	4231744	2018-10-04 09:56:55	12137539	15425.271	0.002262274436304779
2018-10-04 08:18:20	2018-10-04 17:10:39	5297775.5	959929.19	1004455.9	2018-10-04 17:10:39	475229.81	2018-10-04 08:18:21	37454.254	473187.94	500415.41	2018-10-04 08:18:21	-2211.3481	4689.9136	380.23215	2018-10-04 08:18:21	-4110.0894	18845.693	22450.02	2018-10-04 17:10:39	240390.44	2018-10-04 08:18:21	-5698.9434	6647.7334	8024.5845	2018-10-04 08:18:21	-485.27765	7.7642465	2018-10-04 17:10:39	6025478	0	41191.66	2018-10-04 17:10:39	2943366	2018-10-04 09:57:25	12672127	15704.927	0.002262238767343661
2018-10-04 08:18:30	2018-10-04 17:12:39	2799208	969085.12	1013909	2018-10-04 17:12:39	184976.02	2018-10-04 08:18:31	38034.777	477670.94	504988.84	2018-10-04 08:18:31	-4322.8975	4783.2383	387.1597	2018-10-04 08:18:31	-3956.95	19185.301	22833.805	2018-10-04 17:12:39	289403.09	2018-10-04 08:18:31	-4949.228	6763.1997	8155.0454	2018-10-04 08:18:31	-560.80487	7.9109054	2018-10-04 17:12:39	5374179.5	0	41601.809	2018-10-04 17:12:39	3357933	2018-10-04 09:57:55	11513892	15990.615	0.002262203098325699
2018-10-04 08:18:40	2018-10-04 17:14:39	2608702	978024.69	1023145.2	2018-10-04 17:14:39	97726.82	2018-10-04 08:18:41	41766.414	482102.28	509510.12	2018-10-04 08:18:41	-6798.4458	4877.6436	393.96091	2018-10-04 08:18:41	-3176.9844	19531.672	23225.279	2018-10-04 17:14:39	145910.56	2018-10-04 08:18:41	-3712.3977	6881.0806	8288.2295	2018-10-04 08:18:41	-696.60406	8.055335	2018-10-04 17:14:39	6102037.5	0	42021.855	2018-10-04 17:14:39	2812055.8	2018-10-04 09:58:25	12419809	16282.026	0.002262167429307738
2018-10-04 08:18:50	2018-10-04 17:16:39	1637060.6	986751.88	1032168.1	2018-10-04 17:16:39	105827.79	2018-10-04 08:18:51	47608.617	486481.31	513978.38	2018-10-04 08:18:51	-9300.4639	4972.8545	400.66986	2018-10-04 08:18:51	-1931.27	19884.508	23624.133	2018-10-04 17:16:39	286055.84	2018-10-04 08:18:51	-2617.5303	7001.2988	8424.0547	2018-10-04 08:18:51	-923.14453	8.1973886	2018-10-04 17:16:39	4792779.5	0	42451.539	2018-10-04 17:16:39	2559652.8	2018-10-04 09:58:55	11167325	16578.828	0.00226213176034662
2018-10-04 08:19:00	2018-10-04 17:18:39	1306096.6	995267.44	1040978	2018-10-04 17:18:39	42516.695	2018-10-04 08:19:01	54510.754	490805.84	518391.22	2018-10-04 08:19:01	-11078.345	5068.6177	407.32074	2018-10-04 08:19:01	-702.37329	20243.516	24030.053	2018-10-04 17:18:39	171039.89	2018-10-04 08:19:01	-2233.9688	7123.7759	8562.4365	2018-10-04 08:19:01	-1240.1056	8.3369751	2018-10-04 17:18:39	3840746	0	42890.598	2018-10-04 17:18:39	1905649.9	2018-10-04 09:59:25	10997049	16880.693	0.002262096091385501
2018-10-04 08:19:10	2018-10-04 17:20:39	1309250.6	1003570.2	1049573.2	2018-10-04 17:20:39	628.02594	2018-10-04 08:19:11	61306.148	495072.72	522745.38	2018-10-04 08:19:11	-10810.015	5164.7021	413.93719	2018-10-04 08:19:11	11.350493	20608.395	24442.719	2018-10-04 17:20:39	155195.52	2018-10-04 08:19:11	-2765.9866	7248.4297	8703.2881	2018-10-04 08:19:11	-1598.4833	8.4740524	2018-10-04 17:20:39	3827526.2	0	43338.766	2018-10-04 17:20:39	1336037.1	2018-10-04 09:59:55	11815185	17187.301	0.00226206042236754
2018-10-04 08:19:20	2018-10-04 17:22:39	1001938.9	1012062.2	1058356.9	2018-10-04 17:22:39	78788.461	2018-10-04 08:19:21	66332.859	499419.34	527178.44	2018-10-04 08:19:21	-7217.1255	5261.1396	420.6936	2018-10-04 08:19:21	-19.048729	20979.133	24862.117	2018-10-04 17:22:39	260377.64	2018-10-04 08:19:21	-4019.3235	7375.2656	8846.6133	2018-10-04 08:19:21	-1912.0161	8.6119118	2018-10-04 17:22:39	4134847.2	0	43795.891	2018-10-04 17:22:39	618362	2018-10-04 10:00:25	11535393	17498.441	0.002262050730223564
2018-10-04 08:19:30	2018-10-04 17:24:39	650863	1020741.1	1067327	2018-10-04 17:24:39	122961.36	2018-10-04 08:19:31	67758.578	503839.38	531684.31	2018-10-04 08:19:31	-412.48108	5358.375	427.70892	2018-10-04 08:19:31	-684.88055	21356.027	25288.561	2018-10-04 17:24:39	10017.403	2018-10-04 08:19:31	-5576.9077	7504.3833	8992.5166	2018-10-04 08:19:31	-2093.3032	8.7563305	2018-10-04 17:24:39	3924017.2	0	44262.16	2018-10-04 17:24:39	798368.94	2018-10-04 10:00:55	11568561	17814.246	0.002262041038079587
2018-10-04 08:19:40	2018-10-04 17:26:39	901810.62	1029595.6	1076472.6	2018-10-04 17:26:39	7312.3247	2018-10-04 08:19:41	64790.113	508329	536259.25	2018-10-04 08:19:41	7269.0513	5456.6465	434.98563	2018-10-04 08:19:41	-1661.3671	21739.348	25722.332	2018-10-04 17:26:39	82455.109	2018-10-04 08:19:41	-6965.1123	7635.8647	9141.085	2018-10-04 08:19:41	-2094.814	8.9049177	2018-10-04 17:26:39	2771233	0	44737.867	2018-10-04 17:26:39	877984.25	2018-10-04 10:01:25	10916224	18134.955	0.002262031345935611
2018-10-04 08:19:50	2018-10-04 17:28:39	849384.94	1038617.9	1085786.2	2018-10-04 17:28:39	681.32812	2018-10-04 08:19:51	58564.527	512886.09	540901.12	2018-10-04 08:19:51	12337.188	5556.1592	442.49023	2018-10-04 08:19:51	-2575.2888	22129.348	26163.699	2018-10-04 17:28:39	62913.355	2018-10-04 08:19:51	-7720.6543	7769.7886	9292.4004	2018-10-04 08:19:51	-1932.8324	9.0577736	2018-10-04 17:28:39	3289546	0	45223.332	2018-10-04 17:28:39	521196.91	2018-10-04 10:01:55	11702518	18460.828	0.002262021653791635
2018-10-04 08:20:00	2018-10-04 17:30:40	237127.72	1047804.4	1095264.2	2018-10-04 17:30:40	97.992752	2018-10-04 08:20:01	51509.184	517510.34	545609.62	2018-10-04 08:20:01	12641.683	5657.0947	450.181	2018-10-04 08:20:01	-3127.0352	22526.277	26612.926	2018-10-04 17:30:40	24172.549	2018-10-04 08:20:01	-7445.6533	7906.2314	9446.5439	2018-10-04 08:20:01	-1682.3442	9.2149277	2018-10-04 17:30:40	3106695.2	0	45718.883	2018-10-04 17:30:40	713774.38	2018-10-04 10:02:25	11052789	18792.129	0.002262011961647659
2018-10-04 08:20:10	2018-10-04 17:32:40	518006.38	1057154.6	1104906.2	2018-10-04 17:32:40	149707.56	2018-10-04 08:20:11	45656.73	522203.03	550386.06	2018-10-04 08:20:11	8932.3242	5759.6201	458.01953	2018-10-04 08:20:11	-3162.1482	22930.387	27070.275	2018-10-04 17:32:40	51848.633	2018-10-04 08:20:11	-5961.1729	8045.2715	9603.5977	2018-10-04 08:20:11	-1445.8118	9.3764381	2018-10-04 17:32:40	3330447.8	0	46224.844	2018-10-04 17:32:40	522634.59	2018-10-04 10:02:55	10581355	19129.115	0.002262002269503682
2018-10-04 08:20:20	2018-10-04 17:34:40	879396.31	1066091.5	1114133.6	2018-10-04 17:34:40	10754.888	2018-10-04 08:20:21	41654.438	526764.69	555030.5	2018-10-04 08:20:21	3847.8704	5863.5176	465.72647	2018-10-04 08:20:21	-2704.6453	23341.482	27535.545	2018-10-04 17:34:40	0	2018-10-04 08:20:21	-3539.5239	8186.8535	9763.5029	2018-10-04 08:20:21	-1310.9301	9.537322	2018-10-04 17:34:40	1953300	0	46741.387	2018-10-04 17:34:40	422006.5	2018-10-04 10:03:25	12151953	19471.887	0.002262005783165932
2018-10-04 08:20:30	2018-10-04 17:36:40	341577.44	1074615.6	1122946	2018-10-04 17:36:40	24307.32	2018-10-04 08:20:31	39294.176	531201.38	559548.62	2018-10-04 08:20:31	-533.83972	5968.1787	473.08261	2018-10-04 08:20:31	-1937.7397	23758.918	28008.057	2018-10-04 17:36:40	43.806774	2018-10-04 08:20:31	-1006.2946	8330.7939	9926.0645	2018-10-04 08:20:31	-1316.8577	9.693099	2018-10-04 17:36:40	2832276.8	0	47268.184	2018-10-04 17:36:40	432032.16	2018-10-04 10:03:55	10858757	19820.045	0.002262009296828182
2018-10-04 08:20:40	2018-10-04 17:38:40	622196.25	1082747.6	1131363.2	2018-10-04 17:38:40	236.6524	2018-10-04 08:20:41	38551	535518.56	563945.81	2018-10-04 08:20:41	-4014.3533	6073.0845	480.05811	2018-10-04 08:20:41	-1122.0839	24182.074	28487.152	2018-10-04 17:38:40	15.967403	2018-10-04 08:20:41	546.4104	8476.915	10091.094	2018-10-04 08:20:41	-1443.4545	9.843215	2018-10-04 17:38:40	3435343.2	0	47804.73	2018-10-04 17:38:40	237264.75	2018-10-04 10:04:25	11405845	20173.027	0.002262012810547276
2018-10-04 08:20:50	2018-10-04 17:40:40	372378.34	1090505.2	1139402.5	2018-10-04 17:40:40	0	2018-10-04 08:20:51	39777.574	539720.69	568226.25	2018-10-04 08:20:51	-7386.8418	6177.7793	486.67358	2018-10-04 08:20:51	-491.38181	24610.355	28972.201	2018-10-04 17:40:40	60321.141	2018-10-04 08:20:51	400.89236	8625.0488	10258.411	2018-10-04 08:20:51	-1626.0745	9.9875746	2018-10-04 17:40:40	1751000.9	0	48350.488	2018-10-04 17:40:40	204273.38	2018-10-04 10:04:55	10832998	20530.248	0.002262016324209526
2018-10-04 08:21:00	2018-10-04 17:42:40	224177.11	1097902.5	1147077.1	2018-10-04 17:42:40	16145.184	2018-10-04 08:21:01	43051.586	543810.44	572392.5	2018-10-04 08:21:01	-10676.496	6281.8691	492.96991	2018-10-04 08:21:01	-189.22928	25043.189	29462.594	2018-10-04 17:42:40	78060.852	2018-10-04 08:21:01	-1269.7017	8775.0312	10427.84	2018-10-04 08:21:01	-1785.637	10.126213	2018-10-04 17:42:40	2056939.5	0	48904.91	2018-10-04 17:42:40	282368.56	2018-10-04 10:05:25	10776156	20891.121	0.002262019837871776
2018-10-04 08:21:10	2018-10-04 17:44:40	389499.78	1104949	1154396.2	2018-10-04 17:44:40	1259.2672	2018-10-04 08:21:11	47689.84	547788.62	576445.25	2018-10-04 08:21:11	-12503.538	6385.0034	498.99866	2018-10-04 08:21:11	-258.7345	25480.023	29957.738	2018-10-04 17:44:40	27.106865	2018-10-04 08:21:11	-3518.4084	8926.7012	10599.208	2018-10-04 08:21:11	-1857.354	10.259109	2018-10-04 17:44:40	2188544.8	0	49467.449	2018-10-04 17:44:40	351553.66	2018-10-04 10:05:55	10591266	21255.068	0.002262023351534026
2018-10-04 08:21:20	2018-10-04 17:46:40	733914.38	1112043.9	1161759.9	2018-10-04 17:46:40	53437.191	2018-10-04 08:21:21	52432.266	551791.19	580520.81	2018-10-04 08:21:21	-11183.325	6487.1357	504.99176	2018-10-04 08:21:21	-642.40015	25920.629	30457.383	2018-10-04 17:46:40	67867.57	2018-10-04 08:21:21	-5316.0513	9079.9961	10772.446	2018-10-04 08:21:21	-1805.1125	10.389812	2018-10-04 17:46:40	2720576.8	0	50037.66	2018-10-04 17:46:40	325530.47	2018-10-04 10:06:29	10056629	21621.627	0.002262029927692311
2018-10-04 08:21:30	2018-10-04 17:48:40	311513.72	1119190.5	1169171.9	2018-10-04 17:48:40	2967.5701	2018-10-04 08:21:31	55836.227	555813.19	584614.25	2018-10-04 08:21:31	-6433.4478	6588.5024	511.1427	2018-10-04 08:21:31	-1185.6749	26365.107	30961.627	2018-10-04 17:48:40	61.143272	2018-10-04 08:21:31	-6193.0425	9234.9443	10947.58	2018-10-04 08:21:31	-1619.1276	10.521296	2018-10-04 17:48:40	2208591.5	0	50615.453	2018-10-04 17:48:40	290005.47	2018-10-04 10:06:59	11014462	21990.689	0.002262036503793752
2018-10-04 08:21:40	2018-10-04 17:50:40	453436.78	1126375.8	1176619.1	2018-10-04 17:50:40	181.98628	2018-10-04 08:21:41	56459.273	559848.5	588719.5	2018-10-04 08:21:41	-9.0035429	6689.3042	517.50793	2018-10-04 08:21:41	-1692.3007	26813.541	31470.545	2018-10-04 17:50:40	112087.87	2018-10-04 08:21:41	-6310.1426	9391.5664	11124.63	2018-10-04 08:21:41	-1304.7692	10.654015	2018-10-04 17:50:40	2728367	0	51200.855	2018-10-04 17:50:40	297496.91	2018-10-04 10:07:29	9748995	22362.271	0.002262043079952036
2018-10-04 08:21:50	2018-10-04 17:52:44	353872.69	1133586	1184088.4	2018-10-04 17:52:44	278.6076	2018-10-04 08:21:51	53143.387	563890.75	592830.19	2018-10-04 08:21:51	5435.0771	6789.7065	524.09943	2018-10-04 08:21:51	-2029.5416	27265.984	31984.186	2018-10-04 17:52:44	41195.574	2018-10-04 08:21:51	-6062.3779	9549.876	11303.604	2018-10-04 08:21:51	-874.16388	10.787948	2018-10-04 17:52:44	1708084.6	0	51793.922	2018-10-04 17:52:44	244108.08	2018-10-04 10:07:59	10860694	22736.414	0.002262049656110321
2018-10-04 08:22:00	2018-10-04 17:54:44	316372.12	1140809.2	1191567.8	2018-10-04 17:54:44	99645.109	2018-10-04 08:22:01	45745.438	567934.31	596940.62	2018-10-04 08:22:01	8313.5859	6889.8364	530.90118	2018-10-04 08:22:01	-2191.7354	27722.467	32502.572	2018-10-04 17:54:44	130912.81	2018-10-04 08:22:01	-5719.0845	9709.875	11484.505	2018-10-04 08:22:01	-347.68542	10.922983	2018-10-04 17:54:44	1015446.8	0	52394.715	2018-10-04 17:54:44	380062.94	2018-10-04 10:08:29	10718331	23113.166	0.002262056232211762
2018-10-04 08:22:10	2018-10-04 17:56:44	486291.69	1148036.8	1199048.6	2018-10-04 17:56:44	131.67337	2018-10-04 08:22:11	35786.098	571975	601046.69	2018-10-04 08:22:11	9164.0215	6989.7959	537.87256	2018-10-04 08:22:11	-2259.5168	28183	33025.707	2018-10-04 17:56:44	1197.6527	2018-10-04 08:22:11	-5388.6294	9871.5605	11667.324	2018-10-04 08:22:11	236.89308	11.059082	2018-10-04 17:56:44	1839049.4	0	53003.312	2018-10-04 17:56:44	271833.38	2018-10-04 10:08:59	10543987	23492.586	0.002262062808370047
2018-10-04 08:22:20	2018-10-04 17:58:44	285515.31	1155141.5	1206403.6	2018-10-04 17:58:44	1327.1901	2018-10-04 08:22:21	26095.045	575968.06	605103.5	2018-10-04 08:22:21	9942.9082	7089.5811	544.8999	2018-10-04 08:22:21	-2300.8042	28647.477	33553.469	2018-10-04 17:58:44	17.26564	2018-10-04 08:22:21	-5156.1841	10034.893	11852.019	2018-10-04 08:22:21	817.81433	11.195069	2018-10-04 17:58:44	2015657.4	0	53619.758	2018-10-04 17:58:44	265619.06	2018-10-04 10:09:29	10797190	23874.703	0.002262061055546383
2018-10-04 08:22:30	2018-10-04 18:00:44	563121.12	1162124.6	1213633.9	2018-10-04 18:00:44	0	2018-10-04 08:22:31	19421.645	579915	609112.38	2018-10-04 08:22:31	12438.06	7189.0195	551.88086	2018-10-04 08:22:31	-2283.9878	29115.674	34085.621	2018-10-04 18:00:44	33815.129	2018-10-04 08:22:31	-5133.7241	10199.794	12038.501	2018-10-04 08:22:31	1316.2683	11.328634	2018-10-04 18:00:44	1457262.4	0	54243.98	2018-10-04 18:00:44	279528.81	2018-10-04 10:10:00	10374526	24259.434	0.002262059302779562
2018-10-04 08:22:40	2018-10-04 18:02:44	68505.695	1168993.6	1220746.6	2018-10-04 18:02:44	21382.404	2018-10-04 08:22:41	17074.24	583818.31	613075.88	2018-10-04 08:22:41	17337.803	7288.0381	558.75769	2018-10-04 08:22:41	-2027.3459	29587.391	34621.934	2018-10-04 18:02:44	25.848719	2018-10-04 08:22:41	-5388.8208	10366.197	12226.698	2018-10-04 08:22:41	1659.2418	11.46099	2018-10-04 18:02:44	1402249.4	0	54875.875	2018-10-04 18:02:44	285322.06	2018-10-04 10:10:30	10796551	24646.654	0.002262057549955898
2018-10-04 08:22:50	2018-10-04 18:04:44	369046.19	1175757.4	1227750.8	2018-10-04 18:04:44	169.15981	2018-10-04 08:22:51	18572.055	587681.19	616997.25	2018-10-04 08:22:51	24561.48	7386.5742	565.50549	2018-10-04 08:22:51	-1228.7926	30062.436	35162.203	2018-10-04 18:04:44	58191.723	2018-10-04 08:22:51	-5881.0195	10534.039	12416.54	2018-10-04 08:22:51	1807.7548	11.592076	2018-10-04 18:04:44	1473587.9	0	55515.312	2018-10-04 18:04:44	325108.5	2018-10-04 10:11:00	9908421	25036.227	0.002262055797132234
2018-10-04 08:23:00	2018-10-04 18:06:44	658602.88	1182423.8	1234653.9	2018-10-04 18:06:44	0	2018-10-04 08:23:01	22290.684	591506.62	620879.44	2018-10-04 08:23:01	34079.578	7484.584	572.13	2018-10-04 08:23:01	346.37805	30540.637	35706.234	2018-10-04 18:06:44	1674.9939	2018-10-04 08:23:01	-6474.1587	10703.261	12607.962	2018-10-04 08:23:01	1772.5699	11.721889	2018-10-04 18:06:44	1458573.4	0	56162.145	2018-10-04 18:06:44	93784.219	2018-10-04 10:11:30	9324933	25427.992	0.002262054044365414
2018-10-04 08:23:10	2018-10-04 18:08:44	634611.5	1188997.9	1241461.2	2018-10-04 18:08:44	51080.016	2018-10-04 08:23:11	26418.494	595296.19	624724.06	2018-10-04 08:23:11	45956.379	7582.0376	578.66296	2018-10-04 08:23:11	2573.0103	31021.832	36253.852	2018-10-04 18:08:44	0	2018-10-04 08:23:11	-7002.8384	10873.809	12800.903	2018-10-04 08:23:11	1605.4369	11.850393	2018-10-04 18:08:44	2100523.2	0	56816.207	2018-10-04 18:08:44	314748.03	2018-10-04 10:12:00	11269920	25821.781	0.00226205229154175
2018-10-04 08:23:20	2018-10-04 18:10:44	534212.56	1195342.2	1248034.9	2018-10-04 18:10:44	59618.094	2018-10-04 08:23:21	29700.27	599001.31	628482.38	2018-10-04 08:23:21	59182.258	7678.8042	585.08392	2018-10-04 08:23:21	4835.2939	31505.744	36804.75	2018-10-04 18:10:44	0	2018-10-04 08:23:21	-7355.6616	11045.593	12995.266	2018-10-04 08:23:21	1370.8104	11.976134	2018-10-04 18:10:44	1666155.5	0	57477.281	2018-10-04 18:10:44	121335.44	2018-10-04 10:12:30	10026772	26217.369	0.002262029504549901
2018-10-04 08:23:30	2018-10-04 18:12:44	280242.19	1201456	1254373.6	2018-10-04 18:12:44	5818.3501	2018-10-04 08:23:31	31865.057	602621.56	632153.88	2018-10-04 08:23:31	70451.547	7774.6045	591.38849	2018-10-04 08:23:31	6287.605	31991.973	37358.5	2018-10-04 18:12:44	0	2018-10-04 08:23:31	-7515.2778	11218.485	13190.911	2018-10-04 08:23:31	1117.802	12.097014	2018-10-04 18:12:44	1551275.4	0	58145.008	2018-10-04 18:12:44	402595.28	2018-10-04 10:13:00	9570226	26614.41	0.002262006717501208
2018-10-04 08:23:40	2018-10-04 18:14:44	519262.16	1207340.2	1260478.5	2018-10-04 18:14:44	0	2018-10-04 08:23:41	33765.5	606155.19	635736.69	2018-10-04 08:23:41	74752.891	7869.2422	597.59979	2018-10-04 08:23:41	6377.54	32480.119	37914.668	2018-10-04 18:14:44	454.31998	2018-10-04 08:23:41	-7492.0093	11392.359	13387.701	2018-10-04 08:23:41	871.64819	12.213778	2018-10-04 18:14:44	990133.19	0	58819.004	2018-10-04 18:14:44	183023.75	2018-10-04 10:13:30	9785238	27012.523	0.002261983930452516
2018-10-04 08:23:50	2018-10-04 18:16:44	461335.59	1212995.9	1266350	2018-10-04 18:16:44	84.598259	2018-10-04 08:23:51	37098.711	609600.12	639228.69	2018-10-04 08:23:51	68167.141	7962.5322	603.72778	2018-10-04 08:23:51	5205.5435	32969.781	38472.82	2018-10-04 18:16:44	21428.979	2018-10-04 08:23:51	-7204.8252	11567.086	13585.496	2018-10-04 08:23:51	647.12653	12.326385	2018-10-04 18:16:44	1108824.9	0	59498.895	2018-10-04 18:16:44	147830.73	2018-10-04 10:14:00	9600727	27411.352	0.002261961143460667
2018-10-04 08:24:00	2018-10-04 18:18:44	216756.41	1218424.6	1271990	2018-10-04 18:18:44	1599.7257	2018-10-04 08:24:01	43484.598	612955.06	642628.5	2018-10-04 08:24:01	50820.711	8054.3086	609.75983	2018-10-04 08:24:01	3421.7861	33460.562	39032.523	2018-10-04 18:18:44	29082.994	2018-10-04 08:24:01	-6477.5615	11742.533	13784.152	2018-10-04 08:24:01	467.05096	12.434939	2018-10-04 18:18:44	2564279.8	0	60184.328	2018-10-04 18:18:44	159252.91	2018-10-04 10:14:30	9611343	27810.559	0.002261938356468818
2018-10-04 08:24:10	2018-10-04 18:20:44	477103.78	1223630.8	1277402.5	2018-10-04 18:20:44	18317.98	2018-10-04 08:24:11	53057.871	616219.81	645935.94	2018-10-04 08:24:11	27392.92	8144.4253	615.66589	2018-10-04 08:24:11	1773.8481	33952.07	39593.348	2018-10-04 18:20:44	3.6327102	2018-10-04 08:24:11	-5210.2173	11918.57	13983.528	2018-10-04 08:24:11	364.46317	12.539556	2018-10-04 18:20:44	1743307.5	0	60874.965	2018-10-04 18:20:44	203152.12	2018-10-04 10:15:00	9881019	28209.836	0.002261915569420125
2018-10-04 08:24:20	2018-10-04 18:22:45	592468.81	1228966.4	1282940.5	2018-10-04 18:22:45	61959.07	2018-10-04 08:24:21	63538.797	619515.94	649272.94	2018-10-04 08:24:21	4709.0771	8233.0088	621.58148	2018-10-04 08:24:21	689.0755	34444.227	40155.207	2018-10-04 18:22:45	0	2018-10-04 08:24:21	-3553.7651	12095.164	14183.583	2018-10-04 08:24:21	362.19366	12.643768	2018-10-04 18:22:45	963984.44	0	61570.594	2018-10-04 18:22:45	140134.69	2018-10-04 10:15:30	9362692	28608.998	0.002261889820147189
2018-10-04 08:24:30	2018-10-04 18:24:45	373502.88	1234439	1288612.1	2018-10-04 18:24:45	0	2018-10-04 08:24:31	70990.766	622842.94	652639.19	2018-10-04 08:24:31	-11648.544	8320.5664	627.60724	2018-10-04 08:24:31	179.00438	34937.293	40718.348	2018-10-04 18:24:45	0	2018-10-04 08:24:31	-1893.9032	12272.38	14384.382	2018-10-04 08:24:31	445.16638	12.752321	2018-10-04 18:24:45	1503492.6	0	62271.34	2018-10-04 18:24:45	123177.97	2018-10-04 10:16:00	9317435	29008.203	0.002261864070931097
2018-10-04 08:24:40	2018-10-04 18:26:45	50851.812	1240046.2	1294415.5	2018-10-04 18:26:45	45370.914	2018-10-04 08:24:41	72195.914	626201.56	656035.75	2018-10-04 08:24:41	-19471.477	8407.4434	633.74622	2018-10-04 08:24:41	33.514698	35431.52	41283.027	2018-10-04 18:26:45	6932.6519	2018-10-04 08:24:41	-672.07458	12450.28	14585.985	2018-10-04 08:24:41	550.22876	12.863965	2018-10-04 18:26:45	534853.94	0	62977.434	2018-10-04 18:26:45	139671.86	2018-10-04 10:16:30	9574470	29407.707	0.002261838321658161
2018-10-04 08:24:50	2018-10-04 18:28:45	423519.06	1245786.6	1300349.4	2018-10-04 18:28:45	564.41339	2018-10-04 08:24:51	66779.391	629592.94	659463.88	2018-10-04 08:24:51	-19988.574	8493.9531	639.99072	2018-10-04 08:24:51	44.841545	35927.16	41849.5	2018-10-04 18:28:45	12.664735	2018-10-04 08:24:51	-208.64336	12628.928	14788.456	2018-10-04 08:24:51	587.23553	12.978775	2018-10-04 18:28:45	2026674.6	0	63689.113	2018-10-04 18:28:45	317261.53	2018-10-04 10:17:00	10140532	29807.768	0.002261812572442068
2018-10-04 08:25:00	2018-10-04 18:30:45	470188.88	1251658.6	1306412.8	2018-10-04 18:30:45	110474.36	2018-10-04 08:25:01	57243.184	633018.19	662924.75	2018-10-04 08:25:01	-16422.131	8580.3701	646.33978	2018-10-04 08:25:01	68.269676	36424.465	42418.02	2018-10-04 18:30:45	0	2018-10-04 08:25:01	-593.74908	12808.385	14991.856	2018-10-04 08:25:01	482.88962	13.096698	2018-10-04 18:30:45	1173650.4	0	64406.605	2018-10-04 18:30:45	226400.88	2018-10-04 10:17:30	9690211	30208.633	0.002261786823169132
2018-10-04 08:25:10	2018-10-04 18:32:45	343739.31	1257660.9	1312604.4	2018-10-04 18:32:45	241.38536	2018-10-04 08:25:11	47228.613	636478.31	666419.56	2018-10-04 08:25:11	-12076.299	8666.9453	652.79474	2018-10-04 08:25:11	-23.199936	36923.684	42988.836	2018-10-04 18:32:45	0	2018-10-04 08:25:11	-1628.2946	12988.715	15196.251	2018-10-04 08:25:11	222.98074	13.217752	2018-10-04 18:32:45	1698629.5	0	65130.145	2018-10-04 18:32:45	261864.81	2018-10-04 10:18:00	8951962	30610.543	0.002261761073924617
2018-10-04 08:25:20	2018-10-04 18:34:45	543584.31	1263792.2	1318923.4	2018-10-04 18:34:45	0	2018-10-04 08:25:21	39884.07	639974.5	669949.5	2018-10-04 08:25:21	-8914.3047	8753.9033	659.35321	2018-10-04 08:25:21	-313.29019	37425.062	43562.199	2018-10-04 18:34:45	0	2018-10-04 08:25:21	-2875.8674	13169.984	15401.706	2018-10-04 08:25:21	-130.18544	13.341969	2018-10-04 18:34:45	1238204.8	0	65859.953	2018-10-04 18:34:45	222625.8	2018-10-04 10:18:30	9801332	31013.74	0.00226175231068737
2018-10-04 08:25:30	2018-10-04 18:36:45	634349.31	1269662.8	1324978.8	2018-10-04 18:36:45	18.521189	2018-10-04 08:25:31	37268.609	643372.44	673379.94	2018-10-04 08:25:31	-7188.3799	8841.127	665.80402	2018-10-04 08:25:31	-713.27448	37928.48	44137.98	2018-10-04 18:36:45	29.993839	2018-10-04 08:25:31	-3882.7876	13352.144	15608.167	2018-10-04 08:25:31	-453.07742	13.465081	2018-10-04 18:36:45	1029064.9	0	66596.164	2018-10-04 18:36:45	180638.7	2018-10-04 10:19:00	8798203	31418.342	0.002261743547450124
2018-10-04 08:25:40	2018-10-04 18:38:45	121815.15	1275272.6	1330770.4	2018-10-04 18:38:45	12112.572	2018-10-04 08:25:41	40052.723	646676.75	676715.31	2018-10-04 08:25:41	-6024.041	8928.21	671.96576	2018-10-04 08:25:41	-893.25549	38433.449	44715.66	2018-10-04 18:38:45	58.114552	2018-10-04 08:25:41	-4408.896	13535.041	15815.473	2018-10-04 08:25:41	-599.43701	13.584082	2018-10-04 18:38:45	1588064.6	0	67338.508	2018-10-04 18:38:45	165049.92	2018-10-04 10:19:30	9618721	31824.096	0.002261734784212877
2018-10-04 08:25:50	2018-10-04 18:40:45	514903.34	1280637.1	1336313.1	2018-10-04 18:40:45	0	2018-10-04 08:25:51	46942.621	649892.25	679960.5	2018-10-04 08:25:51	-4370.3745	9014.8086	677.79974	2018-10-04 08:25:51	-432.56967	38939.508	45294.742	2018-10-04 18:40:45	8568.8896	2018-10-04 08:25:51	-4408.0303	13718.535	16023.471	2018-10-04 08:25:51	-443.87555	13.69855	2018-10-04 18:40:45	1234129	0	68086.602	2018-10-04 18:40:45	155409.17	2018-10-04 10:20:00	8930924	32230.627	0.002261726021004051
2018-10-04 08:26:00	2018-10-04 18:42:45	358909.03	1285770.9	1341621.2	2018-10-04 18:42:45	1807.9052	2018-10-04 08:26:01	54637.922	653023.81	683120.19	2018-10-04 08:26:01	-1777.7444	9100.6338	683.30481	2018-10-04 08:26:01	853.12915	39446.23	45874.77	2018-10-04 18:42:45	68.675362	2018-10-04 08:26:01	-3769.9624	13902.493	16232.019	2018-10-04 08:26:01	83.967644	13.808569	2018-10-04 18:42:45	1540314.1	0	68840.039	2018-10-04 18:42:45	238162.75	2018-10-04 10:20:30	9631218	32637.555	0.002261717257766804
2018-10-04 08:26:10	2018-10-04 18:44:45	218897.75	1290686.9	1346707.6	2018-10-04 18:44:45	6140.6045	2018-10-04 08:26:11	59224.082	656075.62	686198.62	2018-10-04 08:26:11	1354.3533	9185.4424	688.5022	2018-10-04 08:26:11	2649.6545	39953.215	46455.312	2018-10-04 18:44:45	20924.768	2018-10-04 08:26:11	-2191.4363	14086.792	16440.982	2018-10-04 08:26:11	978.86603	13.914228	2018-10-04 18:44:45	958980.81	0	69598.422	2018-10-04 18:44:45	205635.12	2018-10-04 10:21:00	9548768	33044.5	0.002261708494529557
2018-10-04 08:26:20	2018-10-04 18:46:45	770278.31	1295395.6	1351582.5	2018-10-04 18:46:45	60361.895	2018-10-04 08:26:21	58350.668	659050.69	689198.75	2018-10-04 08:26:21	4344.3364	9269.0273	693.43378	2018-10-04 08:26:21	4208.4512	40460.09	47035.969	2018-10-04 18:46:45	0	2018-10-04 08:26:21	528.73914	14271.314	16650.238	2018-10-04 08:26:21	2149.9172	14.015585	2018-10-04 18:46:45	1410972.1	0	70361.352	2018-10-04 18:46:45	301604.56	2018-10-04 10:21:30	8562176	33451.09	0.002261707887385001
2018-10-04 08:26:30	2018-10-04 18:48:45	352717.81	1300308.5	1356658.5	2018-10-04 18:48:45	14215.519	2018-10-04 08:26:31	52488.117	662091.19	692263.31	2018-10-04 08:26:31	7295.7012	9351.6504	698.36346	2018-10-04 08:26:31	4782.5332	40966.906	47616.777	2018-10-04 18:48:45	24.693062	2018-10-04 08:26:31	3996.5894	14456.083	16859.803	2018-10-04 08:26:31	3420.4258	14.118966	2018-10-04 18:48:45	973014.75	0	71128.547	2018-10-04 18:48:45	75947.391	2018-10-04 10:22:00	8786546	33857.082	0.002261707280240444
2018-10-04 08:26:40	2018-10-04 18:50:45	565138.75	1305430.2	1361940.9	2018-10-04 18:50:45	137029.55	2018-10-04 08:26:41	44312.336	665194.44	695389.75	2018-10-04 08:26:41	11382.222	9433.7812	703.52582	2018-10-04 08:26:41	4149.3057	41474.109	48198.188	2018-10-04 18:50:45	3900.3757	2018-10-04 08:26:41	7128.3066	14641.223	17069.807	2018-10-04 08:26:41	4546.293	14.226026	2018-10-04 18:50:45	2028343.9	0	71900.148	2018-10-04 18:50:45	137035.34	2018-10-04 10:22:30	8924851	34262.652	0.002261706673095887
2018-10-04 08:26:50	2018-10-04 18:52:49	350501.69	1310748.2	1367417.6	2018-10-04 18:52:49	15104.882	2018-10-04 08:26:51	36831.273	668356.56	698574.38	2018-10-04 08:26:51	17471.383	9515.8223	708.99023	2018-10-04 08:26:51	2782.1658	41982.117	48780.633	2018-10-04 18:52:49	65309.461	2018-10-04 08:26:51	8736.5771	14826.852	17280.369	2018-10-04 08:26:51	5264.2593	14.337308	2018-10-04 18:52:49	813804.75	0	72676.438	2018-10-04 18:52:49	202772.72	2018-10-04 10:23:00	8879221	34668.121	0.00226170606595133
2018-10-04 08:27:00	2018-10-04 18:54:49	743272.94	1316249.4	1373076	2018-10-04 18:54:49	5446.6411	2018-10-04 08:27:01	31700.137	671573.38	701813.06	2018-10-04 08:27:01	24342.145	9598.1221	714.77411	2018-10-04 08:27:01	1480.5063	42491.316	49364.512	2018-10-04 18:54:49	0	2018-10-04 08:27:01	8347.6025	15013.078	17491.604	2018-10-04 08:27:01	5367.6431	14.452847	2018-10-04 18:54:49	610399.56	0	73457.742	2018-10-04 18:54:49	117784.52	2018-10-04 10:23:30	8882079	35073.832	0.002261705458806773
2018-10-04 08:27:10	2018-10-04 18:56:49	586213.19	1321921.8	1378904.4	2018-10-04 18:56:49	0	2018-10-04 08:27:11	28823.785	674841.12	705102	2018-10-04 08:27:11	28851.943	9680.9805	720.86176	2018-10-04 08:27:11	760.26788	43002.066	49950.199	2018-10-04 18:56:49	62.804157	2018-10-04 08:27:11	6487.5996	15200.005	17703.613	2018-10-04 08:27:11	4783.0776	14.572611	2018-10-04 18:56:49	864511.44	0	74244.391	2018-10-04 18:56:49	244390.28	2018-10-04 10:24:00	8938902	35480.137	0.002261704851662216
2018-10-04 08:27:20	2018-10-04 18:58:49	253944.53	1327756.1	1384893.9	2018-10-04 18:58:49	2842.321	2018-10-04 08:27:21	27249.854	678157.31	708438.75	2018-10-04 08:27:21	28411.148	9764.6445	727.21191	2018-10-04 08:27:21	554.11694	43514.707	50538.039	2018-10-04 18:58:49	39833.52	2018-10-04 08:27:21	4175.0713	15387.726	17916.496	2018-10-04 08:27:21	3607.9229	14.696526	2018-10-04 18:58:49	1300710.4	0	75036.727	2018-10-04 18:58:49	154799.58	2018-10-04 10:24:30	9231388	35887.391	0.002261699818120633
2018-10-04 08:27:30	2018-10-04 19:00:49	1136684.4	1333411.2	1390702.5	2018-10-04 19:00:49	0	2018-10-04 08:27:31	26348.463	681404.12	711705.25	2018-10-04 08:27:31	23344.838	9849.0713	733.5838	2018-10-04 08:27:31	457.43436	44029.223	51128.012	2018-10-04 19:00:49	9389.3633	2018-10-04 08:27:31	2116.283	15576.229	18130.238	2018-10-04 08:27:31	2081.7686	14.82116	2018-10-04 19:00:49	1206995.1	0	75834.992	2018-10-04 19:00:49	131204.41	2018-10-04 10:25:00	8289196	36295.848	0.002261694784550627
2018-10-04 08:27:40	2018-10-04 19:02:49	189161.38	1338885	1396327.5	2018-10-04 19:02:49	22092.328	2018-10-04 08:27:41	26257.623	684584.81	714904.62	2018-10-04 08:27:41	16763.178	9933.918	739.76764	2018-10-04 08:27:41	191.51949	44545.254	51719.742	2018-10-04 19:02:49	45.651943	2018-10-04 08:27:41	331.48407	15765.402	18344.723	2018-10-04 08:27:41	501.38739	14.943296	2018-10-04 19:02:49	1563609.4	0	76639.07	2018-10-04 19:02:49	286657.62	2018-10-04 10:25:30	8838490	36705.402	0.002261689750980622
2018-10-04 08:27:50	2018-10-04 19:04:49	142472.39	1344189.9	1401781.4	2018-10-04 19:04:49	0	2018-10-04 08:27:51	27530.689	687703.94	718041.31	2018-10-04 08:27:51	12192.115	10018.892	745.69141	2018-10-04 08:27:51	-213.31598	45062.469	52312.871	2018-10-04 19:04:49	2148.3933	2018-10-04 08:27:51	-1540.0126	15955.145	18559.838	2018-10-04 08:27:51	-879.07892	15.062504	2018-10-04 19:04:49	724383.31	0	77448.734	2018-10-04 19:04:49	212746.14	2018-10-04 10:26:00	8937371	37115.832	0.002261684717439039
2018-10-04 08:28:00	2018-10-04 19:06:49	88956.727	1349339.8	1407077.6	2018-10-04 19:06:49	1950.9263	2018-10-04 08:28:01	30614.646	690766.62	721120.38	2018-10-04 08:28:01	11156.613	10103.75	751.32812	2018-10-04 08:28:01	-609.56879	45580.562	52907.078	2018-10-04 19:06:49	0	2018-10-04 08:28:01	-3667.0891	16145.362	18775.484	2018-10-04 08:28:01	-1915.7195	15.178839	2018-10-04 19:06:49	474698.28	0	78263.727	2018-10-04 19:06:49	203779.19	2018-10-04 10:26:30	7929356	37526.895	0.002261679683897455
2018-10-04 08:28:10	2018-10-04 19:08:49	498640.34	1354347.6	1412229	2018-10-04 19:08:49	0	2018-10-04 08:28:11	35453.727	693777.88	724146.88	2018-10-04 08:28:11	12475.54	10188.289	756.68329	2018-10-04 08:28:11	-961.24023	46099.266	53502.07	2018-10-04 19:08:49	47.697208	2018-10-04 08:28:11	-5777.917	16335.972	18991.572	2018-10-04 08:28:11	-2586.7314	15.292356	2018-10-04 19:08:49	1301116.9	0	79083.781	2018-10-04 19:08:49	236853.14	2018-10-04 10:27:00	8157672.5	37938.34	0.00226167465032745
2018-10-04 08:28:20	2018-10-04 19:10:49	62790.938	1359224.2	1417246.1	2018-10-04 19:10:49	35752.281	2018-10-04 08:28:21	41082.695	696741.62	727124.75	2018-10-04 08:28:21	13428.261	10272.345	761.79016	2018-10-04 08:28:21	-1322.4283	46618.336	54097.582	2018-10-04 19:10:49	0	2018-10-04 08:28:21	-7398.8975	16526.898	19208.02	2018-10-04 08:28:21	-2957.4768	15.403144	2018-10-04 19:10:49	1799382.4	0	79908.625	2018-10-04 19:10:49	236980.77	2018-10-04 10:27:30	8783037	38349.914	0.002261684287475418
2018-10-04 08:28:30	2018-10-04 19:12:49	47583.055	1364029.9	1422189	2018-10-04 19:12:49	2119.1013	2018-10-04 08:28:31	45487.949	699679.06	730074.75	2018-10-04 08:28:31	11762.871	10355.378	766.75256	2018-10-04 08:28:31	-1646.427	47137.574	54693.398	2018-10-04 19:12:49	74376.211	2018-10-04 08:28:31	-8239.2549	16718.045	19424.721	2018-10-04 08:28:31	-3127.2444	15.504356	2018-10-04 19:12:49	1309292.4	0	80737.961	2018-10-04 19:12:49	272609.47	2018-10-04 10:28:00	8525038	38761.348	0.002261693924651809
2018-10-04 08:28:40	2018-10-04 19:14:49	400455.34	1368768.2	1427061.5	2018-10-04 19:14:49	0	2018-10-04 08:28:41	46404.082	702590.44	732997.19	2018-10-04 08:28:41	7145.6382	10437.4	771.64276	2018-10-04 08:28:41	-1688.4403	47656.879	55289.402	2018-10-04 19:14:49	12.529017	2018-10-04 08:28:41	-8343.2188	16909.381	19641.639	2018-10-04 08:28:41	-3185.4709	15.60394	2018-10-04 19:14:49	927996.56	0	81571.586	2018-10-04 19:14:49	164890.19	2018-10-04 10:28:30	8742541	39172.465	0.002261703561799777
2018-10-04 08:28:50	2018-10-04 19:16:49	314706.72	1373437.9	1431862	2018-10-04 19:16:49	865.9386	2018-10-04 08:28:51	42890.199	705474.19	735890.62	2018-10-04 08:28:51	1103.4661	10518.421	776.52362	2018-10-04 08:28:51	-1119.1989	48176.152	55885.477	2018-10-04 19:16:49	8768.1963	2018-10-04 08:28:51	-7972.5254	17100.873	19858.734	2018-10-04 08:28:51	-3191.3547	15.701909	2018-10-04 19:16:49	360338.75	0	82409.312	2018-10-04 19:16:49	153626.02	2018-10-04 10:29:00	8117867	39583.117	0.002261713198947746
2018-10-04 08:29:00	2018-10-04 19:18:49	583170.62	1378034.6	1436586.5	2018-10-04 19:18:49	76.715317	2018-10-04 08:29:01	36337.703	708327.56	738752.25	2018-10-04 08:29:01	-4312.1025	10598.443	781.44244	2018-10-04 08:29:01	246.15201	48695.281	56481.5	2018-10-04 19:18:49	191.13611	2018-10-04 08:29:01	-7407.4883	17292.486	20075.969	2018-10-04 08:29:01	-3175.6252	15.798232	2018-10-04 19:18:49	443592	0	83250.969	2018-10-04 19:18:49	213290.75	2018-10-04 10:29:30	8256645	39993.156	0.002261722836124136
2018-10-04 08:29:10	2018-10-04 19:20:49	243174.69	1382553	1441229.6	2018-10-04 19:20:49	0	2018-10-04 08:29:11	29815.258	711147.19	741578.69	2018-10-04 08:29:11	-7899.8369	10677.461	786.42627	2018-10-04 08:29:11	2259.4116	49214.148	57077.332	2018-10-04 19:20:49	2305.5259	2018-10-04 08:29:11	-6803.3535	17484.18	20293.293	2018-10-04 08:29:11	-3154.0012	15.892877	2018-10-04 19:20:49	317971.47	0	84096.383	2018-10-04 19:20:49	119929.56	2018-10-04 10:30:00	8135602.5	40402.453	0.002261732473272104
2018-10-04 08:29:20	2018-10-04 19:22:50	162379.77	1386987.8	1445786	2018-10-04 19:22:50	577.73004	2018-10-04 08:29:21	26268.461	713929.56	744366.38	2018-10-04 08:29:21	-9714.9971	10755.457	791.47943	2018-10-04 08:29:21	4391.8184	49732.617	57672.824	2018-10-04 19:22:50	4810.5122	2018-10-04 08:29:21	-6149.168	17675.904	20510.656	2018-10-04 08:29:21	-3140.0437	15.985808	2018-10-04 19:22:50	446555.25	0	84945.398	2018-10-04 19:22:50	192976	2018-10-04 10:30:30	8588690	40810.891	0.002261777754569039
2018-10-04 08:29:30	2018-10-04 19:24:50	297291.72	1391455.8	1450373.5	2018-10-04 19:24:50	677.58881	2018-10-04 08:29:31	27104.357	716713.5	747154.81	2018-10-04 08:29:31	-10606.439	10832.993	796.63538	2018-10-04 08:29:31	5881.8789	50250.695	58267.977	2018-10-04 19:24:50	0	2018-10-04 08:29:31	-5359.2871	17867.691	20728.088	2018-10-04 08:29:31	-3149.2793	16.086388	2018-10-04 19:24:50	397227.53	0	85797.938	2018-10-04 19:24:50	99306.953	2018-10-04 10:31:00	8061213	41218.418	0.002261823035837551
2018-10-04 08:29:40	2018-10-04 19:26:50	407907.81	1395954.4	1454989.6	2018-10-04 19:26:50	85595.609	2018-10-04 08:29:41	32029.982	719496.12	749941.06	2018-10-04 08:29:41	-11555.911	10910.196	801.9408	2018-10-04 08:29:41	6079.5352	50768.48	58862.879	2018-10-04 19:26:50	53.147079	2018-10-04 08:29:41	-4446.2402	18059.557	20945.604	2018-10-04 08:29:41	-3193.9675	16.187712	2018-10-04 19:26:50	531381.06	0	86654.016	2018-10-04 19:26:50	303662.34	2018-10-04 10:31:30	8023084.5	41625.098	0.002261868317134486
2018-10-04 08:29:50	2018-10-04 19:28:50	2424045	1400478.2	1459629.2	2018-10-04 19:28:50	163647.72	2018-10-04 08:29:51	39706.273	722275.38	752723.06	2018-10-04 08:29:51	-13175.145	10987.172	807.37427	2018-10-04 08:29:51	4837.8359	51286.051	59457.609	2018-10-04 19:28:50	95778.805	2018-10-04 08:29:51	-3594.4719	18251.514	21163.215	2018-10-04 08:29:51	-3274.6687	16.289993	2018-10-04 19:28:50	938841.19	0	87513.719	2018-10-04 19:28:50	244262.72	2018-10-04 10:32:00	7784971	42031.043	0.00226191359843142
2018-10-04 08:30:00	2018-10-04 19:30:50	7391287	1405023.9	1464289	2018-10-04 19:30:50	116322.23	2018-10-04 08:30:01	48339.414	725050.06	755499.69	2018-10-04 08:30:01	-15386.02	11064.014	812.90295	2018-10-04 08:30:01	2654.8652	51803.477	60052.23	2018-10-04 19:30:50	0	2018-10-04 08:30:01	-3014.2939	18443.572	21380.93	2018-10-04 08:30:01	-3376.6558	16.393229	2018-10-04 19:30:50	912764.81	0	88377.125	2018-10-04 19:30:50	262527.16	2018-10-04 10:32:30	8198731	42436.367	0.002261958879728354
2018-10-04 08:30:10	2018-10-04 19:32:50	9940886	1409589.5	1468967.2	2018-10-04 19:32:50	392693.38	2018-10-04 08:30:11	55960.863	727819.88	758270.62	2018-10-04 08:30:11	-17348.094	11140.796	818.49518	2018-10-04 08:30:11	386.23129	52320.82	60646.805	2018-10-04 19:32:50	94.556297	2018-10-04 08:30:11	-2720.7466	18635.742	21598.756	2018-10-04 08:30:11	-3474.8079	16.497362	2018-10-04 19:32:50	1089275.4	0	89244.305	2018-10-04 19:32:50	785818.69	2018-10-04 10:33:00	7857935.5	42841.176	0.002262004161025288
2018-10-04 08:30:20	2018-10-04 19:34:50	11467382	1414175.1	1473664	2018-10-04 19:34:50	1504382.1	2018-10-04 08:30:21	60801.012	730585.31	761036.38	2018-10-04 08:30:21	-17748.48	11217.581	824.1217	2018-10-04 08:30:21	-1268.7192	52838.141	61241.387	2018-10-04 19:34:50	6781.9199	2018-10-04 08:30:21	-2510.1096	18828.029	21816.697	2018-10-04 08:30:21	-3543.3369	16.602358	2018-10-04 19:34:50	1511505.4	0	90115.32	2018-10-04 19:34:50	1817474	2018-10-04 10:33:30	7684486	43245.574	0.002262037281866469
2018-10-04 08:30:30	2018-10-04 19:36:50	11952729	1418446.8	1478044.1	2018-10-04 19:36:50	1787435.1	2018-10-04 08:30:31	61974.434	733231	763681	2018-10-04 08:30:31	-15503.894	11293.951	829.56824	2018-10-04 08:30:31	-2075.6768	53355.129	61835.648	2018-10-04 19:36:50	38992.719	2018-10-04 08:30:31	-2188.7559	19020.314	22034.629	2018-10-04 08:30:31	-3562.5044	16.701269	2018-10-04 19:36:50	2217079.2	0	90990.133	2018-10-04 19:36:50	2779739.8	2018-10-04 10:34:00	7859131	43649.539	0.00226207040270765
2018-10-04 08:30:40	2018-10-04 19:38:50	11939120	1422407.2	1482110	2018-10-04 19:38:50	1083200.4	2018-10-04 08:30:41	60022.422	735761.31	766208.88	2018-10-04 08:30:41	-10710.987	11369.417	834.64026	2018-10-04 08:30:41	-2166.7004	53871.137	62428.906	2018-10-04 19:38:50	39908.984	2018-10-04 08:30:41	-1814.7075	19212.396	22252.334	2018-10-04 08:30:41	-3516.9897	16.794115	2018-10-04 19:38:50	1696578.1	0	91868.32	2018-10-04 19:38:50	2788110.5	2018-10-04 10:34:30	7818324	44052.699	0.002262103523548831
2018-10-04 08:30:50	2018-10-04 19:40:50	10728679	1426073.5	1485878.1	2018-10-04 19:40:50	768347.06	2018-10-04 08:30:51	56733.691	738181.5	768625.12	2018-10-04 08:30:51	-5192.2979	11443.562	839.28265	2018-10-04 08:30:51	-1751.892	54385.555	63020.512	2018-10-04 19:40:50	36460.254	2018-10-04 08:30:51	-1707.4075	19404.086	22469.611	2018-10-04 08:30:51	-3387.9153	16.880558	2018-10-04 19:40:50	2627543.8	0	92749.375	2018-10-04 19:40:50	3271459.2	2018-10-04 10:35:00	8104320	44454.578	0.002262136644333168
2018-10-04 08:31:00	2018-10-04 19:42:50	12923534	1429463.4	1489366.2	2018-10-04 19:42:50	1130697.6	2018-10-04 08:31:01	54314.27	740497.69	770935.88	2018-10-04 08:31:01	-1821.3079	11516.035	843.46655	2018-10-04 08:31:01	-987.69513	54897.824	63609.867	2018-10-04 19:42:50	56.097431	2018-10-04 08:31:01	-2227.8701	19595.205	22686.273	2018-10-04 08:31:01	-3146.9292	16.960831	2018-10-04 19:42:50	2743153.5	0	93632.781	2018-10-04 19:42:50	3366342.5	2018-10-04 10:35:30	7504595	44854.711	0.002262169765174349
2018-10-04 08:31:10	2018-10-04 19:44:50	10478478	1432595.9	1492592.9	2018-10-04 19:44:50	832076.94	2018-10-04 08:31:11	54484.781	742716.56	773147.88	2018-10-04 08:31:11	-2781.7932	11586.555	847.17487	2018-10-04 08:31:11	-84.84494	55407.43	64196.422	2018-10-04 19:44:50	75239.227	2018-10-04 08:31:11	-3519.5706	19785.592	22902.146	2018-10-04 08:31:11	-2761.0078	17.035269	2018-10-04 19:44:50	4977359	0	94518.047	2018-10-04 19:44:50	4929271	2018-10-04 10:36:00	7159882.5	45252.664	0.00226220288601553
2018-10-04 08:31:20	2018-10-04 19:46:50	11147995	1435489.8	1495576.8	2018-10-04 19:46:50	1250769.6	2018-10-04 08:31:21	57839.344	744845.06	775268.25	2018-10-04 08:31:21	-8187.5659	11654.896	850.40546	2018-10-04 08:31:21	580.50922	55913.902	64779.676	2018-10-04 19:46:50	81682.914	2018-10-04 08:31:21	-5388.7583	19975.1	23117.074	2018-10-04 08:31:21	-2209.9001	17.104191	2018-10-04 19:46:50	2940599.8	0	95404.703	2018-10-04 19:46:50	3332727.5	2018-10-04 10:36:34	7697787	45648.031	0.00226217616420854
2018-10-04 08:31:30	2018-10-04 19:48:50	10899394	1438617.2	1498791.5	2018-10-04 19:48:50	741006.31	2018-10-04 08:31:31	63472.25	747048.19	777462.62	2018-10-04 08:31:31	-16263.218	11721.467	853.43866	2018-10-04 08:31:31	600.93414	56417.32	65359.691	2018-10-04 19:48:50	145246.78	2018-10-04 08:31:31	-7381.0854	20163.773	23331.102	2018-10-04 08:31:31	-1508.3483	17.175852	2018-10-04 19:48:50	4001069.8	0	96292.469	2018-10-04 19:48:50	4058310.8	2018-10-04 10:37:04	7369364.5	46040.617	0.002262149442401551
2018-10-04 08:31:40	2018-10-04 19:50:50	10925987	1441994.6	1502254	2018-10-04 19:50:50	1415581.1	2018-10-04 08:31:41	69118.594	749328.5	779733.94	2018-10-04 08:31:41	-24686.254	11786.905	856.54419	2018-10-04 08:31:41	-147.00781	56918.293	65937.094	2018-10-04 19:50:50	159705.27	2018-10-04 08:31:41	-8986.2178	20351.793	23544.412	2018-10-04 08:31:41	-718.85162	17.252167	2018-10-04 19:50:50	3598614	0	97181.547	2018-10-04 19:50:50	3800971.2	2018-10-04 10:37:34	8144391.5	46430.699	0.002262122720594562
2018-10-04 08:31:50	2018-10-04 19:52:54	10296599	1445617.8	1505960.8	2018-10-04 19:52:54	1264650.1	2018-10-04 08:31:51	72155.961	751686.88	782083.31	2018-10-04 08:31:51	-31751.445	11851.775	859.82593	2018-10-04 08:31:51	-1335.5428	57417.426	66512.508	2018-10-04 19:52:54	64475.742	2018-10-04 08:31:51	-9837.25	20539.336	23757.191	2018-10-04 08:31:51	56.996624	17.333843	2018-10-04 19:52:54	4648654	0	98072.32	2018-10-04 19:52:54	4159263	2018-10-04 10:38:04	7836981.5	46818.719	0.002262095998730729
2018-10-04 08:32:00	2018-10-04 19:54:54	10085892	1449478.5	1509904.1	2018-10-04 19:54:54	962538.31	2018-10-04 08:32:01	71035.719	754122.06	784509.62	2018-10-04 08:32:01	-36644.434	11916.58	863.36786	2018-10-04 08:32:01	-2365.554	57915.301	67086.547	2018-10-04 19:54:54	115312.63	2018-10-04 08:32:01	-9806.4355	20726.576	23969.619	2018-10-04 08:32:01	709.30121	17.420866	2018-10-04 19:54:54	6128326	0	98965.172	2018-10-04 19:54:54	3737467.8	2018-10-04 10:38:34	7937947.5	47205.109	0.002262069276923739
2018-10-04 08:32:10	2018-10-04 19:56:54	9038210	1453564.4	1514072.1	2018-10-04 19:56:54	699635.38	2018-10-04 08:32:11	66022.086	756630.38	787009.31	2018-10-04 08:32:11	-39119.988	11981.76	867.24872	2018-10-04 08:32:11	-2720.1008	58412.477	67659.781	2018-10-04 19:56:54	98605.227	2018-10-04 08:32:11	-8991.4541	20913.684	24181.871	2018-10-04 08:32:11	1159.252	17.513054	2018-10-04 19:56:54	2951827.2	0	99860.477	2018-10-04 19:56:54	3173456.8	2018-10-04 10:39:04	7647115.5	47590.293	0.00226204255511675
2018-10-04 08:32:20	2018-10-04 19:58:54	9563660	1457859.6	1518449.4	2018-10-04 19:58:54	610312.62	2018-10-04 08:32:21	58758.398	759206.5	789577.06	2018-10-04 08:32:21	-39130.375	12047.678	871.53052	2018-10-04 08:32:21	-2185.6558	58909.473	68232.742	2018-10-04 19:58:54	116128.15	2018-10-04 08:32:21	-7645.0684	21100.811	24394.109	2018-10-04 08:32:21	1385.8829	17.610132	2018-10-04 19:58:54	3908728	0	100758.59	2018-10-04 19:58:54	4144692.8	2018-10-04 10:39:34	7798579	47974.672	0.002262000162204458
2018-10-04 08:32:30	2018-10-04 20:00:54	9394333	1462079.9	1522751.1	2018-10-04 20:00:54	1211388	2018-10-04 08:32:31	51370.047	761750.94	792113.12	2018-10-04 08:32:31	-36652.09	12114.457	876.08221	2018-10-04 08:32:31	-870.33105	59406.473	68805.641	2018-10-04 20:00:54	246167.14	2018-10-04 08:32:31	-6097.3125	21288.021	24606.398	2018-10-04 08:32:31	1424.4154	17.709745	2018-10-04 20:00:54	5391114.5	0	101659.8	2018-10-04 20:00:54	3007775.8	2018-10-04 10:40:04	7485762	48358.551	0.002261957769292167
2018-10-04 08:32:40	2018-10-04 20:02:54	9307903	1466207.9	1526959.9	2018-10-04 20:02:54	638281.94	2018-10-04 08:32:41	45892.598	764259.19	794612.81	2018-10-04 08:32:41	-31741.521	12181.878	880.76862	2018-10-04 08:32:41	842.67487	59903.316	69378.297	2018-10-04 20:02:54	284212.66	2018-10-04 08:32:41	-4685.1846	21475.266	24818.688	2018-10-04 08:32:41	1337.1278	17.808121	2018-10-04 20:02:54	3618879.8	0	102564.05	2018-10-04 20:02:54	3672808.2	2018-10-04 10:40:34	7599083	48741.93	0.002261915376379875
2018-10-04 08:32:50	2018-10-04 20:04:54	11227517	1470238.9	1531070.6	2018-10-04 20:04:54	1294709.8	2018-10-04 08:32:51	43924.148	766727.88	797072.62	2018-10-04 08:32:51	-24790.111	12249.725	885.52832	2018-10-04 08:32:51	2372.447	60399.82	69950.516	2018-10-04 20:04:54	357999.94	2018-10-04 08:32:51	-3671.9912	21662.482	25030.914	2018-10-04 08:32:51	1175.0309	17.904753	2018-10-04 20:04:54	4181528.8	0	103471.25	2018-10-04 20:04:54	3665544	2018-10-04 10:41:04	7564904	49124.715	0.002261872983467583
2018-10-04 08:33:00	2018-10-04 20:06:54	9708489	1474171.5	1535082	2018-10-04 20:06:54	1061784.9	2018-10-04 08:33:01	46060.902	769155.44	799490.81	2018-10-04 08:33:01	-16807.184	12317.794	890.29504	2018-10-04 08:33:01	3172.4087	60895.793	70522.102	2018-10-04 20:06:54	97161.383	2018-10-04 08:33:01	-3150.2942	21849.611	25243.012	2018-10-04 08:33:01	954.34418	17.999573	2018-10-04 20:06:54	5172806.5	0	104381.25	2018-10-04 20:06:54	2961452.8	2018-10-04 10:41:34	6752250	49506.812	0.002261830590555292
2018-10-04 08:33:10	2018-10-04 20:08:54	9261358	1478008.1	1538996.1	2018-10-04 20:08:54	1080719.9	2018-10-04 08:33:11	51309.004	771542.19	801867.62	2018-10-04 08:33:11	-9384.8184	12385.906	894.99786	2018-10-04 08:33:11	3093.291	61391.043	71092.859	2018-10-04 20:08:54	135969.67	2018-10-04 08:33:11	-2988.6489	22036.588	25454.914	2018-10-04 08:33:11	661.16211	18.092648	2018-10-04 20:08:54	6411250.5	0	105293.94	2018-10-04 20:08:54	3312279.5	2018-10-04 10:42:04	7690915	49888.137	0.002261788197614578
2018-10-04 08:33:20	2018-10-04 20:10:54	8064959.5	1481754	1542818.1	2018-10-04 20:10:54	951069.56	2018-10-04 08:33:21	57207.82	773889.88	804204.81	2018-10-04 08:33:21	-4158.5371	12453.911	899.5777	2018-10-04 08:33:21	2563.7361	61885.395	71662.594	2018-10-04 20:10:54	150890.02	2018-10-04 08:33:21	-2908.032	22223.354	25666.559	2018-10-04 08:33:21	278.08356	18.184044	2018-10-04 20:10:54	4690274	0	106209.2	2018-10-04 20:10:54	3392756.2	2018-10-04 10:42:34	7408939	50268.602	0.002261828363430141
2018-10-04 08:33:30	2018-10-04 20:12:54	9360904	1485419.2	1546557.8	2018-10-04 20:12:54	1225009.9	2018-10-04 08:33:31	60993.477	776202.38	806506	2018-10-04 08:33:31	-2090.1521	12521.474	904.01025	2018-10-04 08:33:31	2318.5417	62378.691	72231.133	2018-10-04 20:12:54	140124.91	2018-10-04 08:33:31	-2673.4954	22409.822	25877.854	2018-10-04 08:33:31	-187.50749	18.270813	2018-10-04 20:12:54	4408315	0	107126.88	2018-10-04 20:12:54	3808246.2	2018-10-04 10:43:04	7609497	50648.051	0.002261868529217281
2018-10-04 08:33:40	2018-10-04 20:14:54	8548163	1489010.4	1550221.5	2018-10-04 20:14:54	2151089	2018-10-04 08:36:04	61140.781	778482.25	808773.75	2018-10-04 08:36:04	-3127.2058	12588.513	908.28857	2018-10-04 08:36:04	2828.1033	62870.797	72798.336	2018-10-04 20:14:54	143330.25	2018-10-04 08:36:04	-2252.9133	22595.951	26088.748	2018-10-04 08:36:04	-692.42151	18.355972	2018-10-04 20:14:54	4068244	0	108046.82	2018-10-04 20:14:54	3365961.8	2018-10-04 10:43:34	7089470.5	51026.379	0.002261908695061265
2018-10-04 08:33:50	2018-10-04 20:16:55	9670362	1492532.1	1553814.1	2018-10-04 20:16:55	1160216.6	2018-10-04 08:36:14	58088.336	780731.31	811009.94	2018-10-04 08:36:14	-6356.4624	12654.971	912.43811	2018-10-04 08:36:14	3898.1687	63361.59	73364.07	2018-10-04 20:16:55	234571.55	2018-10-04 08:36:14	-1799.5959	22781.697	26299.199	2018-10-04 08:36:14	-1168.4618	18.439499	2018-10-04 20:16:55	5085860	0	108968.88	2018-10-04 20:16:55	2870887.5	2018-10-04 10:44:04	7011737.5	51403.461	0.002261948860848406
2018-10-04 08:34:00	2018-10-04 20:18:55	7886755	1495987	1557338.1	2018-10-04 20:18:55	794574.19	2018-10-04 08:36:24	53535.609	782950.25	813215.19	2018-10-04 08:36:24	-10316.635	12720.792	916.50366	2018-10-04 08:36:24	4764.7788	63850.957	73928.211	2018-10-04 20:18:55	215133.91	2018-10-04 08:36:24	-1473.2125	22967.023	26509.164	2018-10-04 08:36:24	-1544.8708	18.521315	2018-10-04 20:18:55	6503002	0	109892.86	2018-10-04 20:18:55	2601632.5	2018-10-04 10:44:34	7652893.5	51779.16	0.00226198902669239
2018-10-04 08:34:10	2018-10-04 20:20:55	8550368	1499375	1560793.5	2018-10-04 20:20:55	1479713.4	2018-10-04 08:36:34	48981.086	785138.44	815388.94	2018-10-04 08:36:34	-13317.759	12785.932	920.53186	2018-10-04 08:36:34	4596.7563	64338.789	74490.633	2018-10-04 20:20:55	216220.75	2018-10-04 08:36:34	-1263.3241	23151.893	26718.602	2018-10-04 08:36:34	-1768.0458	18.601429	2018-10-04 20:20:55	5747847.5	0	110818.6	2018-10-04 20:20:55	2497983.5	2018-10-04 10:45:04	7356928	52153.34	0.002262029192479531
2018-10-04 08:34:20	2018-10-04 20:22:55	8536684	1502876.1	1564360.8	2018-10-04 20:22:55	1187477.5	2018-10-04 08:36:44	44863.957	787357.81	817593.31	2018-10-04 08:36:44	-13923.337	12850.515	924.66656	2018-10-04 08:36:44	3032.4641	64825.18	75051.438	2018-10-04 20:22:55	323516.81	2018-10-04 08:36:44	-978.92218	23336.328	26927.537	2018-10-04 08:36:44	-1810.7502	18.682056	2018-10-04 20:22:55	3884363.8	0	111745.99	2018-10-04 20:22:55	3522383.5	2018-10-04 10:45:34	7279663	52525.945	0.002262084818369203
2018-10-04 08:34:30	2018-10-04 20:24:55	10454735	1506488.4	1568038.2	2018-10-04 20:24:55	1028601.4	2018-10-04 08:36:54	40948.039	789605.56	819825.56	2018-10-04 08:36:54	-11504.984	12914.85	929.00348	2018-10-04 08:36:54	393.06525	65310.422	75610.922	2018-10-04 20:24:55	149749.95	2018-10-04 08:36:54	-425.71683	23520.41	27136.049	2018-10-04 08:36:54	-1672.0841	18.765442	2018-10-04 20:24:55	4979995.5	0	112675.16	2018-10-04 20:24:55	2969525.8	2018-10-04 10:46:04	6932256	52897.148	0.002262140444315719
2018-10-04 08:34:40	2018-10-04 20:26:55	8998099	1510205.1	1571819.5	2018-10-04 20:26:55	1383770.5	2018-10-04 08:37:04	37235.906	791879.81	822083.88	2018-10-04 08:37:04	-6453.5327	12979.175	933.53424	2018-10-04 08:37:04	-2534.1729	65794.789	76169.367	2018-10-04 20:26:55	67460.008	2018-10-04 08:37:04	367.51953	23704.215	27344.217	2018-10-04 08:37:04	-1373.4073	18.851576	2018-10-04 20:26:55	4718413.5	0	113606.35	2018-10-04 20:26:55	4031493.2	2018-10-04 10:46:34	7629158	53267.215	0.002262196070205391
2018-10-04 08:34:50	2018-10-04 20:28:55	7658261	1514022.4	1575700.9	2018-10-04 20:28:55	593632.44	2018-10-04 08:37:14	34302.402	794180	824367.69	2018-10-04 08:37:14	60.364525	13043.697	938.21088	2018-10-04 08:37:14	-4947.1992	66278.539	76727.039	2018-10-04 20:28:55	200444.06	2018-10-04 08:37:14	1068.6348	23887.816	27552.115	2018-10-04 08:37:14	-953.96558	18.940557	2018-10-04 20:28:55	4012688.8	0	114539.81	2018-10-04 20:28:55	3370616.2	2018-10-04 10:47:04	7339356.5	53636.434	0.002262251696095063
2018-10-04 08:35:00	2018-10-04 20:30:55	8543023	1517939.6	1579681.9	2018-10-04 20:30:55	589170.75	2018-10-04 08:37:24	32800.855	796507.19	826678.19	2018-10-04 08:37:24	6413.8032	13108.599	942.97076	2018-10-04 08:37:24	-6391.2285	66761.938	77284.211	2018-10-04 20:30:55	297233.12	2018-10-04 08:37:24	1205.5383	24071.285	27759.818	2018-10-04 08:37:24	-467.10178	19.032455	2018-10-04 20:30:55	4741502.5	0	115475.81	2018-10-04 20:30:55	2493227.8	2018-10-04 10:47:34	7037931.5	54005.105	0.002262307321984736
2018-10-04 08:35:10	2018-10-04 20:32:55	8189392.5	1521959.2	1583765.1	2018-10-04 20:32:55	985162.12	2018-10-04 08:37:34	32784.383	798864.06	829018.06	2018-10-04 08:37:34	10787.94	13174.045	947.75427	2018-10-04 08:37:34	-6840.8296	67245.227	77841.141	2018-10-04 20:32:55	49022.715	2018-10-04 08:37:34	475.88129	24254.695	27967.404	2018-10-04 08:37:34	23.818007	19.127323	2018-10-04 20:32:55	3375643	0	116414.62	2018-10-04 20:32:55	2953722.5	2018-10-04 10:48:04	7075556.5	54373.523	0.002262362947931251
2018-10-04 08:35:20	2018-10-04 20:34:55	7230250.5	1525875.6	1587744.4	2018-10-04 20:34:55	802908.12	2018-10-04 08:37:44	33490.594	801181	831317.56	2018-10-04 08:37:44	11682.549	13239.999	952.3916	2018-10-04 08:37:44	-6544.9761	67728.438	78397.852	2018-10-04 20:34:55	92931.133	2018-10-04 08:37:44	-1029.582	24438.053	28174.877	2018-10-04 08:37:44	451.6131	19.222618	2018-10-04 20:34:55	3950769.8	0	117356.43	2018-10-04 20:34:55	2812842	2018-10-04 10:48:34	7327900.5	54741.887	0.00226231297438062
2018-10-04 08:35:30	2018-10-04 20:36:55	8552590	1529693.8	1591624.4	2018-10-04 20:36:55	246551.42	2018-10-04 08:37:54	33740.941	803463.31	833582.06	2018-10-04 08:37:54	8772.1758	13306.26	956.7699	2018-10-04 08:37:54	-5794.6577	68211.359	78954.133	2018-10-04 20:36:55	50262.98	2018-10-04 08:37:54	-2857.4419	24621.32	28382.201	2018-10-04 08:37:54	755.54974	19.316416	2018-10-04 20:36:55	4317495	0	118301.14	2018-10-04 20:36:55	2781279.5	2018-10-04 10:49:04	7000532	55110.184	0.002262263000829989
2018-10-04 08:35:40	2018-10-04 20:38:55	7017952.5	1533423.6	1595415.1	2018-10-04 20:38:55	1041582.2	2018-10-04 08:38:04	32686.402	805715.19	835815.62	2018-10-04 08:38:04	3385.3853	13372.638	960.90356	2018-10-04 08:38:04	-4751.6143	68693.812	79509.789	2018-10-04 20:38:55	155640.73	2018-10-04 08:38:04	-4428.7261	24804.447	28589.324	2018-10-04 08:38:04	895.30273	19.408125	2018-10-04 20:38:55	4845252.5	0	119248.56	2018-10-04 20:38:55	3161058.5	2018-10-04 10:49:34	6903598.5	55478.234	0.002262213027279358
2018-10-04 08:35:50	2018-10-04 20:40:55	9877042	1537071.8	1599122.9	2018-10-04 20:40:55	758295.25	2018-10-04 08:38:14	30362.402	807938.94	838020.56	2018-10-04 08:38:14	-2162.3694	13438.978	964.85669	2018-10-04 08:38:14	-3421.0649	69175.641	80064.664	2018-10-04 20:40:55	62111.629	2018-10-04 08:38:14	-5287.2705	24987.391	28796.199	2018-10-04 08:38:14	863.77911	19.497688	2018-10-04 20:40:55	4597447.5	0	120198.46	2018-10-04 20:40:55	2697698.5	2018-10-04 10:50:04	6795958	55845.828	0.002262163053671884
2018-10-04 08:36:00	2018-10-04 20:42:55	10592624	1540640	1602749.5	2018-10-04 20:42:55	661895.31	2018-10-04 08:38:24	27561.02	810134.62	840196.88	2018-10-04 08:38:24	-6046.2217	13505.146	968.71619	2018-10-04 08:38:24	-1776.3322	69656.695	80618.602	2018-10-04 20:42:55	324976.16	2018-10-04 08:38:24	-5215.519	25170.109	29002.783	2018-10-04 08:38:24	691.27936	19.585032	2018-10-04 20:42:55	4919288.5	0	121150.59	2018-10-04 20:42:55	2526419.2	2018-10-04 10:50:34	6545874	56212.742	0.002262113080121253
2018-10-04 08:36:10	2018-10-04 20:44:55	6723136.5	1544125.6	1606292.1	2018-10-04 20:44:55	574220.38	2018-10-04 08:38:34	25133.439	812299.88	842342.19	2018-10-04 08:38:34	-7922.0298	13571.021	972.57605	2018-10-04 08:38:34	74.59166	70136.828	81171.438	2018-10-04 20:44:55	62987.184	2018-10-04 08:38:34	-4236.0044	25352.562	29209.031	2018-10-04 08:38:34	436.21545	19.670053	2018-10-04 20:44:55	4092280.8	0	122104.67	2018-10-04 20:44:55	3052016.5	2018-10-04 10:51:04	7255304	56578.746	0.002262063106570622
2018-10-04 08:36:20	2018-10-04 20:46:55	9088376	1547445.5	1609667.4	2018-10-04 20:46:55	439072.44	2018-10-04 08:38:44	23460.805	814403.81	844425.44	2018-10-04 08:38:44	-8549.7236	13636.41	976.47083	2018-10-04 08:38:44	1845.1127	70615.797	81722.922	2018-10-04 20:46:55	176344.08	2018-10-04 08:38:44	-2603.1956	25534.672	29414.863	2018-10-04 08:38:44	164.72995	19.751703	2018-10-04 20:46:55	4006594.2	0	123060.45	2018-10-04 20:46:55	3057089.8	2018-10-04 10:51:34	6935877.5	56943.586	0.002262014131076739
2018-10-04 08:36:30	2018-10-04 20:48:55	8441622	1550589.4	1612865	2018-10-04 20:48:55	507809.47	2018-10-04 08:38:54	22589.555	816440.88	846441	2018-10-04 08:38:54	-8493.4053	13701.123	980.41351	2018-10-04 08:38:54	3188.6682	71093.234	82272.664	2018-10-04 20:48:55	259298.98	2018-10-04 08:38:54	-812.75684	25716.334	29620.17	2018-10-04 08:38:54	-72.506897	19.830215	2018-10-04 20:48:55	4379481	0	124017.52	2018-10-04 20:48:55	3109153	2018-10-04 10:52:04	6842562	57306.938	0.002261965155582857
2018-10-04 08:36:40	2018-10-04 20:50:55	8160799.5	1553550.2	1615877.8	2018-10-04 20:50:55	895672.81	2018-10-04 08:39:04	22675.689	818405.56	848383.19	2018-10-04 08:39:04	-7192.125	13764.902	984.41919	2018-10-04 08:39:04	3842.6199	71568.766	82820.266	2018-10-04 20:50:55	107328.02	2018-10-04 08:39:04	489.54916	25897.424	29824.82	2018-10-04 08:39:04	-257.20929	19.904255	2018-10-04 20:50:55	3992165.2	0	124975.53	2018-10-04 20:50:55	2911354.5	2018-10-04 10:52:34	6483450	57668.453	0.002261916180088974
2018-10-04 08:36:50	2018-10-04 20:52:59	8253469.5	1556322.5	1618699.9	2018-10-04 20:52:59	551970.44	2018-10-04 08:39:14	24104.82	820293.06	850247.19	2018-10-04 08:39:14	-3411.6804	13827.496	988.46722	2018-10-04 08:39:14	3672.8188	72041.984	83365.305	2018-10-04 20:52:59	260454.31	2018-10-04 08:39:14	807.09106	26077.812	30028.678	2018-10-04 08:39:14	-408.26987	19.973761	2018-10-04 20:52:59	3724742.2	0	125934.1	2018-10-04 20:52:59	3083274.8	2018-10-04 10:53:04	6806859.5	58027.82	0.002261867204595092
2018-10-04 08:37:00	2018-10-04 20:54:59	8325257	1558903.6	1621328.6	2018-10-04 20:54:59	1006806.5	2018-10-04 08:39:24	27201.172	822100.12	852029.62	2018-10-04 08:39:24	3110.7683	13888.674	992.50116	2018-10-04 08:39:24	2667.5896	72512.484	83907.344	2018-10-04 20:54:59	66568.734	2018-10-04 08:39:24	154.7569	26257.361	30231.594	2018-10-04 08:39:24	-572.88452	20.038815	2018-10-04 20:54:59	3643617.8	0	126892.89	2018-10-04 20:54:59	2574653	2018-10-04 10:53:34	6424642.5	58384.754	0.002261818229101209
2018-10-04 08:37:10	2018-10-04 20:56:59	6782436	1561295.2	1623765.6	2018-10-04 20:56:59	540586.75	2018-10-04 08:39:34	31860.625	823825.75	853729.44	2018-10-04 08:39:34	10381.858	13948.23	996.43958	2018-10-04 08:39:34	981.55286	72979.852	84445.953	2018-10-04 20:56:59	41024.379	2018-10-04 08:39:34	-878.83093	26435.93	30433.424	2018-10-04 08:39:34	-806.42065	20.099564	2018-10-04 20:56:59	4149786.2	0	127851.59	2018-10-04 20:56:59	2730251.2	2018-10-04 10:54:04	6099495	58739	0.002261769253578905
2018-10-04 08:37:20	2018-10-04 20:58:59	8076605	1563742	1626256.1	2018-10-04 20:58:59	646062.94	2018-10-04 08:39:44	37310.012	825554.31	855431.38	2018-10-04 08:39:44	14917.534	14006.205	1000.3452	2018-10-04 08:39:44	-1020.5891	73443.977	84981	2018-10-04 20:58:59	72939.719	2018-10-04 08:39:44	-1540.0303	26613.471	30634.113	2018-10-04 08:39:44	-1147.6768	20.159094	2018-10-04 20:58:59	4645577.5	0	128810	2018-10-04 20:58:59	2441047.2	2018-10-04 10:54:34	5142415	59090.414	0.002261773131010614
2018-10-04 08:37:30	2018-10-04 21:00:59	7555416.5	1566254.6	1628811	2018-10-04 21:00:59	834234.5	2018-10-04 08:39:54	42094.34	827287.94	857137.44	2018-10-04 08:39:54	14324.896	14062.726	1004.2655	2018-10-04 08:39:54	-2861.5991	73905.039	85512.672	2018-10-04 21:00:59	124151.9	2018-10-04 08:39:54	-1471.3066	26789.998	30833.67	2018-10-04 08:39:54	-1599.5459	20.217625	2018-10-04 21:00:59	3716084.8	0	129768.2	2018-10-04 21:00:59	2595778	2018-10-04 10:55:04	4902385	59439.113	0.002261777008442323
2018-10-04 08:37:40	2018-10-04 21:02:59	7349115	1568836.8	1631434.1	2018-10-04 21:02:59	667027.38	2018-10-04 08:40:04	44523.445	829029.75	858851	2018-10-04 08:40:04	9237.6055	14118.084	1008.152	2018-10-04 08:40:04	-4182.0322	74363.25	86041.18	2018-10-04 21:02:59	181448.89	2018-10-04 08:40:04	-905.12506	26965.561	31032.141	2018-10-04 08:40:04	-2124.2764	20.278175	2018-10-04 21:02:59	5445099.5	0	130726.37	2018-10-04 21:02:59	2534302.2	2018-10-04 10:55:34	4332398.5	59785.352	0.002261780885874032
2018-10-04 08:37:50	2018-10-04 21:04:59	9663695	1571493.9	1634131.1	2018-10-04 21:04:59	632535.69	2018-10-04 08:40:14	43584.164	830783.69	860576.19	2018-10-04 08:40:14	2581.8943	14172.541	1011.9702	2018-10-04 08:40:14	-4899.7119	74818.828	86566.734	2018-10-04 21:04:59	259322.2	2018-10-04 08:40:14	-337.13803	27140.211	31229.582	2018-10-04 08:40:14	-2655.7292	20.340776	2018-10-04 21:04:59	3858122.2	0	131684.72	2018-10-04 21:04:59	1939584.6	2018-10-04 10:56:04	4361940.5	60129.379	0.002261784763334163
2018-10-04 08:38:00	2018-10-04 21:06:59	7658538.5	1574231.5	1636907.8	2018-10-04 21:06:59	942500.75	2018-10-04 08:40:24	39715.734	832553.94	862317.31	2018-10-04 08:40:24	-2900.2581	14226.346	1015.7119	2018-10-04 08:40:24	-5143.0654	75272	87089.578	2018-10-04 21:06:59	94126.227	2018-10-04 08:40:24	-35.32132	27314.01	31426.055	2018-10-04 08:40:24	-3121.6755	20.405491	2018-10-04 21:06:59	4660024	0	132643.44	2018-10-04 21:06:59	2618125.8	2018-10-04 10:56:34	4023083.2	60471.422	0.002261788640765872
2018-10-04 08:38:10	2018-10-04 21:08:59	7731966	1577054.5	1639769.1	2018-10-04 21:08:59	549640.25	2018-10-04 08:40:34	34722.406	834344.19	864078.19	2018-10-04 08:40:34	-6159.2686	14279.739	1019.3906	2018-10-04 08:40:34	-5051.1484	75723.016	87609.969	2018-10-04 21:08:59	202818.34	2018-10-04 08:40:34	147.54697	27487.027	31621.629	2018-10-04 08:40:34	-3463.7673	20.472378	2018-10-04 21:08:59	2927353	0	133602.67	2018-10-04 21:08:59	2416009.2	2018-10-04 10:57:04	3522181.8	60811.695	0.002261792518197581
2018-10-04 08:38:20	2018-10-04 21:10:59	8200048	1580092.6	1642845.6	2018-10-04 21:10:59	807281	2018-10-04 08:40:44	30810.252	836201.56	865906.12	2018-10-04 08:40:44	-7209.189	14333.057	1023.1154	2018-10-04 08:40:44	-4662.4658	76172.281	88128.32	2018-10-04 21:10:59	118156.57	2018-10-04 08:40:44	515.62695	27659.385	31816.43	2018-10-04 08:40:44	-3645.6965	20.54303	2018-10-04 21:10:59	3699629	0	134562.66	2018-10-04 21:10:59	2448789	2018-10-04 10:57:34	3038617.8	61150.453	0.002261795301365055
2018-10-04 08:38:30	2018-10-04 21:12:59	7305657.5	1583348.5	1646140	2018-10-04 21:12:59	559847.06	2018-10-04 08:40:54	29493.676	838127.62	867802.88	2018-10-04 08:40:54	-5863.4878	14386.72	1026.9836	2018-10-04 08:40:54	-3972.1829	76620.367	88645.219	2018-10-04 21:12:59	156631.08	2018-10-04 08:40:54	1095.1737	27831.252	32010.633	2018-10-04 08:40:54	-3649.2344	20.618511	2018-10-04 21:12:59	4411079.5	0	135523.75	2018-10-04 21:12:59	2315734	2018-10-04 10:58:04	3018886.2	61488.102	0.002261798084560951
2018-10-04 08:38:40	2018-10-04 21:15:00	8096384.5	1586818.4	1649649.1	2018-10-04 21:15:00	606155.31	2018-10-04 08:41:04	31112.564	840123.19	869769.38	2018-10-04 08:41:04	-1816.209	14441.117	1031.0331	2018-10-04 08:41:04	-3029.96	77067.82	89161.242	2018-10-04 21:15:00	80587.797	2018-10-04 08:41:04	1460.3143	28002.797	32204.414	2018-10-04 08:41:04	-3466.7004	20.699375	2018-10-04 21:15:00	4344055.5	0	136486.38	2018-10-04 21:15:00	2319430	2018-10-04 10:58:34	2770086	61825.09	0.002261800867728425
2018-10-04 08:38:50	2018-10-04 21:17:00	7350835	1590497.8	1653368.6	2018-10-04 21:17:00	288027.59	2018-10-04 08:41:14	35056.129	842188.44	871805.88	2018-10-04 08:41:14	4010.3953	14496.604	1035.2872	2018-10-04 08:41:14	-1939.7852	77515.188	89676.961	2018-10-04 21:17:00	90617.844	2018-10-04 08:41:14	1038.9651	28174.188	32397.949	2018-10-04 08:41:14	-3100.2573	20.785658	2018-10-04 21:17:00	3194704.8	0	137450.97	2018-10-04 21:17:00	1941224.1	2018-10-04 10:59:04	2724989	62161.875	0.002261803650895899
2018-10-04 08:39:00	2018-10-04 21:19:00	6357259.5	1594381.2	1657293.2	2018-10-04 21:19:00	1007074.7	2018-10-04 08:41:24	40227.645	844323.12	873912.12	2018-10-04 08:41:24	8923.9766	14553.483	1039.7649	2018-10-04 08:41:24	-784.87958	77962.992	90192.93	2018-10-04 21:19:00	130907.05	2018-10-04 08:41:24	-336.90393	28345.588	32591.41	2018-10-04 08:41:24	-2571.4541	20.877262	2018-10-04 21:19:00	3934718.8	0	138417.95	2018-10-04 21:19:00	2303480.5	2018-10-04 10:59:34	2331278.5	62498.891	0.002261806434091795
2018-10-04 08:39:10	2018-10-04 21:21:00	7263073	1598462.5	1661416.9	2018-10-04 21:21:00	510066.88	2018-10-04 08:41:34	45343.352	846526.44	876087.31	2018-10-04 08:41:34	10198.768	14612.017	1044.4847	2018-10-04 08:41:34	396.02582	78411.742	90709.672	2018-10-04 21:21:00	33844.605	2018-10-04 08:41:34	-2142.5996	28517.156	32784.965	2018-10-04 08:41:34	-1933.257	20.974043	2018-10-04 21:21:00	4396609	0	139387.75	2018-10-04 21:21:00	2721770.8	2018-10-04 11:00:04	2104158.8	62836.559	0.00226180921725927
2018-10-04 08:39:20	2018-10-04 21:23:00	6903316	1602285.9	1665282.8	2018-10-04 21:23:00	589107.06	2018-10-04 08:41:44	49179.066	848640.69	878173.25	2018-10-04 08:41:44	7795.3179	14671.996	1049.1744	2018-10-04 08:41:44	1539.0348	78861.367	91227.133	2018-10-04 21:23:00	112182.2	2018-10-04 08:41:44	-3432.8457	28688.877	32978.594	2018-10-04 08:41:44	-1270.4241	21.070152	2018-10-04 21:23:00	5216650.5	0	140360.58	2018-10-04 21:23:00	2143579	2018-10-04 11:00:34	2098517	63175.102	0.002261811481844234
2018-10-04 08:39:30	2018-10-04 21:25:00	8417394	1605837.6	1668876.9	2018-10-04 21:25:00	227896.41	2018-10-04 08:41:54	51089.676	850664.62	880168.88	2018-10-04 08:41:54	5102.8569	14733.217	1053.5985	2018-10-04 08:41:54	2506.707	79311.258	91744.68	2018-10-04 21:25:00	62292.625	2018-10-04 08:41:54	-3487.658	28860.611	33172.164	2018-10-04 08:41:54	-679.4707	21.167822	2018-10-04 21:25:00	3791234.2	0	141336.11	2018-10-04 21:25:00	2049198.1	2018-10-04 11:01:04	1831479.9	63514.191	0.002261813746429198
2018-10-04 08:39:40	2018-10-04 21:27:00	6792504	1609124.1	1672205	2018-10-04 21:27:00	918593.38	2018-10-04 08:42:04	51592.328	852598.44	882074.12	2018-10-04 08:42:04	6482.6924	14795.044	1057.761	2018-10-04 08:42:04	3177.6182	79760.773	92261.656	2018-10-04 21:27:00	79914.859	2018-10-04 08:42:04	-2320.8071	29032.176	33365.48	2018-10-04 08:42:04	-234.76663	21.258877	2018-10-04 21:27:00	3246981	0	142313.77	2018-10-04 21:27:00	2147807.5	2018-10-04 11:01:34	1751627.1	63853.266	0.002261816011014162
2018-10-04 08:39:50	2018-10-04 21:29:00	9428649	1612150.1	1675271.8	2018-10-04 21:29:00	720883.12	2018-10-04 08:42:14	52219.586	854441.56	883888.19	2018-10-04 08:42:14	13657.452	14856.911	1061.6901	2018-10-04 08:42:14	3589.4673	80209.305	92777.43	2018-10-04 21:29:00	95353.156	2018-10-04 08:42:14	-621.61926	29203.387	33558.355	2018-10-04 08:42:14	39.214184	21.343262	2018-10-04 21:29:00	3161958.8	0	143292.97	2018-10-04 21:29:00	2000408.4	2018-10-04 11:02:04	1664398.9	64191.754	0.002261818275599126
2018-10-04 08:40:00	2018-10-04 21:31:00	7984435.5	1614919.8	1678080.5	2018-10-04 21:31:00	581295	2018-10-04 08:42:24	54267.543	856193.12	885610	2018-10-04 08:42:24	24054.93	14918.312	1065.4104	2018-10-04 08:42:24	3922.6809	80656.258	93291.375	2018-10-04 21:31:00	103037.75	2018-10-04 08:42:24	856.64777	29374.062	33750.602	2018-10-04 08:42:24	170.48915	21.421021	2018-10-04 21:31:00	4238610.5	0	144273.14	2018-10-04 21:31:00	2020161.5	2018-10-04 11:02:34	1630037.9	64529.105	0.00226182054018409
2018-10-04 08:40:10	2018-10-04 21:33:00	6067952	1617436.5	1680634.6	2018-10-04 21:33:00	877412.94	2018-10-04 08:42:34	57315.68	857852	887238.38	2018-10-04 08:42:34	32280.639	14978.8	1068.9346	2018-10-04 08:42:34	4307.8955	81101.055	93802.891	2018-10-04 21:33:00	149135.33	2018-10-04 08:42:34	1946.3093	29544.023	33942.031	2018-10-04 08:42:34	214.87312	21.492273	2018-10-04 21:33:00	4328782.5	0	145253.73	2018-10-04 21:33:00	2004111.4	2018-10-04 11:03:04	1489701.9	64864.797	0.002261822804769054
2018-10-04 08:40:20	2018-10-04 21:35:00	6784269	1619877.4	1683111.2	2018-10-04 21:35:00	330153.25	2018-10-04 08:42:44	59013.02	859477.69	888832.88	2018-10-04 08:42:44	33436.77	15038.158	1072.3724	2018-10-04 08:42:44	4718.314	81543.328	94311.594	2018-10-04 21:35:00	321501.62	2018-10-04 08:42:44	3149.6179	29713.16	34132.531	2018-10-04 08:42:44	221.31985	21.559435	2018-10-04 21:35:00	5613816.5	0	146234.27	2018-10-04 21:35:00	2548438.5	2018-10-04 11:03:34	1228733.2	65198.406	0.002261824960839931
2018-10-04 08:40:30	2018-10-04 21:37:00	9829310	1622251.9	1685519.8	2018-10-04 21:37:00	604225.06	2018-10-04 08:42:54	56637.539	861070.81	890393.69	2018-10-04 08:42:54	26085.309	15095.937	1075.8149	2018-10-04 08:42:54	5105.437	81982.938	94817.328	2018-10-04 21:37:00	184071.78	2018-10-04 08:42:54	5074.1011	29881.385	34322	2018-10-04 08:42:54	210.30574	21.617678	2018-10-04 21:37:00	4441582	0	147214.5	2018-10-04 21:37:00	1732921.8	2018-10-04 11:04:04	1116626.2	65529.738	0.002261827116910808
2018-10-04 08:40:40	2018-10-04 21:39:00	6239470.5	1624560.8	1687860.8	2018-10-04 21:39:00	775751.38	2018-10-04 08:43:04	49233.883	862631.12	891920.75	2018-10-04 08:43:04	13188.085	15152.172	1079.2228	2018-10-04 08:43:04	5554.3994	82419.773	95319.969	2018-10-04 21:39:00	46567.23	2018-10-04 08:43:04	7771.6431	30048.654	34510.391	2018-10-04 08:43:04	176.06448	21.674421	2018-10-04 21:39:00	4389745.5	0	148194.33	2018-10-04 21:39:00	1505921	2018-10-04 11:04:34	1130841.8	65858.734	0.002261829273038529
2018-10-04 08:40:50	2018-10-04 21:41:00	5877313.5	1626807.4	1690137.8	2018-10-04 21:41:00	638959.56	2018-10-04 08:43:14	38546.004	864159.81	893415.25	2018-10-04 08:43:14	565.0802	15206.896	1082.5427	2018-10-04 08:43:14	6169.1069	82853.734	95819.406	2018-10-04 21:41:00	293343.66	2018-10-04 08:43:14	10593.328	30214.928	34697.66	2018-10-04 08:43:14	105.29238	21.729767	2018-10-04 21:41:00	3767700.8	0	149173.67	2018-10-04 21:41:00	1641072	2018-10-04 11:05:04	1091136.1	66185.375	0.002261831429109407
2018-10-04 08:41:00	2018-10-04 21:43:00	7232821.5	1628997.5	1692356.5	2018-10-04 21:43:00	527408.12	2018-10-04 08:43:24	28083.037	865659.31	894879.81	2018-10-04 08:43:24	-6219.7188	15260.156	1085.7209	2018-10-04 08:43:24	6791.5063	83284.719	96315.531	2018-10-04 21:43:00	0	2018-10-04 08:43:24	12613.898	30380.172	34883.773	2018-10-04 08:43:24	-3.7888186	21.783909	2018-10-04 21:43:00	5020532.5	0	150152.47	2018-10-04 21:43:00	1810965.6	2018-10-04 11:05:34	1091936.2	66509.633	0.002261833585180284
2018-10-04 08:41:10	2018-10-04 21:45:00	7954487.5	1631138.5	1694524.5	2018-10-04 21:45:00	1070587.5	2018-10-04 08:43:34	21201.809	867133.12	896318	2018-10-04 08:43:34	-4761.7241	15312.004	1088.7181	2018-10-04 08:43:34	6949.4863	83712.656	96808.258	2018-10-04 21:45:00	240027.2	2018-10-04 08:43:34	13155.868	30544.357	35068.695	2018-10-04 08:43:34	-133.06888	21.836945	2018-10-04 21:45:00	5548403.5	0	151130.64	2018-10-04 21:45:00	2412424	2018-10-04 11:06:04	962769.69	66831.5	0.002261835741251161
2018-10-04 08:41:20	2018-10-04 21:47:00	6134712	1633209.5	1696620.9	2018-10-04 21:47:00	605346.75	2018-10-04 08:43:44	19557.701	868574.94	897723.56	2018-10-04 08:43:44	3088.3452	15362.47	1091.5015	2018-10-04 08:43:44	6196.5654	84137.453	97297.492	2018-10-04 21:47:00	206424.38	2018-10-04 08:43:44	11989.931	30707.455	35252.395	2018-10-04 08:43:44	-247.61279	21.888578	2018-10-04 21:47:00	2964919	0	152108.11	2018-10-04 21:47:00	1633078	2018-10-04 11:06:39	913588.88	67150.938	0.002261837367314001
2018-10-04 08:41:30	2018-10-04 21:49:00	6314026.5	1635220.2	1698655.1	2018-10-04 21:49:00	917890.81	2018-10-04 08:43:54	22643.918	869989.38	899101.06	2018-10-04 08:43:54	12494.015	15411.287	1094.0887	2018-10-04 08:43:54	4547.7241	84559.008	97783.109	2018-10-04 21:49:00	119614.34	2018-10-04 08:43:54	9239.6729	30869.402	35434.801	2018-10-04 08:43:54	-305.58337	21.934156	2018-10-04 21:49:00	3443804.8	0	153084.72	2018-10-04 21:49:00	2040422.8	2018-10-04 11:07:09	859017	67467.844	0.002261838993376841
2018-10-04 08:41:40	2018-10-04 21:51:00	8475123	1637176.1	1700632.6	2018-10-04 21:51:00	730018.06	2018-10-04 08:44:04	28381.283	871378.62	900452.75	2018-10-04 08:44:04	18556.986	15458.509	1096.5212	2018-10-04 08:44:04	2576.0479	84977.242	98265.031	2018-10-04 21:51:00	29378.752	2018-10-04 08:44:04	5286.0786	31030.174	35615.891	2018-10-04 08:44:04	-271.73318	21.978052	2018-10-04 21:51:00	4664944.5	0	154060.31	2018-10-04 21:51:00	1778527.2	2018-10-04 11:07:39	883492.12	67782.109	0.002261840619439681
2018-10-04 08:41:50	2018-10-04 21:53:04	7466845	1639078.6	1702555.2	2018-10-04 21:53:04	615438.44	2018-10-04 08:44:14	34315.273	872743.06	901779.06	2018-10-04 08:44:14	19130.057	15504.191	1098.8717	2018-10-04 08:44:14	1057.1152	85392.094	98743.18	2018-10-04 21:53:04	77276.469	2018-10-04 08:44:14	779.53772	31189.75	35795.637	2018-10-04 08:44:14	-132.89005	22.020199	2018-10-04 21:53:04	4047829	0	155034.7	2018-10-04 21:53:04	2514645.5	2018-10-04 11:08:09	784245.94	68093.602	0.002261842245445678
2018-10-04 08:42:00	2018-10-04 21:55:04	7621156.5	1640925.9	1704421	2018-10-04 21:55:04	698358.5	2018-10-04 08:44:24	38772.918	874081.12	903078.56	2018-10-04 08:44:24	15564.518	15548.393	1101.2195	2018-10-04 08:44:24	473.55914	85803.5	99217.492	2018-10-04 21:55:04	235897.48	2018-10-04 08:44:24	-3426.1689	31348.111	35974.02	2018-10-04 08:44:24	88.750221	22.060551	2018-10-04 21:55:04	3562627.2	0	156007.7	2018-10-04 21:55:04	1578441.5	2018-10-04 11:08:39	760466.62	68402.195	0.002261843871508518
2018-10-04 08:42:10	2018-10-04 21:57:04	7104488.5	1642713.1	1706225.1	2018-10-04 21:57:04	871166.5	2018-10-04 08:44:34	41399.301	875389.88	904348.31	2018-10-04 08:44:34	10828.335	15591.15	1103.6302	2018-10-04 08:44:34	777.7973	86211.383	99687.875	2018-10-04 21:57:04	107892.35	2018-10-04 08:44:34	-6552.2593	31505.23	36151.008	2018-10-04 08:44:34	333.01816	22.099035	2018-10-04 21:57:04	4519356.5	0	156979.12	2018-10-04 21:57:04	1842216.8	2018-10-04 11:09:09	764244.44	68707.766	0.002261845497571358
2018-10-04 08:42:20	2018-10-04 21:59:04	8297123	1644434.2	1707961.9	2018-10-04 21:59:04	527173.44	2018-10-04 08:44:44	42973.242	876665.75	905584.75	2018-10-04 08:44:44	6697.7549	15632.482	1106.1383	2018-10-04 08:44:44	1517.9666	86615.656	100154.23	2018-10-04 21:59:04	34253.902	2018-10-04 08:44:44	-8207.6982	31661.074	36326.566	2018-10-04 08:44:44	517.58905	22.135607	2018-10-04 21:59:04	4844903.5	0	157948.81	2018-10-04 21:59:04	2061706.9	2018-10-04 11:09:39	734368.12	69010.203	0.002261841998233649
2018-10-04 08:42:30	2018-10-04 22:01:04	6592847	1646228	1709770.2	2018-10-04 22:01:04	309660.44	2018-10-04 08:44:54	44834.809	877955.56	906834.81	2018-10-04 08:44:54	2613.7527	15672.484	1108.8374	2018-10-04 08:44:54	2135.4712	87016.391	100616.65	2018-10-04 22:01:04	0	2018-10-04 08:44:54	-8455.1631	31815.656	36500.711	2018-10-04 08:44:54	570.96472	22.171333	2018-10-04 22:01:04	3611908.8	0	158916.67	2018-10-04 22:01:04	1922098	2018-10-04 11:10:09	617811.88	69309.492	0.002261838498952784
2018-10-04 08:42:40	2018-10-04 22:03:04	6685480	1648090.9	1711647	2018-10-04 22:03:04	605264.44	2018-10-04 08:45:04	48168.004	879256.06	908095.31	2018-10-04 08:45:04	-2902.0432	15711.442	1111.7607	2018-10-04 08:45:04	2216.5127	87413.836	101075.35	2018-10-04 22:03:04	0.83654433	2018-10-04 08:45:04	-7620.7251	31969.043	36673.504	2018-10-04 08:45:04	468.9155	22.208733	2018-10-04 22:03:04	2657381.2	0	159882.84	2018-10-04 22:03:04	2195167.5	2018-10-04 11:10:39	602462.31	69605.828	0.002261834999671919
2018-10-04 08:42:50	2018-10-04 22:05:04	7886781.5	1650017.2	1713586.9	2018-10-04 22:05:04	574139.69	2018-10-04 08:45:14	53201.711	880565.44	909364.56	2018-10-04 08:45:14	-9965.9873	15749.599	1114.854	2018-10-04 08:45:14	1611.0891	87808.203	101530.58	2018-10-04 22:05:04	76280.773	2018-10-04 08:45:14	-6111.0161	32121.289	36845.008	2018-10-04 08:45:14	254.17244	22.24806	2018-10-04 22:05:04	2635737.2	0	160847.53	2018-10-04 22:05:04	2013336	2018-10-04 11:11:09	654386.5	69899.469	0.00226183150033421
2018-10-04 08:43:00	2018-10-04 22:07:04	6629343	1652004.8	1715587.5	2018-10-04 22:07:04	592638.94	2018-10-04 08:45:24	58714.676	881883.56	910642.44	2018-10-04 08:45:24	-16588.688	15787.159	1118.0504	2018-10-04 08:45:24	424.1124	88199.695	101982.53	2018-10-04 22:07:04	120532.56	2018-10-04 08:45:24	-4393.2368	32272.449	37015.273	2018-10-04 08:45:24	25.158487	22.289291	2018-10-04 22:07:04	4121897	0	161810.95	2018-10-04 22:07:04	2069348.9	2018-10-04 11:11:39	611536.31	70190.68	0.002261828000996502
2018-10-04 08:43:10	2018-10-04 22:09:05	5958103	1654052.9	1717648.6	2018-10-04 22:09:05	802706.56	2018-10-04 08:45:34	62563.012	883211.25	911929.88	2018-10-04 08:45:34	-20074.418	15824.316	1121.298	2018-10-04 08:45:34	-1078.1089	88588.516	102431.42	2018-10-04 22:09:05	350536.16	2018-10-04 08:45:34	-2965.0906	32422.576	37184.355	2018-10-04 08:45:34	-104.19813	22.332394	2018-10-04 22:09:05	4076112.2	0	162773.3	2018-10-04 22:09:05	2375035.5	2018-10-04 11:12:09	529901.88	70479.703	0.002261824501715637
2018-10-04 08:43:20	2018-10-04 22:11:05	6720199.5	1656162	1719770.8	2018-10-04 22:11:05	837876.69	2018-10-04 08:45:44	63324.516	884549.69	913228.12	2018-10-04 08:45:44	-18980.967	15861.237	1124.5759	2018-10-04 08:45:44	-2578.9316	88974.859	102877.45	2018-10-04 22:11:05	139175.98	2018-10-04 08:45:44	-2108.6592	32571.725	37352.312	2018-10-04 08:45:44	-54.819633	22.377211	2018-10-04 22:11:05	4833138.5	0	163734.73	2018-10-04 22:11:05	1895620.2	2018-10-04 11:12:39	600081.06	70766.742	0.002261812944936992
2018-10-04 08:43:30	2018-10-04 22:13:05	6414912	1658173.4	1721795.4	2018-10-04 22:13:05	163068.19	2018-10-04 08:45:54	61833.344	885844	914482.88	2018-10-04 08:45:54	-13800.355	15898.603	1127.7588	2018-10-04 08:45:54	-3786.0229	89358.742	103320.64	2018-10-04 22:13:05	160034.17	2018-10-04 08:45:54	-1603.2241	32719.953	37519.211	2018-10-04 08:45:54	182.17928	22.431948	2018-10-04 22:13:05	2493193.2	0	164695.39	2018-10-04 22:13:05	1855177.9	2018-10-04 11:13:09	556384.75	71051.961	0.002261801388158347
2018-10-04 08:43:40	2018-10-04 22:15:05	6850324	1660085.4	1723720.8	2018-10-04 22:15:05	287671.47	2018-10-04 08:46:04	60957.691	887095.44	915695.19	2018-10-04 08:46:04	-6157.5215	15936.16	1130.8135	2018-10-04 08:46:04	-4462.4214	89739.961	103760.77	2018-10-04 22:15:05	223200.39	2018-10-04 08:46:04	-822.43903	32867.191	37684.98	2018-10-04 08:46:04	542.58612	22.484259	2018-10-04 22:15:05	4622457.5	0	165655.08	2018-10-04 22:15:05	1698654.6	2018-10-04 11:13:39	541725.12	71335.219	0.002261789831379701
2018-10-04 08:43:50	2018-10-04 22:17:05	5883676.5	1661900.6	1725549.2	2018-10-04 22:17:05	471409.84	2018-10-04 08:46:14	63425.301	888304.5	916865.5	2018-10-04 08:46:14	2227.1265	15973.696	1133.7639	2018-10-04 08:46:14	-4449.5806	90118.305	104197.64	2018-10-04 22:17:05	140777.73	2018-10-04 08:46:14	709.01099	33013.375	37849.551	2018-10-04 08:46:14	919.23749	22.53396	2018-10-04 22:17:05	4859621.5	0	166613.58	2018-10-04 22:17:05	2344443.8	2018-10-04 11:14:09	575559	71616.336	0.002261778274601056
2018-10-04 08:44:00	2018-10-04 22:19:05	5029474	1663620.9	1727282.5	2018-10-04 22:19:05	270635.16	2018-10-04 08:46:24	69547.055	889471.12	917993.69	2018-10-04 08:46:24	9818.124	16011.027	1136.6293	2018-10-04 08:46:24	-3728.6396	90493.586	104631.05	2018-10-04 22:19:05	142340.95	2018-10-04 08:46:24	2804.3027	33158.438	38012.859	2018-10-04 08:46:24	1209.8893	22.581137	2018-10-04 22:19:05	4114430.2	0	167570.67	2018-10-04 22:19:05	1890721	2018-10-04 11:14:39	516472.16	71895.133	0.002261766717822411
2018-10-04 08:44:10	2018-10-04 22:21:05	1963027.6	1665248.2	1728922.5	2018-10-04 22:21:05	458761.88	2018-10-04 08:46:34	76946.953	890595.62	919079.94	2018-10-04 08:46:34	15096.334	16047.987	1139.4077	2018-10-04 08:46:34	-2504.1211	90865.609	105060.8	2018-10-04 22:21:05	3666.4204	2018-10-04 08:46:34	4681.5986	33302.316	38174.84	2018-10-04 08:46:34	1360.5299	22.625898	2018-10-04 22:21:05	4238791.5	0	168526.16	2018-10-04 22:21:05	1524053.4	2018-10-04 11:15:09	600059.19	72171.461	0.002261755161043766
2018-10-04 08:44:20	2018-10-04 22:23:05	2708293	1666786.1	1730472.5	2018-10-04 22:23:05	196083.36	2018-10-04 08:46:44	82407.602	891679	920125.19	2018-10-04 08:46:44	16882.275	16084.427	1142.0746	2018-10-04 08:46:44	-1188.399	91234.211	105486.7	2018-10-04 22:23:05	111816.48	2018-10-04 08:46:44	5529.8213	33444.953	38335.43	2018-10-04 08:46:44	1386.0082	22.668402	2018-10-04 22:23:05	3772466.2	0	169479.86	2018-10-04 22:23:05	1472859.2	2018-10-04 11:15:39	499540.72	72445.203	0.002261749878243791
2018-10-04 08:44:30	2018-10-04 22:25:05	926060.12	1668334.5	1732032.5	2018-10-04 22:25:05	72774.984	2018-10-04 08:46:54	83995.383	892756.38	921164.44	2018-10-04 08:46:54	15320.878	16120.088	1144.6661	2018-10-04 08:46:54	-194.59595	91599.32	105908.7	2018-10-04 22:25:05	87339.219	2018-10-04 08:46:54	5000.6729	33586.293	38494.578	2018-10-04 08:46:54	1361.6732	22.706402	2018-10-04 22:25:05	2390677.5	0	170431.69	2018-10-04 22:25:05	1104185.8	2018-10-04 11:16:09	534667.44	72716.281	0.002261744595443815
2018-10-04 08:44:40	2018-10-04 22:27:05	1005713.9	1669900.1	1733609.2	2018-10-04 22:27:05	134276.59	2018-10-04 08:47:04	81851.922	893829.88	922199.88	2018-10-04 08:47:04	12455.068	16155.086	1147.1899	2018-10-04 08:47:04	325.27203	91961.039	106326.9	2018-10-04 22:27:05	185178.47	2018-10-04 08:47:04	3254.2576	33726.367	38652.309	2018-10-04 08:47:04	1392.7157	22.74482	2018-10-04 22:27:05	2486010	0	171381.66	2018-10-04 22:27:05	527063.69	2018-10-04 11:16:39	489641.59	72984.789	0.00226173931264384
2018-10-04 08:44:50	2018-10-04 22:29:05	838113.88	1671487.4	1735207.2	2018-10-04 22:29:05	0	2018-10-04 08:47:14	77612.305	894902.19	923234.31	2018-10-04 08:47:14	11189.547	16189.531	1149.6279	2018-10-04 08:47:14	522.50696	92319.477	106741.4	2018-10-04 22:29:05	67033.594	2018-10-04 08:47:14	729.13446	33865.203	38808.652	2018-10-04 08:47:14	1575.5626	22.783899	2018-10-04 22:29:05	3031180.2	0	172329.84	2018-10-04 22:29:05	555711.62	2018-10-04 11:17:09	484125.09	73250.844	0.002261734029843865
2018-10-04 08:45:00	2018-10-04 22:31:05	607717.38	1673100.8	1736831.1	2018-10-04 22:31:05	917.39716	2018-10-04 08:47:24	73212.117	895976.25	924270.69	2018-10-04 08:47:24	12963.576	16223.533	1151.9734	2018-10-04 08:47:24	615.92981	92674.758	107152.33	2018-10-04 22:31:05	84165.281	2018-10-04 08:47:24	-2024.2305	34002.836	38963.648	2018-10-04 08:47:24	1965.0702	22.823708	2018-10-04 22:31:05	2230269.2	0	173276.33	2018-10-04 22:31:05	703998.69	2018-10-04 11:17:39	492082.56	73514.562	0.00226172874704389
2018-10-04 08:45:10	2018-10-04 22:33:05	584487.88	1674744.6	1738485.4	2018-10-04 22:33:05	185.11644	2018-10-04 08:47:34	69660.07	897054.75	925311.81	2018-10-04 08:47:34	16168.192	16257.198	1154.2333	2018-10-04 08:47:34	640.74011	93027.016	107559.84	2018-10-04 22:33:05	99013.086	2018-10-04 08:47:34	-4412.8062	34139.309	39117.336	2018-10-04 08:47:34	2554.7427	22.864298	2018-10-04 22:33:05	1974114.1	0	174221.19	2018-10-04 22:33:05	909552.81	2018-10-04 11:18:09	473477.81	73776.062	0.002261723464243914
2018-10-04 08:45:20	2018-10-04 22:35:05	558229.12	1676422.9	1740173.9	2018-10-04 22:35:05	122011.06	2018-10-04 08:47:44	66380.984	898140.19	926360.25	2018-10-04 08:47:44	17123.277	16290.631	1156.4202	2018-10-04 08:47:44	437.22574	93376.406	107964.07	2018-10-04 22:35:05	0	2018-10-04 08:47:44	-5951.2778	34274.668	39269.766	2018-10-04 08:47:44	3271.4258	22.905766	2018-10-04 22:35:05	1177360	0	175164.48	2018-10-04 22:35:05	302656.62	2018-10-04 11:18:39	556838.94	74035.453	0.00226175179741972
2018-10-04 08:45:30	2018-10-04 22:37:05	380273.31	1678015.9	1741776.9	2018-10-04 22:37:05	149093.39	2018-10-04 08:47:54	61821.988	899191.75	927375.31	2018-10-04 08:47:54	13050.088	16324.078	1158.4456	2018-10-04 08:47:54	-161.22549	93722.953	108365.07	2018-10-04 22:37:05	103048.89	2018-10-04 08:47:54	-6472.0562	34408.941	39420.969	2018-10-04 08:47:54	3984.958	22.951048	2018-10-04 22:37:05	1016058.6	0	176106.28	2018-10-04 22:37:05	377613.03	2018-10-04 11:19:09	426810.91	74292.805	0.002261780130595525
2018-10-04 08:45:40	2018-10-04 22:39:05	418111.25	1679527.6	1743298.4	2018-10-04 22:39:05	120560.02	2018-10-04 08:48:04	55054.746	900212.94	928360.44	2018-10-04 08:48:04	4363.5493	16357.374	1160.246	2018-10-04 08:48:04	-1155.7214	94066.508	108762.67	2018-10-04 22:39:05	38149.676	2018-10-04 08:48:04	-6160.8423	34542.086	39570.902	2018-10-04 08:48:04	4534.5205	22.994495	2018-10-04 22:39:05	1911902.1	0	177046.47	2018-10-04 22:39:05	554416.12	2018-10-04 11:19:39	458272.88	74548.047	0.002261808463771331
2018-10-04 08:45:50	2018-10-04 22:41:05	492383.69	1680967.9	1744747.8	2018-10-04 22:41:05	1424.9882	2018-10-04 08:48:14	46829.914	901207.81	929319.75	2018-10-04 08:48:14	-5792.4082	16390.373	1161.7947	2018-10-04 08:48:14	-2340.8101	94406.938	109156.75	2018-10-04 22:41:05	29955.645	2018-10-04 08:48:14	-5367.1992	34674.066	39719.531	2018-10-04 08:48:14	4770.1377	23.036123	2018-10-04 22:41:05	1473038.6	0	177984.92	2018-10-04 22:41:05	273706.56	2018-10-04 11:20:09	439248.16	74801.094	0.002261836796947136
2018-10-04 08:46:00	2018-10-04 22:43:05	144619.16	1682347.2	1746135.6	2018-10-04 22:43:05	10449.526	2018-10-04 08:48:24	38968.906	902181.19	930258.06	2018-10-04 08:48:24	-14070.099	16422.975	1163.0675	2018-10-04 08:48:24	-3363.3677	94744.156	109547.21	2018-10-04 22:43:05	24.234022	2018-10-04 08:48:24	-4431.6938	34804.863	39866.836	2018-10-04 08:48:24	4598.2593	23.076229	2018-10-04 22:43:05	1483078.5	0	178921.52	2018-10-04 22:43:05	192413.94	2018-10-04 11:20:39	480616.38	75051.875	0.00226186513009452
2018-10-04 08:46:10	2018-10-04 22:45:05	171558.06	1683677.4	1747473.8	2018-10-04 22:45:05	1846.4197	2018-10-04 08:48:34	32925.586	903138.44	931180.75	2018-10-04 08:48:34	-18875.592	16455.115	1164.0433	2018-10-04 08:48:34	-3835.7759	95078.109	109933.99	2018-10-04 22:45:05	0	2018-10-04 08:48:34	-3674.6184	34934.465	40012.809	2018-10-04 08:48:34	4012.292	23.115107	2018-10-04 22:45:05	1146406.9	0	179856.19	2018-10-04 22:45:05	134159.02	2018-10-04 11:21:09	357857.88	75300.352	0.002261893463298748
2018-10-04 08:46:20	2018-10-04 22:47:05	660132	1684970.4	1748774	2018-10-04 22:47:05	4518.583	2018-10-04 08:48:44	29225.916	904085.12	932093.5	2018-10-04 08:48:44	-20061.131	16486.75	1164.7203	2018-10-04 08:48:44	-3501.3792	95408.766	110317.07	2018-10-04 22:47:05	0	2018-10-04 08:48:44	-3368.647	35062.875	40157.449	2018-10-04 08:48:44	3092.4971	23.152956	2018-10-04 22:47:05	1259202.9	0	180788.84	2018-10-04 22:47:05	216282.22	2018-10-04 11:21:39	398271.88	75546.484	0.002261990952888482
2018-10-04 08:46:30	2018-10-04 22:49:05	115002.02	1686289.4	1750099.5	2018-10-04 22:49:05	4193.9873	2018-10-04 08:48:54	28147.561	905044.75	933019.62	2018-10-04 08:48:54	-17274.652	16517.66	1165.1691	2018-10-04 08:48:54	-2418.5042	95736.203	110696.52	2018-10-04 22:49:05	0	2018-10-04 08:48:54	-3533.2361	35190.086	40300.746	2018-10-04 08:48:54	1975.7764	23.186909	2018-10-04 22:49:05	1275898.9	0	181719.41	2018-10-04 22:49:05	219075.22	2018-10-04 11:22:09	411933.69	75790.188	0.002262088442421373
2018-10-04 08:46:40	2018-10-04 22:51:05	707098.56	1687642.9	1751458.8	2018-10-04 22:51:05	0	2018-10-04 08:49:04	30387.381	906020.81	933962.81	2018-10-04 08:49:04	-9318.1221	16547.988	1165.4652	2018-10-04 08:49:04	-1038.1115	96060.594	111072.52	2018-10-04 22:51:05	0	2018-10-04 08:49:04	-3748.9783	35316.164	40442.77	2018-10-04 08:49:04	813.05066	23.221407	2018-10-04 22:51:05	1611229.5	0	182647.89	2018-10-04 22:51:05	141557.39	2018-10-04 11:22:39	385370.34	76031.516	0.002262185931954264
2018-10-04 08:46:50	2018-10-04 22:53:09	481542.84	1689033.4	1752854.4	2018-10-04 22:53:09	391.17267	2018-10-04 08:49:14	36688.242	907014.88	934924.69	2018-10-04 08:49:14	4356.2427	16577.869	1165.6991	2018-10-04 08:49:14	-44.602711	96382.125	111445.27	2018-10-04 22:53:09	134.43318	2018-10-04 08:49:14	-3321.5908	35441.18	40583.598	2018-10-04 08:49:14	-263.36664	23.256479	2018-10-04 22:53:09	1575985.1	0	183574.3	2018-10-04 22:53:09	182874.84	2018-10-04 11:23:09	423850.88	76270.516	0.002262283421543998
2018-10-04 08:47:00	2018-10-04 22:55:09	360022.59	1690458.4	1754284.1	2018-10-04 22:55:09	79634.352	2018-10-04 08:49:24	46891.637	908026	935904.31	2018-10-04 08:49:24	21448.727	16607.426	1165.9785	2018-10-04 08:49:24	7.831841	96700.984	111814.95	2018-10-04 22:55:09	3654.1865	2018-10-04 08:49:24	-1788.8604	35565.203	40723.301	2018-10-04 08:49:24	-1151.2052	23.292	2018-10-04 22:55:09	318648.03	0	184498.62	2018-10-04 22:55:09	141276.28	2018-10-04 11:23:39	374846.53	76507.211	0.002262380911133732
2018-10-04 08:47:10	2018-10-04 22:57:09	200130.05	1691910.4	1755740.6	2018-10-04 22:57:09	63809.949	2018-10-04 08:49:34	59529.781	909050.56	936898	2018-10-04 08:49:34	36553.668	16636.756	1166.4198	2018-10-04 08:49:34	-966.70502	97017.328	112181.73	2018-10-04 22:57:09	45097.164	2018-10-04 08:49:34	624.01471	35688.301	40861.945	2018-10-04 08:49:34	-1774.5049	23.327757	2018-10-04 22:57:09	116877.01	0	185420.83	2018-10-04 22:57:09	280542.72	2018-10-04 11:24:09	400148.22	76741.609	0.002262478400666623
2018-10-04 08:47:20	2018-10-04 22:59:09	178319.56	1693377.1	1757211.5	2018-10-04 22:59:09	62.603046	2018-10-04 08:49:44	72203.836	910082.31	937899.5	2018-10-04 08:49:44	43847.227	16665.93	1167.1301	2018-10-04 08:49:44	-2507.4495	97331.289	112545.77	2018-10-04 22:59:09	0	2018-10-04 08:49:44	3007.6067	35810.52	40999.59	2018-10-04 08:49:44	-2080.2983	23.363468	2018-10-04 22:59:09	1200379.2	0	186340.84	2018-10-04 22:59:09	95375.422	2018-10-04 11:24:39	296923.09	76973.703	0.002262530601683466
2018-10-04 08:47:30	2018-10-04 23:01:09	510338.34	1694898.6	1758737	2018-10-04 23:01:09	19605.271	2018-10-04 08:49:54	82140.766	911132.75	938920.19	2018-10-04 08:49:54	40718.453	16694.893	1168.2404	2018-10-04 08:49:54	-3817.9846	97643.016	112907.2	2018-10-04 23:01:09	2433.1401	2018-10-04 08:49:54	4298.7324	35931.914	41136.289	2018-10-04 08:49:54	-2046.6259	23.39728	2018-10-04 23:01:09	1782239.4	0	187258.64	2018-10-04 23:01:09	342343.94	2018-10-04 11:25:09	360795.88	77203.516	0.002262582802813995
2018-10-04 08:47:40	2018-10-04 23:03:09	77033.875	1696456.6	1760299.1	2018-10-04 23:03:09	66449.508	2018-10-04 08:50:04	86745.734	912192.06	939950.12	2018-10-04 08:50:04	29194.982	16723.766	1169.8228	2018-10-04 08:50:04	-4118.6001	97952.68	113266.22	2018-10-04 23:03:09	13143.777	2018-10-04 08:50:04	3994.5295	36052.539	41272.102	2018-10-04 08:50:04	-1698.858	23.431828	2018-10-04 23:03:09	1335315.4	0	188174.27	2018-10-04 23:03:09	258938.88	2018-10-04 11:25:39	275291.72	77431.117	0.002262635003830837
2018-10-04 08:47:50	2018-10-04 23:05:09	501843.28	1698030.8	1761877.6	2018-10-04 23:05:09	116.27765	2018-10-04 08:50:14	84618.047	913250.19	940979.12	2018-10-04 08:50:14	14160.586	16752.613	1171.8865	2018-10-04 08:50:14	-2986.8518	98260.391	113622.93	2018-10-04 23:05:09	0	2018-10-04 08:50:14	2506.2246	36172.43	41407.059	2018-10-04 08:50:14	-1119.5527	23.466869	2018-10-04 23:05:09	1811352.6	0	189087.75	2018-10-04 23:05:09	256922	2018-10-04 11:26:09	426362.88	77656.602	0.00226268720484768
2018-10-04 08:48:00	2018-10-04 23:07:09	496860	1699602.4	1763453.9	2018-10-04 23:07:09	0	2018-10-04 08:50:24	76800.406	914297.81	941997.69	2018-10-04 08:50:24	367.07022	16781.449	1174.3959	2018-10-04 08:50:24	-580.11426	98566.195	113977.38	2018-10-04 23:07:09	0	2018-10-04 08:50:24	832.07397	36291.59	41541.172	2018-10-04 08:50:24	-437.0011	23.502064	2018-10-04 23:07:09	510339.72	0	189999.17	2018-10-04 23:07:09	323186.75	2018-10-04 11:26:39	348011.22	77880.062	0.002262739405978209
2018-10-04 08:48:10	2018-10-04 23:09:09	142941.39	1701155.8	1765012.1	2018-10-04 23:09:09	73221.945	2018-10-04 08:50:34	66868.258	915327.06	942997.88	2018-10-04 08:50:34	-9304.4424	16810.258	1177.2794	2018-10-04 08:50:34	2375.3711	98870.086	114329.58	2018-10-04 23:09:09	32848.035	2018-10-04 08:50:34	-211.95865	36410.008	41674.43	2018-10-04 08:50:34	209.89664	23.537199	2018-10-04 23:09:09	1124443.4	0	190908.58	2018-10-04 23:09:09	142140.92	2018-10-04 11:27:09	300877.62	78101.586	0.002262791606995052
2018-10-04 08:48:20	2018-10-04 23:11:09	277653.03	1702679.5	1766540.9	2018-10-04 23:11:09	591.59955	2018-10-04 08:50:44	59051.684	916332.12	943973.75	2018-10-04 08:50:44	-13946.954	16838.996	1180.4436	2018-10-04 08:50:44	4889.1875	99172.008	114679.47	2018-10-04 23:11:09	0	2018-10-04 08:50:44	-555.80292	36527.66	41806.801	2018-10-04 08:50:44	716.21442	23.57202	2018-10-04 23:11:09	910986.5	0	191816.02	2018-10-04 23:11:09	306166.91	2018-10-04 11:27:39	300943.66	78321.242	0.002262700116830274
2018-10-04 08:48:30	2018-10-04 23:13:10	527413.12	1704045.1	1767911.5	2018-10-04 23:13:10	0	2018-10-04 08:50:54	55661.168	917267.38	944879.5	2018-10-04 08:50:54	-14221.178	16867.49	1183.6997	2018-10-04 08:50:54	6162.0483	99471.734	115026.81	2018-10-04 23:13:10	5065.4468	2018-10-04 08:50:54	-762.30035	36644.504	41938.254	2018-10-04 08:50:54	1042.2178	23.604567	2018-10-04 23:13:10	689157.81	0	192721.48	2018-10-04 23:13:10	204260.78	2018-10-04 11:28:09	369445.56	78539.172	0.002262608626665497
2018-10-04 08:48:40	2018-10-04 23:15:10	496203.91	1705250.8	1769121.6	2018-10-04 23:15:10	7772.6055	2018-10-04 08:51:04	55977.977	918132.62	945714.81	2018-10-04 08:51:04	-11967.363	16895.424	1186.8721	2018-10-04 08:51:04	5905.7354	99768.859	115371.2	2018-10-04 23:15:10	0	2018-10-04 08:51:04	-1394.3065	36760.398	42068.645	2018-10-04 08:51:04	1214.4822	23.633553	2018-10-04 23:15:10	1623269.1	0	193624.81	2018-10-04 23:15:10	271582.44	2018-10-04 11:28:39	329801.91	78755.227	0.002262517136614406
2018-10-04 08:48:50	2018-10-04 23:17:10	387728.44	1706303.1	1770177.9	2018-10-04 23:17:10	7586.6846	2018-10-04 08:51:14	57320.309	918929.88	946481.62	2018-10-04 08:51:14	-9379.9355	16922.535	1189.8478	2018-10-04 08:51:14	4371.8979	100063	115712.21	2018-10-04 23:17:10	33.166656	2018-10-04 08:51:14	-2482.6912	36875.211	42197.828	2018-10-04 08:51:14	1297.2172	23.658907	2018-10-04 23:17:10	1536520.5	0	194525.77	2018-10-04 23:17:10	267733.47	2018-10-04 11:29:09	393164.84	78969.203	0.002262425646449628
2018-10-04 08:49:00	2018-10-04 23:19:10	241799.05	1707213	1771090.9	2018-10-04 23:19:10	181.84085	2018-10-04 08:51:24	57073.879	919663.25	947184.12	2018-10-04 08:51:24	-7709.2612	16948.602	1192.5342	2018-10-04 08:51:24	2180.7136	100353.79	116049.48	2018-10-04 23:19:10	57187.254	2018-10-04 08:51:24	-3560.929	36988.816	42325.68	2018-10-04 08:51:24	1350.5498	23.680799	2018-10-04 23:19:10	605287	0	195424.12	2018-10-04 23:19:10	171680.56	2018-10-04 11:29:39	361464.47	79180.914	0.002262334156284851
2018-10-04 08:49:10	2018-10-04 23:21:10	344761	1707994.4	1771874.4	2018-10-04 23:21:10	0	2018-10-04 08:51:34	54116.609	920338.81	947828.31	2018-10-04 08:51:34	-6508.7485	16973.441	1194.8522	2018-10-04 08:51:34	96.975784	100640.92	116382.69	2018-10-04 23:21:10	96.745712	2018-10-04 08:51:34	-4133.6963	37101.105	42452.082	2018-10-04 08:51:34	1398.064	23.699471	2018-10-04 23:21:10	736309.06	0	196319.67	2018-10-04 23:21:10	72351.18	2018-10-04 11:30:09	314177.59	79390.188	0.002262242666120073
2018-10-04 08:49:20	2018-10-04 23:23:10	320487.22	1708663.8	1772544.8	2018-10-04 23:23:10	3.7895846	2018-10-04 08:51:44	49099.977	920963.94	948421.75	2018-10-04 08:51:44	-4357.8506	16996.938	1196.7405	2018-10-04 08:51:44	-1219.6674	100924.13	116711.55	2018-10-04 23:23:10	5941.541	2018-10-04 08:51:44	-4048.3723	37211.984	42576.938	2018-10-04 08:51:44	1418.4127	23.715342	2018-10-04 23:23:10	684989.31	0	197212.22	2018-10-04 23:23:10	282054.06	2018-10-04 11:30:39	303413.06	79596.875	0.002262167526509984
2018-10-04 08:49:30	2018-10-04 23:25:10	345100.22	1709298.6	1773179.6	2018-10-04 23:25:10	100.70248	2018-10-04 08:51:54	43990.355	921567.62	948993.56	2018-10-04 08:51:54	-592.00507	17019.045	1198.2076	2018-10-04 08:51:54	-1488.9459	101203.29	117035.91	2018-10-04 23:25:10	17434.283	2018-10-04 08:51:54	-3449.6528	37321.398	42700.188	2018-10-04 08:51:54	1361.5692	23.72912	2018-10-04 23:25:10	1218996.8	0	198101.61	2018-10-04 23:25:10	205189.47	2018-10-04 11:31:09	262782.09	79800.852	0.002262092386899894
2018-10-04 08:49:40	2018-10-04 23:27:10	594881.31	1709916.6	1773796.6	2018-10-04 23:27:10	32020.322	2018-10-04 08:52:04	41297.121	922157.81	949551.88	2018-10-04 08:52:04	3620.1099	17039.863	1199.2878	2018-10-04 08:52:04	-973.21265	101478.4	117355.8	2018-10-04 23:27:10	70.696304	2018-10-04 08:52:04	-2506.4326	37429.348	42821.828	2018-10-04 08:52:04	1178.092	23.742249	2018-10-04 23:27:10	846643	0	198987.78	2018-10-04 23:27:10	105160.74	2018-10-04 11:31:39	365967.97	80002.094	0.002262017247232961
2018-10-04 08:49:50	2018-10-04 23:29:10	222590.16	1710531.2	1774409.5	2018-10-04 23:29:10	556.66443	2018-10-04 08:52:14	42999.988	922741.56	950103.88	2018-10-04 08:52:14	6079.5312	17059.5	1200.0269	2018-10-04 08:52:14	-349.7229	101749.52	117671.25	2018-10-04 23:29:10	0	2018-10-04 08:52:14	-1272.3667	37535.848	42941.875	2018-10-04 08:52:14	845.36646	23.754978	2018-10-04 23:29:10	503486.97	0	199870.69	2018-10-04 23:29:10	200753.83	2018-10-04 11:32:09	245314.3	80200.602	0.002261942107622872
2018-10-04 08:50:00	2018-10-04 23:31:10	99619.961	1711152.9	1775028.6	2018-10-04 23:31:10	1309.1747	2018-10-04 08:52:24	49313.988	923324.31	950655.12	2018-10-04 08:52:24	5604.1108	17078.082	1200.5023	2018-10-04 08:52:24	-309.31042	102016.73	117982.37	2018-10-04 23:31:10	0	2018-10-04 08:52:24	236.22978	37640.926	43060.359	2018-10-04 08:52:24	379.05389	23.767498	2018-10-04 23:31:10	869608.44	0	200750.28	2018-10-04 23:31:10	123693.46	2018-10-04 11:32:39	338176.19	80396.367	0.002261866968012782
2018-10-04 08:50:10	2018-10-04 23:33:10	232763.5	1711787.4	1775659.9	2018-10-04 23:33:10	0	2018-10-04 08:52:34	58155.172	923909.25	951208.94	2018-10-04 08:52:34	3235.3694	17095.744	1200.8154	2018-10-04 08:52:34	-1138.062	102280.15	118289.26	2018-10-04 23:33:10	51.222328	2018-10-04 08:52:34	1909.5291	37744.621	43177.324	2018-10-04 08:52:34	-172.41814	23.779884	2018-10-04 23:33:10	929651.94	0	201626.5	2018-10-04 23:33:10	71187.461	2018-10-04 11:33:09	305172.97	80589.383	0.002261791828374271
2018-10-04 08:50:20	2018-10-04 23:35:10	499019.28	1712436	1776304.9	2018-10-04 23:35:10	6721.9536	2018-10-04 08:52:44	66220.852	924497.25	951766.31	2018-10-04 08:52:44	1245.7817	17112.605	1201.0759	2018-10-04 08:52:44	-2548.2332	102539.91	118592.05	2018-10-04 23:35:10	0	2018-10-04 08:52:44	3466.9729	37846.98	43292.812	2018-10-04 08:52:44	-743.29504	23.792103	2018-10-04 23:35:10	824943.06	0	202499.28	2018-10-04 23:35:10	256601.45	2018-10-04 11:33:39	311299.72	80779.633	0.00226178548172129
2018-10-04 08:50:30	2018-10-04 23:37:10	392082.81	1712988	1776852.8	2018-10-04 23:37:10	837.14368	2018-10-04 08:52:54	71170.859	925049.06	952288.25	2018-10-04 08:52:54	933.66083	17129.039	1201.2876	2018-10-04 08:52:54	-3828.2283	102796	118890.75	2018-10-04 23:37:10	87755.961	2018-10-04 08:52:54	4445.04	37948.016	43406.84	2018-10-04 08:52:54	-1265.3915	23.808617	2018-10-04 23:37:10	1700696.6	0	203368.56	2018-10-04 23:37:10	102442.42	2018-10-04 11:34:09	289910.56	80967.031	0.002261779135068309
2018-10-04 08:50:40	2018-10-04 23:39:10	382824.31	1713438.2	1777298.4	2018-10-04 23:39:10	32043.082	2018-10-04 08:53:04	72976.258	925563	952773	2018-10-04 08:53:04	1526.1803	17144.883	1201.4688	2018-10-04 08:53:04	-4203.7759	103048.24	119185.16	2018-10-04 23:39:10	33.976467	2018-10-04 08:53:04	4324.6494	38047.676	43519.355	2018-10-04 08:53:04	-1675.9752	23.822327	2018-10-04 23:39:10	617485.81	0	204234.11	2018-10-04 23:39:10	276020.78	2018-10-04 11:34:39	245956.91	81151.406	0.002261772788415328
2018-10-04 08:50:50	2018-10-04 23:41:10	217077.14	1713784.8	1777639.8	2018-10-04 23:41:10	0	2018-10-04 08:53:14	73196.445	926036.88	953218.25	2018-10-04 08:53:14	1230.7777	17159.977	1201.6434	2018-10-04 08:53:14	-3238.4414	103296.45	119475.08	2018-10-04 23:41:10	0	2018-10-04 08:53:14	2845.7722	38145.906	43630.301	2018-10-04 08:53:14	-1920.0782	23.833086	2018-10-04 23:41:10	762421.56	0	205095.69	2018-10-04 23:41:10	95741.93	2018-10-04 11:35:09	222356.42	81332.562	0.002261766441733926
2018-10-04 08:51:00	2018-10-04 23:43:10	392255.72	1714025.9	1777875.1	2018-10-04 23:43:10	2296.2793	2018-10-04 08:53:24	73143.086	926468.69	953622	2018-10-04 08:53:24	-862.44244	17174.18	1201.8076	2018-10-04 08:53:24	-1089.4747	103540.42	119760.32	2018-10-04 23:43:10	46766.059	2018-10-04 08:53:24	303.27811	38242.648	43739.617	2018-10-04 08:53:24	-1953.9493	23.841003	2018-10-04 23:43:10	1205510.4	0	205953.08	2018-10-04 23:43:10	202910.12	2018-10-04 11:35:39	290077	81510.336	0.002261760095080945
2018-10-04 08:51:10	2018-10-04 23:45:10	441719.81	1714161.4	1778004	2018-10-04 23:45:10	48420.371	2018-10-04 08:53:34	72816.133	926857.19	953982.94	2018-10-04 08:53:34	-3959.2737	17187.369	1201.9332	2018-10-04 08:53:34	1530.2286	103779.98	120040.68	2018-10-04 23:45:10	58.776119	2018-10-04 08:53:34	-2504.5432	38337.84	43847.242	2018-10-04 08:53:34	-1754.7743	23.846205	2018-10-04 23:45:10	823597.81	0	206806.09	2018-10-04 23:45:10	284061.5	2018-10-04 11:36:09	274947	81684.594	0.002261753748427964
2018-10-04 08:51:20	2018-10-04 23:47:10	316867.06	1714192.8	1778028.1	2018-10-04 23:47:10	111291.18	2018-10-04 08:53:44	71249.922	927202.12	954300.75	2018-10-04 08:53:44	-6240.0049	17199.424	1201.9802	2018-10-04 08:53:44	3688.9177	104014.91	120315.96	2018-10-04 23:47:10	0	2018-10-04 08:53:44	-4709.4629	38431.422	43953.113	2018-10-04 08:53:44	-1334.6813	23.848709	2018-10-04 23:47:10	1314256.6	0	207654.56	2018-10-04 23:47:10	155778.16	2018-10-04 11:36:44	287700.72	81855.211	0.002261746578312795
2018-10-04 08:51:30	2018-10-04 23:49:10	130096.62	1714280.8	1778108.4	2018-10-04 23:49:10	756.61511	2018-10-04 08:53:54	67482.031	927559.06	954631.19	2018-10-04 08:53:54	-5963.561	17210.355	1202.019	2018-10-04 08:53:54	4676.4624	104245.27	120586.18	2018-10-04 23:49:10	0	2018-10-04 08:53:54	-5826.9937	38523.391	44057.227	2018-10-04 08:53:54	-750.26794	23.849955	2018-10-04 23:49:10	1247359.9	0	208498.38	2018-10-04 23:49:10	77564.883	2018-10-04 11:37:14	349352.72	82022.141	0.002261739408226049
2018-10-04 08:51:40	2018-10-04 23:51:10	203625.61	1714430.1	1778249.8	2018-10-04 23:51:10	0	2018-10-04 08:54:04	61319.914	927928.31	954974.62	2018-10-04 08:54:04	-2063.4429	17220.416	1202.1002	2018-10-04 08:54:04	4278.9116	104471.27	120851.59	2018-10-04 23:51:10	0	2018-10-04 08:54:04	-5865.1973	38613.82	44159.66	2018-10-04 08:54:04	-98.064423	23.852646	2018-10-04 23:51:10	555854.81	0	209337.64	2018-10-04 23:51:10	205696.36	2018-10-04 11:37:44	270285.72	82185.555	0.002261732238110881
2018-10-04 08:51:50	2018-10-04 23:53:14	586345.44	1714640.9	1778452.5	2018-10-04 23:53:14	1461.9716	2018-10-04 08:54:14	53669.699	928310.94	955332.19	2018-10-04 08:54:14	5764.0347	17229.82	1202.2096	2018-10-04 08:54:14	2761.4875	104693.18	121112.45	2018-10-04 23:53:14	37.832413	2018-10-04 08:54:14	-5109.8398	38702.777	44260.484	2018-10-04 08:54:14	507.22223	23.857031	2018-10-04 23:53:14	1590861.1	0	210172.55	2018-10-04 23:53:14	76987.039	2018-10-04 11:38:14	280719.28	82345.68	0.002261725067995712
2018-10-04 08:52:00	2018-10-04 23:55:14	181986.69	1714913.9	1778717.5	2018-10-04 23:55:14	11529.725	2018-10-04 08:54:24	46356.246	928708.31	955705.25	2018-10-04 08:54:24	17149.986	17238.766	1202.3308	2018-10-04 08:54:24	662.12042	104911.23	121369.01	2018-10-04 23:55:14	0	2018-10-04 08:54:24	-3908.72	38790.34	44359.777	2018-10-04 08:54:24	965.07043	23.863178	2018-10-04 23:55:14	472107.09	0	211003.27	2018-10-04 23:55:14	186419.03	2018-10-04 11:38:44	308859.31	82502.75	0.002261717897908966
2018-10-04 08:52:10	2018-10-04 23:57:14	1622702.1	1715250.2	1779046	2018-10-04 23:57:14	169765.55	2018-10-04 08:54:34	41431.504	929121.88	956095.44	2018-10-04 08:54:34	31130.732	17247.439	1202.4561	2018-10-04 08:54:34	-1416.797	105125.66	121621.51	2018-10-04 23:57:14	0	2018-10-04 08:54:34	-2658.2549	38876.578	44457.617	2018-10-04 08:54:34	1218.6807	23.871098	2018-10-04 23:57:14	869623.44	0	211829.97	2018-10-04 23:57:14	309509.78	2018-10-04 11:39:14	326244.81	82656.984	0.002261710727793798
2018-10-04 08:52:20	2018-10-04 23:59:14	3816104.2	1715526.9	1779314.8	2018-10-04 23:59:14	103773.05	2018-10-04 08:54:44	40359.43	929509.81	956460.75	2018-10-04 08:54:44	46025.961	17255.867	1202.5048	2018-10-04 08:54:44	-2935.9116	105336.56	121870.04	2018-10-04 23:59:14	32820.824	2018-10-04 08:54:44	-1851.0717	38961.516	44554.027	2018-10-04 08:54:44	1268.8817	23.879034	2018-10-04 23:59:14	776275.31	0	212652.78	2018-10-04 23:59:14	277042.91	2018-10-04 11:39:44	294973.38	82808.531	0.002261711162759639
2018-10-04 08:52:30	2018-10-05 00:01:14	4266525.5	1715744.5	1779524.2	2018-10-05 00:01:14	104277.62	2018-10-04 08:54:54	43582.555	929874.19	956803.19	2018-10-04 08:54:54	59190.664	17263.867	1202.4286	2018-10-04 08:54:54	-3502.396	105543.83	122114.5	2018-10-05 00:01:14	0	2018-10-04 08:54:54	-1938.8843	39045.113	44648.965	2018-10-04 08:54:54	1167.4095	23.884291	2018-10-05 00:01:14	1621440.9	0	213471.62	2018-10-05 00:01:14	653644	2018-10-04 11:40:14	246985.66	82957.359	0.00226171159772548
2018-10-04 08:52:40	2018-10-05 00:03:14	4786358	1715906.1	1779677.5	2018-10-05 00:03:14	268448.91	2018-10-04 08:55:04	50447.57	930216	957123.75	2018-10-04 08:55:04	67338.891	17271.369	1202.245	2018-10-04 08:55:04	-2944.6113	105747.38	122354.81	2018-10-05 00:03:14	70300.336	2018-10-04 08:55:04	-3031.0417	39127.348	44742.41	2018-10-04 08:55:04	995.12439	23.887964	2018-10-05 00:03:14	858610.69	0	214286.39	2018-10-05 00:03:14	603971.06	2018-10-04 11:40:44	240465.27	83103.383	0.002261712032691321
2018-10-04 08:52:50	2018-10-05 00:05:14	4371429.5	1716013.2	1779776	2018-10-05 00:05:14	390571	2018-10-04 08:55:14	59138.781	930535.44	957422.62	2018-10-04 08:55:14	67970.969	17278.303	1201.9917	2018-10-04 08:55:14	-1365.6382	105947.16	122590.91	2018-10-05 00:05:14	0	2018-10-04 08:55:14	-4723.3604	39208.207	44834.348	2018-10-04 08:55:14	837.49561	23.88995	2018-10-05 00:05:14	1156360	0	215096.92	2018-10-05 00:05:14	843977.94	2018-10-04 11:41:14	236690.42	83246.492	0.002261712467685584
2018-10-04 08:53:00	2018-10-05 00:07:15	5496258	1716065.8	1779819.5	2018-10-05 00:07:15	304259.91	2018-10-04 08:55:24	66801.422	930831.88	957699.06	2018-10-04 08:55:24	61115.59	17284.611	1201.7085	2018-10-04 08:55:24	841.94061	106143.1	122822.73	2018-10-05 00:07:15	1280.7227	2018-10-04 08:55:24	-6277.4712	39287.668	44924.762	2018-10-04 08:55:24	768.38171	23.89027	2018-10-05 00:07:15	2710508.2	0	215903.08	2018-10-05 00:07:15	967156.38	2018-10-04 11:41:44	229599.62	83386.602	0.002261712902651425
2018-10-04 08:53:10	2018-10-05 00:09:15	5090531	1716062	1779806.4	2018-10-05 00:09:15	1075177.4	2018-10-04 08:55:34	70523.773	931103.94	957951.69	2018-10-04 08:55:34	49771.371	17290.25	1201.4269	2018-10-04 08:55:34	3058.646	106335.13	123050.2	2018-10-05 00:09:15	6404.6733	2018-10-04 08:55:34	-7046.8252	39365.715	45013.633	2018-10-04 08:55:34	844.32007	23.88895	2018-10-05 00:09:15	1666595.6	0	216704.73	2018-10-05 00:09:15	627136.19	2018-10-04 11:42:14	271352.19	83523.617	0.002261713337617266
2018-10-04 08:53:20	2018-10-05 00:11:15	5988523	1716095.6	1779830.5	2018-10-05 00:11:15	454488.34	2018-10-04 08:55:44	69096.148	931383.31	958212.31	2018-10-04 08:55:44	38348.34	17295.262	1201.2314	2018-10-04 08:55:44	4659.4272	106523.31	123273.38	2018-10-05 00:11:15	3634.1956	2018-10-04 08:55:44	-6837.8838	39442.363	45100.977	2018-10-04 08:55:44	1101.7316	23.887236	2018-10-05 00:11:15	1224584.6	0	217501.8	2018-10-05 00:11:15	1461993.2	2018-10-04 11:42:44	229942.2	83657.492	0.002261729321759276
2018-10-04 08:53:30	2018-10-05 00:13:15	7740008	1716164.5	1779890	2018-10-05 00:13:15	420159.75	2018-10-04 08:55:54	64153.949	931667.69	958478.62	2018-10-04 08:55:54	30089.514	17299.771	1201.1772	2018-10-04 08:55:54	5380.938	106707.82	123492.45	2018-10-05 00:13:15	0	2018-10-04 08:55:54	-5975.5835	39517.664	45186.844	2018-10-04 08:55:54	1547.1663	23.886051	2018-10-05 00:13:15	1286353.1	0	218294.31	2018-10-05 00:13:15	1448239.4	2018-10-04 11:43:14	267631.97	83788.32	0.002261745305929708
2018-10-04 08:53:40	2018-10-05 00:15:15	5157922	1716263.8	1779979.9	2018-10-05 00:15:15	350582.22	2018-10-04 08:56:04	59366.16	931955.06	958748.56	2018-10-04 08:56:04	25298.518	17303.898	1201.259	2018-10-04 08:56:04	5579.8804	106888.8	123707.58	2018-10-05 00:15:15	0	2018-10-04 08:56:04	-5073.6895	39591.656	45271.277	2018-10-04 08:56:04	2139.457	23.885731	2018-10-05 00:15:15	1834963	0	219082.39	2018-10-05 00:15:15	850424.06	2018-10-04 11:43:44	241846.58	83916.242	0.002261761290071718
2018-10-04 08:53:50	2018-10-05 00:17:15	5706167.5	1716389.1	1780096.1	2018-10-05 00:17:15	439152.91	2018-10-04 08:56:14	58068.098	932243.81	959020.5	2018-10-04 08:56:14	21669.73	17307.744	1201.4573	2018-10-04 08:56:14	6052.5635	107066.41	123918.9	2018-10-05 00:17:15	114.32281	2018-10-04 08:56:14	-4680.0215	39664.383	45354.324	2018-10-04 08:56:14	2776.4756	23.886223	2018-10-05 00:17:15	1812887	0	219866.14	2018-10-05 00:17:15	1119234.9	2018-10-04 11:44:14	229152.48	84041.398	0.002261777274213728
2018-10-04 08:54:00	2018-10-05 00:19:15	4870680.5	1716537.2	1780235.5	2018-10-05 00:19:15	276241	2018-10-04 08:56:24	61176.367	932532.69	959293.19	2018-10-04 08:56:24	16448.738	17311.387	1201.7529	2018-10-04 08:56:24	7413.1187	107240.77	124126.55	2018-10-05 00:19:15	0	2018-10-04 08:56:24	-4993.0894	39735.879	45436.02	2018-10-04 08:56:24	3305.5417	23.88744	2018-10-05 00:19:15	1079138.8	0	220645.66	2018-10-05 00:19:15	995120.81	2018-10-04 11:44:44	273453.44	84163.93	0.002261793258384159
2018-10-04 08:54:10	2018-10-05 00:21:15	5006290.5	1716705	1780394.8	2018-10-05 00:21:15	130333.92	2018-10-04 08:56:34	66825.547	932820.56	959565.5	2018-10-04 08:56:34	8629.5615	17314.895	1202.1354	2018-10-04 08:56:34	9496.1777	107411.98	124330.66	2018-10-05 00:21:15	48928.348	2018-10-04 08:56:34	-5780.7734	39806.176	45516.395	2018-10-04 08:56:34	3566.658	23.889256	2018-10-05 00:21:15	1270191.1	0	221421.02	2018-10-05 00:21:15	1096536.9	2018-10-04 11:45:14	234024.97	84283.953	0.002261809242526169
2018-10-04 08:54:20	2018-10-05 00:23:15	5560066	1716960.4	1780642.2	2018-10-05 00:23:15	113174.21	2018-10-04 08:56:44	71722.336	933131	959861.06	2018-10-04 08:56:44	-568.09515	17318.393	1202.6521	2018-10-04 08:56:44	11338.131	107580.24	124531.41	2018-10-05 00:23:15	53139.637	2018-10-04 08:56:44	-6537.6245	39875.332	45595.512	2018-10-04 08:56:44	3455.7212	23.892509	2018-10-05 00:23:15	1112933	0	222192.33	2018-10-05 00:23:15	1195029.5	2018-10-04 11:45:44	294537.72	84401.594	0.002261828711368707
2018-10-04 08:54:30	2018-10-05 00:25:15	4999094.5	1717298	1780972.8	2018-10-05 00:25:15	536788	2018-10-04 08:56:54	73190.078	933461.31	960177.31	2018-10-04 08:56:54	-8957.6143	17322.264	1203.3368	2018-10-04 08:56:54	11823.738	107745.86	124729.13	2018-10-05 00:25:15	85728.289	2018-10-04 08:56:54	-6805.6309	39943.453	45673.484	2018-10-04 08:56:54	2976.2395	23.901005	2018-10-05 00:25:15	2676973.5	0	222959.77	2018-10-05 00:25:15	914077.25	2018-10-04 11:46:14	265571.56	84517.07	0.002261848180239667
2018-10-04 08:54:40	2018-10-05 00:27:15	5865201	1717711.6	1781380.2	2018-10-05 00:27:15	405713.66	2018-10-04 08:57:04	70622.5	933809.5	960512.25	2018-10-04 08:57:04	-14885.209	17326.637	1204.2018	2018-10-04 08:57:04	10474.894	107909.07	124924.08	2018-10-05 00:27:15	194041.39	2018-10-04 08:57:04	-6464.4609	40010.609	45750.387	2018-10-04 08:57:04	2248.3284	23.911556	2018-10-05 00:27:15	2033629.5	0	223723.53	2018-10-05 00:27:15	1624528.9	2018-10-04 11:46:44	241241.17	84630.594	0.002261867649110627
2018-10-04 08:54:50	2018-10-05 00:29:15	5023243	1718195.5	1781859.1	2018-10-05 00:29:15	345397.97	2018-10-04 08:57:14	65491.316	934173.75	960864	2018-10-04 08:57:14	-17813.453	17331.619	1205.2397	2018-10-04 08:57:14	7721.8379	108070.12	125116.5	2018-10-05 00:29:15	47458.938	2018-10-04 08:57:14	-5766.0273	40076.871	45826.289	2018-10-04 08:57:14	1465.2566	23.924118	2018-10-05 00:29:15	2397382.2	0	224483.81	2018-10-05 00:29:15	1684491.4	2018-10-04 11:47:14	206024.8	84742.383	0.002261887117924744
2018-10-04 08:55:00	2018-10-05 00:31:15	4761284.5	1718744.9	1782404.6	2018-10-05 00:31:15	214249.78	2018-10-04 08:57:24	60134.59	934552.75	961231.12	2018-10-04 08:57:24	-18147.424	17337.285	1206.4304	2018-10-04 08:57:24	4494.2896	108229.2	125306.61	2018-10-05 00:31:15	40772.617	2018-10-04 08:57:24	-5062.6016	40142.297	45901.258	2018-10-04 08:57:24	817.08954	23.938576	2018-10-05 00:31:15	2215464.2	0	225240.81	2018-10-05 00:31:15	1179881.1	2018-10-04 11:47:44	199868.56	84852.648	0.002261906586795703
2018-10-04 08:55:10	2018-10-05 00:33:15	5694589.5	1719356.5	1783013.2	2018-10-05 00:33:15	360380.91	2018-10-04 08:57:34	56423.043	934945.75	961612.88	2018-10-04 08:57:34	-16878.977	17343.699	1207.7401	2018-10-04 08:57:34	1584.3717	108386.52	125494.62	2018-10-05 00:33:15	2.8922889	2018-10-04 08:57:34	-4481.5757	40206.941	45975.352	2018-10-04 08:57:34	418.84091	23.95491	2018-10-05 00:33:15	1307867.4	0	225994.73	2018-10-05 00:33:15	1185344.5	2018-10-04 11:48:14	129532.55	84961.609	0.002261926055666663
2018-10-04 08:55:20	2018-10-05 00:35:15	4551317.5	1719705	1783359	2018-10-05 00:35:15	284817.66	2018-10-04 08:57:44	55046.355	935240.12	961896.25	2018-10-04 08:57:44	-15031.757	17350.572	1208.9033	2018-10-04 08:57:44	-665.76324	108541.84	125680.29	2018-10-05 00:35:15	31564.717	2018-10-04 08:57:44	-3900.311	40270.727	46048.484	2018-10-04 08:57:44	276.28461	23.968721	2018-10-05 00:35:15	1912331.6	0	226745.62	2018-10-05 00:35:15	849664.62	2018-10-04 11:48:44	264521.78	85069.336	0.002261937186972318
2018-10-04 08:55:30	2018-10-05 00:37:15	4143758.8	1719793.9	1783444.4	2018-10-05 00:37:15	304715.38	2018-10-04 08:57:54	55329.98	935440.62	962085.56	2018-10-04 08:57:54	-12771.072	17356.973	1209.7141	2018-10-04 08:57:54	-2233.1707	108694.44	125862.88	2018-10-05 00:37:15	0	2018-10-04 08:57:54	-3251.4956	40333.402	46120.402	2018-10-04 08:57:54	300.85904	23.971403	2018-10-05 00:37:15	1746369.5	0	227493.11	2018-10-05 00:37:15	1162006.8	2018-10-04 11:49:14	177045.22	85175.469	0.002261948318334817
2018-10-04 08:55:40	2018-10-05 00:39:15	4554806.5	1719636.5	1783282.4	2018-10-05 00:39:15	445966.88	2018-10-04 08:58:04	55578.215	935551.25	962184.69	2018-10-04 08:58:04	-8846.79	17362.416	1210.108	2018-10-04 08:58:04	-3148.1648	108843.7	126041.77	2018-10-05 00:39:15	31571.996	2018-10-04 08:58:04	-2757.7893	40394.781	46190.91	2018-10-04 08:58:04	360.67081	23.967625	2018-10-05 00:39:15	1895665	0	228236.7	2018-10-05 00:39:15	1327669.6	2018-10-04 11:49:44	154154.41	85279.523	0.002261959449697315
2018-10-04 08:55:50	2018-10-05 00:41:15	4430472.5	1719246.4	1782886.2	2018-10-05 00:41:15	345467.56	2018-10-04 08:58:14	54273.125	935576.19	962197.75	2018-10-04 08:58:14	-1339.4232	17366.498	1210.0721	2018-10-04 08:58:14	-3403.4988	108989.07	126216.34	2018-10-05 00:41:15	0	2018-10-04 08:58:14	-2733.3645	40454.688	46259.824	2018-10-04 08:58:14	340.68036	23.957512	2018-10-05 00:41:15	2315351.8	0	228975.88	2018-10-05 00:41:15	1094514.9	2018-10-04 11:50:14	240778.02	85381.023	0.00226197058100297
2018-10-04 08:56:00	2018-10-05 00:43:15	3442791.2	1718636.4	1782268.5	2018-10-05 00:43:15	525601.38	2018-10-04 08:58:24	51551.871	935519.56	962128.88	2018-10-04 08:58:24	10485.261	17368.877	1209.6173	2018-10-04 08:58:24	-3051.1238	109130.01	126386.05	2018-10-05 00:43:15	57.361858	2018-10-04 08:58:24	-3133.623	40512.957	46326.973	2018-10-04 08:58:24	186.05588	23.94128	2018-10-05 00:43:15	2118144.8	0	229710.14	2018-10-05 00:43:15	1249823.1	2018-10-04 11:50:44	203861.41	85479.508	0.002261981712308625
2018-10-04 08:56:10	2018-10-05 00:45:15	5418588.5	1717818	1781440.6	2018-10-05 00:45:15	77620.617	2018-10-04 08:58:34	49297.906	935384.88	961981.62	2018-10-04 08:58:34	24759.938	17369.287	1208.7734	2018-10-04 08:58:34	-2290.5581	109266.04	126550.4	2018-10-05 00:45:15	41218.211	2018-10-04 08:58:34	-3405.0808	40569.445	46392.207	2018-10-04 08:58:34	-85.950432	23.91922	2018-10-05 00:45:15	1011544.4	0	230439	2018-10-05 00:45:15	894906.75	2018-10-04 11:51:14	250916.8	85574.523	0.002261992843671123
2018-10-04 08:56:20	2018-10-05 00:47:15	4978384.5	1717102.4	1780714.5	2018-10-05 00:47:15	172391.73	2018-10-04 08:58:44	49263.797	935279.88	961864.12	2018-10-04 08:58:44	37366.777	17367.82	1207.7987	2018-10-04 08:58:44	-1417.5573	109397.12	126709.34	2018-10-05 00:47:15	43661.277	2018-10-04 08:58:44	-2880.8735	40624.141	46455.512	2018-10-04 08:58:44	-405.41068	23.895571	2018-10-05 00:47:15	1397413.1	0	231162.09	2018-10-05 00:47:15	1383400.2	2018-10-04 11:51:44	282082.19	85665.766	0.00226200167639945
2018-10-04 08:56:30	2018-10-05 00:49:15	4062016	1716496.6	1780097.6	2018-10-05 00:49:15	354516.31	2018-10-04 08:58:54	51120.539	935204	961775.94	2018-10-04 08:58:54	43903.668	17364.926	1206.9193	2018-10-04 08:58:54	-688.43463	109523.62	126863.26	2018-10-05 00:49:15	71781.961	2018-10-04 08:58:54	-1356.6039	40677.156	46517	2018-10-04 08:58:54	-687.95697	23.873981	2018-10-05 00:49:15	1264367.8	0	231879.48	2018-10-05 00:49:15	1373462.5	2018-10-04 11:52:14	188537.61	85753.352	0.002262010509070933
2018-10-04 08:56:40	2018-10-05 00:51:15	5793783	1715994.4	1779584	2018-10-05 00:51:15	311569.88	2018-10-04 08:59:04	52710.176	935155.38	961715.44	2018-10-04 08:59:04	42018.379	17360.982	1206.219	2018-10-04 08:59:04	-225.64191	109645.91	127012.52	2018-10-05 00:51:15	28186.082	2018-10-04 08:59:04	700.04169	40728.602	46576.785	2018-10-04 08:59:04	-873.55707	23.854872	2018-10-05 00:51:15	1505448.4	0	232591.36	2018-10-05 00:51:15	1155050.6	2018-10-04 11:52:44	143890.95	85837.516	0.00226201934179926
2018-10-04 08:56:50	2018-10-05 00:53:19	4478328	1715587.6	1779165.8	2018-10-05 00:53:19	369206.47	2018-10-04 08:59:14	52176.582	935131.19	961679.88	2018-10-04 08:59:14	32767.166	17356.303	1205.7484	2018-10-04 08:59:14	-5.7083526	109764.34	127157.48	2018-10-05 00:53:19	95620.375	2018-10-04 08:59:14	2455.9158	40778.578	46634.973	2018-10-04 08:59:14	-949.74194	23.83812	2018-10-05 00:53:19	2230326.2	0	233297.92	2018-10-05 00:53:19	1207520.8	2018-10-04 11:53:14	214668.45	85918.508	0.002262028174527586
2018-10-04 08:57:00	2018-10-05 00:55:19	2525129.2	1715273.4	1778840.2	2018-10-05 00:55:19	691527	2018-10-04 08:59:24	49472.168	935131.38	961669.19	2018-10-04 08:59:24	20128.895	17351.162	1205.4087	2018-10-04 08:59:24	109.53699	109879.23	127298.47	2018-10-05 00:55:19	39512.641	2018-10-04 08:59:24	3219.2766	40827.184	46691.664	2018-10-04 08:59:24	-951.8468	23.824333	2018-10-05 00:55:19	1317406.6	0	233999.52	2018-10-05 00:55:19	1562008	2018-10-04 11:53:44	189685.08	85996.703	0.002262037007199069
2018-10-04 08:57:10	2018-10-05 00:57:19	5142194.5	1715048.4	1778604.2	2018-10-05 00:57:19	354512.72	2018-10-04 08:59:34	45840.727	935155.44	961683	2018-10-04 08:59:34	8796.7451	17345.807	1205.1929	2018-10-04 08:59:34	314.78467	109990.88	127435.81	2018-10-05 00:57:19	48909.395	2018-10-04 08:59:34	2755.6633	40874.512	46746.953	2018-10-04 08:59:34	-943.19409	23.813042	2018-10-05 00:57:19	1829385.6	0	234696.39	2018-10-05 00:57:19	1190219.2	2018-10-04 11:54:14	160458.19	86072.375	0.002262045839927396
2018-10-04 08:57:20	2018-10-05 00:59:19	4571127	1714770.8	1778315.9	2018-10-05 00:59:19	285230.97	2018-10-04 08:59:44	42513.746	935152.31	961670	2018-10-04 08:59:44	1684.23	17340.289	1205.2732	2018-10-04 08:59:44	760.74792	110099.4	127569.62	2018-10-05 00:59:19	57.538055	2018-10-04 08:59:44	1292.599	40920.594	46800.871	2018-10-04 08:59:44	-985.32898	23.8009	2018-10-05 00:59:19	1108666.6	0	235388.44	2018-10-05 00:59:19	1292782.9	2018-10-04 11:54:44	143089.12	86145.461	0.002262075642534001
2018-10-04 08:57:30	2018-10-05 01:01:19	5567974	1714429.9	1777964.6	2018-10-05 01:01:19	372351.84	2018-10-04 08:59:54	40371.102	935118.5	961626.88	2018-10-04 08:59:54	-1072.0422	17334.662	1205.4648	2018-10-04 08:59:54	1454.3009	110204.7	127699.79	2018-10-05 01:01:19	70158.969	2018-10-04 08:59:54	-643.97028	40965.402	46853.398	2018-10-04 08:59:54	-1110.5669	23.790333	2018-10-05 01:01:19	2297249.5	0	236075.72	2018-10-05 01:01:19	715281.06	2018-10-04 11:55:14	170444.62	86216.039	0.002262105445140605
2018-10-04 08:57:40	2018-10-05 01:03:19	5583339	1714023.2	1777547.8	2018-10-05 01:03:19	344183.81	2018-10-04 09:00:04	40340.727	935052.25	961551.69	2018-10-04 09:00:04	-1218.5376	17328.793	1205.7061	2018-10-04 09:00:04	2261.3447	110306.64	127826.21	2018-10-05 01:03:19	134213.47	2018-10-04 09:00:04	-2397.3616	41008.898	46904.488	2018-10-04 09:00:04	-1307.2725	23.778257	2018-10-05 01:03:19	1307643.2	0	236758.19	2018-10-05 01:03:19	1053328.2	2018-10-04 11:55:44	194657.19	86284.078	0.00226213524774721
2018-10-04 08:57:50	2018-10-05 01:05:19	4425004.5	1713551	1777065.2	2018-10-05 01:05:19	0	2018-10-04 09:00:14	43023.617	934953.06	961443.88	2018-10-04 09:00:14	-812.15735	17322.576	1205.9327	2018-10-04 09:00:14	3033.0269	110405.12	127948.75	2018-10-05 01:05:19	2526.4402	2018-10-04 09:00:14	-3328.7783	41051.035	46954.098	2018-10-04 09:00:14	-1523.7252	23.764738	2018-10-05 01:05:19	1336477.6	0	237435.78	2018-10-05 01:05:19	845939.44	2018-10-04 11:56:14	172314.42	86349.555	0.002262165050353815
2018-10-04 08:58:00	2018-10-05 01:07:19	6281852.5	1713016.8	1776520.8	2018-10-05 01:07:19	453994.19	2018-10-04 09:00:24	47406.039	934822.31	961304.81	2018-10-04 09:00:24	-1130.1012	17315.914	1206.0631	2018-10-04 09:00:24	3721.4746	110500.01	128067.28	2018-10-05 01:07:19	47651.805	2018-10-04 09:00:24	-3000.9075	41091.773	47002.184	2018-10-04 09:00:24	-1689.4769	23.749903	2018-10-05 01:07:19	1924901.6	0	238108.45	2018-10-05 01:07:19	1020675.6	2018-10-04 11:56:44	171502.36	86412.461	0.00226219485296042
2018-10-04 08:58:10	2018-10-05 01:09:19	5294596	1712428.1	1775921.9	2018-10-05 01:09:19	580549.88	2018-10-04 09:00:34	50494.844	934663.62	961138.12	2018-10-04 09:00:34	-2146.5852	17308.727	1206.0037	2018-10-04 09:00:34	4348.3457	110591.22	128181.72	2018-10-05 01:09:19	125929.45	2018-10-04 09:00:34	-1376.9331	41131.078	47048.711	2018-10-04 09:00:34	-1745.149	23.733982	2018-10-05 01:09:19	3176372	0	238776.2	2018-10-05 01:09:19	1011006.4	2018-10-04 11:57:14	201190.19	86472.82	0.002262224655567024
2018-10-04 08:58:20	2018-10-05 01:11:19	5258512.5	1711837.1	1775320.5	2018-10-05 01:11:19	477008.59	2018-10-04 09:00:44	49180.742	934496.75	960963.69	2018-10-04 09:00:44	-2478.0461	17301.014	1205.6831	2018-10-04 09:00:44	4884.5571	110678.74	128292.04	2018-10-05 01:11:19	37674.684	2018-10-04 09:00:44	1086.4811	41168.945	47093.672	2018-10-04 09:00:44	-1666.7122	23.717888	2018-10-05 01:11:19	1992439.5	0	239439.08	2018-10-05 01:11:19	1188338.2	2018-10-04 11:57:44	150535.08	86530.703	0.002262245074120983
2018-10-04 08:58:30	2018-10-05 01:13:20	4337511.5	1711259.8	1774732.5	2018-10-05 01:13:20	387917.53	2018-10-04 09:00:54	42969.191	934329.44	960789.25	2018-10-04 09:00:54	-249.11969	17292.781	1205.0437	2018-10-04 09:00:54	5240.8105	110762.68	128398.36	2018-10-05 01:13:20	29138.469	2018-10-04 09:00:54	3559.8767	41205.406	47137.102	2018-10-04 09:00:54	-1472.6893	23.701645	2018-10-05 01:13:20	1884431.9	0	240097.17	2018-10-05 01:13:20	1052586.5	2018-10-04 11:58:14	129994.08	86586.242	0.002262265492731785
2018-10-04 08:58:40	2018-10-05 01:15:20	4692611	1710712.1	1774174.2	2018-10-05 01:15:20	160376.14	2018-10-04 09:01:04	34860.551	934170.5	960623.75	2018-10-04 09:01:04	5207.1333	17284.135	1204.0248	2018-10-04 09:01:04	5433.499	110843.16	128500.81	2018-10-05 01:15:20	44824.637	2018-10-04 09:01:04	5156.3896	41240.508	47179.051	2018-10-04 09:01:04	-1212.2472	23.686398	2018-10-05 01:15:20	1849824.5	0	240750.64	2018-10-05 01:15:20	1025174.1	2018-10-04 11:58:44	128078.41	86639.609	0.002262285911342587
2018-10-04 08:58:50	2018-10-05 01:17:20	2840002.5	1710211.2	1773662.6	2018-10-05 01:17:20	488420.66	2018-10-04 09:01:14	29401.613	934029.19	960476.62	2018-10-04 09:01:14	12365.487	17275.191	1202.6151	2018-10-04 09:01:14	5725.8452	110920.38	128599.6	2018-10-05 01:17:20	31949.289	2018-10-04 09:01:14	5298.3701	41274.32	47219.586	2018-10-04 09:01:14	-942.85156	23.672424	2018-10-05 01:17:20	2034257	0	241399.61	2018-10-05 01:17:20	1336019.1	2018-10-04 11:59:14	168505.73	86690.961	0.002262306329839703
2018-10-04 08:59:00	2018-10-05 01:19:20	4593601.5	1709772.4	1773213	2018-10-05 01:19:20	291397.62	2018-10-04 09:01:24	29626.857	933914.06	960356.56	2018-10-04 09:01:24	18655.518	17266.098	1200.8505	2018-10-04 09:01:24	6501.4019	110994.57	128694.96	2018-10-05 01:19:20	151258.8	2018-10-04 09:01:24	3956.4392	41306.926	47258.797	2018-10-04 09:01:24	-710.54919	23.659903	2018-10-05 01:19:20	1483896.5	0	242044.2	2018-10-05 01:19:20	1404833	2018-10-04 11:59:44	174984.08	86740.438	0.002262326748450505
2018-10-04 08:59:10	2018-10-05 01:21:20	4801940	1709406.8	1772836.6	2018-10-05 01:21:20	255185.44	2018-10-04 09:01:34	35304.539	933831.5	960270.12	2018-10-04 09:01:34	22709.932	17257.02	1198.8237	2018-10-04 09:01:34	7891.3008	111066	128787.18	2018-10-05 01:21:20	86260.406	2018-10-04 09:01:34	1636.0909	41338.426	47296.793	2018-10-04 09:01:34	-541.4035	23.648924	2018-10-05 01:21:20	1907168.6	0	242684.52	2018-10-05 01:21:20	1055054.5	2018-10-04 12:00:14	176748.36	86788.156	0.002262347167061307
2018-10-04 08:59:20	2018-10-05 01:23:20	5261994.5	1709143.1	1772562.6	2018-10-05 01:23:20	354679.81	2018-10-04 09:01:44	43422.809	933793.25	960229	2018-10-04 09:01:44	25050.711	17248.131	1196.6874	2018-10-04 09:01:44	9461.7949	111134.99	128876.59	2018-10-05 01:23:20	143749.05	2018-10-04 09:01:44	-898.37268	41368.941	47333.695	2018-10-04 09:01:44	-443.53177	23.639666	2018-10-05 01:23:20	2307847.5	0	243320.62	2018-10-05 01:23:20	1221206.9	2018-10-04 12:00:44	154664.97	86834.203	0.002262311375261561
2018-10-04 08:59:30	2018-10-05 01:25:20	3805591.8	1708978.4	1772388.1	2018-10-05 01:25:20	256233.58	2018-10-04 09:01:54	50144.773	933798.31	960232.56	2018-10-04 09:01:54	26429.582	17239.873	1194.6119	2018-10-04 09:01:54	10287.778	111201.93	128963.6	2018-10-05 01:25:20	22.614019	2018-10-04 09:01:54	-3021.9873	41398.656	47369.707	2018-10-04 09:01:54	-413.04919	23.636034	2018-10-05 01:25:20	3588715.2	0	243952.62	2018-10-05 01:25:20	853950.94	2018-10-04 12:01:14	196076	86878.727	0.002262275583461815
2018-10-04 08:59:40	2018-10-05 01:27:20	6046117.5	1708903.5	1772304.2	2018-10-05 01:27:20	363851.84	2018-10-04 09:02:04	52847.941	933842.81	960276.94	2018-10-04 09:02:04	26194.574	17232.385	1192.7623	2018-10-04 09:02:04	9469.958	111267.13	129048.55	2018-10-05 01:27:20	29635.805	2018-10-04 09:02:04	-4524.0161	41427.691	47404.953	2018-10-04 09:02:04	-437.85239	23.634094	2018-10-05 01:27:20	1906883.5	0	244580.59	2018-10-05 01:27:20	1113139	2018-10-04 12:01:44	179602.22	86921.82	0.002262239791662068
2018-10-04 08:59:50	2018-10-05 01:29:20	5184756	1708903.9	1772296.5	2018-10-05 01:29:20	236271.08	2018-10-04 09:02:14	51214.902	933920.06	960355.25	2018-10-04 09:02:14	23002.727	17225.756	1191.2765	2018-10-04 09:02:14	6780.2012	111330.89	129131.73	2018-10-05 01:29:20	0	2018-10-04 09:02:14	-5582.4399	41456.152	47439.543	2018-10-04 09:02:14	-498.17969	23.633667	2018-10-05 01:29:20	2273035.8	0	245204.61	2018-10-05 01:29:20	1214385.4	2018-10-04 12:02:14	131084.78	86963.555	0.002262203999805479
2018-10-04 09:00:00	2018-10-05 01:31:20	4716017	1708961.8	1772347.2	2018-10-05 01:31:20	289814.47	2018-10-04 09:02:24	47041.668	934021.44	960458.69	2018-10-04 09:02:24	16893.797	17220.031	1190.2349	2018-10-04 09:02:24	2930.0117	111393.43	129213.41	2018-10-05 01:31:20	0	2018-10-04 09:02:24	-6497.0854	41484.121	47473.562	2018-10-04 09:02:24	-566.84308	23.634491	2018-10-05 01:31:20	2889630.2	0	245824.75	2018-10-05 01:31:20	1686094.4	2018-10-04 12:02:44	126059.16	87004.031	0.002262168208005733
2018-10-04 09:00:10	2018-10-05 01:33:20	5155034	1709058.5	1772437.9	2018-10-05 01:33:20	298691	2018-10-04 09:02:34	43050.793	934137.75	960578	2018-10-04 09:02:34	9893.5928	17215.217	1189.6589	2018-10-04 09:02:34	-802.63953	111454.91	129293.74	2018-10-05 01:33:20	16575.061	2018-10-04 09:02:34	-7425.9517	41511.656	47507.078	2018-10-04 09:02:34	-612.12445	23.636364	2018-10-05 01:33:20	1568716.5	0	246441.11	2018-10-05 01:33:20	846807.12	2018-10-04 12:03:14	146191.53	87043.359	0.002262132416205986
2018-10-04 09:00:20	2018-10-05 01:35:20	3880396.8	1709177.2	1772551.5	2018-10-05 01:35:20	114400.84	2018-10-04 09:02:44	41387.566	934260.56	960704.5	2018-10-04 09:02:44	4390.0811	17211.287	1189.5126	2018-10-04 09:02:44	-3314.7107	111515.45	129372.86	2018-10-05 01:35:20	0	2018-10-04 09:02:44	-8305.6436	41538.793	47540.133	2018-10-04 09:02:44	-604.10138	23.63909	2018-10-05 01:35:20	1544681	0	247053.83	2018-10-05 01:35:20	1217400.1	2018-10-04 12:03:44	144911.73	87081.656	0.002262095490664251
2018-10-04 09:00:30	2018-10-05 01:37:20	4201740	1709292.8	1772662.2	2018-10-05 01:37:20	265367.72	2018-10-04 09:02:54	42616.875	934379.5	960827.12	2018-10-04 09:02:54	1297.1367	17207.635	1189.7338	2018-10-04 09:02:54	-4206.9199	111575.05	129450.77	2018-10-05 01:37:20	0	2018-10-04 09:02:54	-8922.29	41565.484	47572.668	2018-10-04 09:02:54	-523.36597	23.634373	2018-10-05 01:37:20	2103154.8	0	247662.98	2018-10-05 01:37:20	836880.44	2018-10-04 12:04:14	134042.28	87119.016	0.002262058565122516
2018-10-04 09:00:40	2018-10-05 01:39:20	5743212.5	1709395.2	1772760.4	2018-10-05 01:39:20	339039.25	2018-10-04 09:03:04	45790.562	934489.69	960941	2018-10-04 09:03:04	-168.17056	17204.221	1190.1998	2018-10-04 09:03:04	-3769.479	111633.71	129527.46	2018-10-05 01:39:20	243.50093	2018-10-04 09:03:04	-9015.9316	41591.723	47604.68	2018-10-04 09:03:04	-370.04974	23.629904	2018-10-05 01:39:20	943929.5	0	248268.69	2018-10-05 01:39:20	878346.38	2018-10-04 12:04:44	134392.8	87155.547	0.00226202163958078
2018-10-04 09:00:50	2018-10-05 01:41:20	5339011	1709479.2	1772840.4	2018-10-05 01:41:20	496538.03	2018-10-04 09:03:14	49448.195	934588.25	961043.06	2018-10-04 09:03:14	-1424.7115	17200.986	1190.8142	2018-10-04 09:03:14	-2593.6316	111691.38	129602.91	2018-10-05 01:41:20	75.823296	2018-10-04 09:03:14	-8407.4434	41617.5	47636.156	2018-10-04 09:03:14	-169.39371	23.625416	2018-10-05 01:41:20	700271.56	0	248871.02	2018-10-05 01:41:20	1098002.1	2018-10-04 12:05:14	118035.39	87191.328	0.002261984714039045
2018-10-04 09:01:00	2018-10-05 01:43:20	4952227.5	1709542.2	1772899.5	2018-10-05 01:43:20	131700.12	2018-10-04 09:03:24	52698.699	934673.75	961131.88	2018-10-04 09:03:24	-3493.0847	17197.865	1191.5013	2018-10-04 09:03:24	-1193.9679	111748.03	129677.08	2018-10-05 01:43:20	109.97392	2018-10-04 09:03:24	-7174.3115	41642.793	47667.078	2018-10-04 09:03:24	31.543732	23.620676	2018-10-05 01:43:20	2921785.8	0	249470.02	2018-10-05 01:43:20	819168.38	2018-10-04 12:05:44	135542.02	87226.406	0.002261947788497309
2018-10-04 09:01:10	2018-10-05 01:45:20	3439962.2	1709583.4	1772937	2018-10-05 01:45:20	524680.25	2018-10-04 09:03:34	55502.66	934745.69	961206.94	2018-10-04 09:03:34	-6561.4956	17194.801	1192.2112	2018-10-04 09:03:34	152.968	111803.6	129749.91	2018-10-05 01:45:20	3122.7595	2018-10-04 09:03:34	-5739.2612	41667.586	47697.43	2018-10-04 09:03:34	179.57899	23.615583	2018-10-05 01:45:20	3392906.2	0	250065.7	2018-10-05 01:45:20	734592.56	2018-10-04 12:06:14	120340.73	87260.797	0.002261910862955574
2018-10-04 09:01:20	2018-10-05 01:47:20	5629053	1709602.8	1772952.9	2018-10-05 01:47:20	163653.72	2018-10-04 09:03:44	58036.633	934804.06	961268.19	2018-10-04 09:03:44	-10016.468	17191.746	1192.9146	2018-10-04 09:03:44	1401.0624	111858.05	129821.35	2018-10-05 01:47:20	50793.863	2018-10-04 09:03:44	-4670.7188	41691.859	47727.188	2018-10-04 09:03:44	239.58971	23.610071	2018-10-05 01:47:20	1936927.9	0	250658.08	2018-10-05 01:47:20	1130088.2	2018-10-04 12:06:49	149313.58	87294.492	0.002261931170778553
2018-10-04 09:01:30	2018-10-05 01:49:20	4539808.5	1709665.2	1773012.2	2018-10-05 01:49:20	149739.77	2018-10-04 09:03:54	59881.102	934871.38	961338.25	2018-10-04 09:03:54	-12858.844	17188.828	1193.6313	2018-10-04 09:03:54	2664.1619	111911.41	129891.44	2018-10-05 01:49:20	60634.836	2018-10-04 09:03:54	-4283.2461	41715.605	47756.34	2018-10-04 09:03:54	214.22845	23.606529	2018-10-05 01:49:20	2054463.6	0	251247.16	2018-10-05 01:49:20	890169.81	2018-10-04 12:07:19	157058.19	87327.461	0.002261951478544688
2018-10-04 09:01:40	2018-10-05 01:51:20	4642373	1709772.5	1773116.9	2018-10-05 01:51:20	192605.06	2018-10-04 09:04:04	59924.66	934948.06	961417.62	2018-10-04 09:04:04	-14406.714	17186.133	1194.3792	2018-10-04 09:04:04	4114.8853	111963.78	129960.3	2018-10-05 01:51:20	22773.182	2018-10-04 09:04:04	-4436.8716	41738.859	47784.926	2018-10-04 09:04:04	144.10486	23.604151	2018-10-05 01:51:20	2211265.2	0	251833.05	2018-10-05 01:51:20	1063693.5	2018-10-04 12:07:49	138047.73	87359.805	0.002261971786367667
2018-10-04 09:01:50	2018-10-05 01:53:24	4873343.5	1709925.8	1773267.9	2018-10-05 01:53:24	155051.48	2018-10-04 09:04:14	57155.613	935035.38	961507.62	2018-10-04 09:04:14	-14769.359	17183.727	1195.1298	2018-10-04 09:04:14	5857.0488	112015.31	130028.08	2018-10-05 01:53:24	65695.359	2018-10-04 09:04:14	-4757.2803	41761.656	47812.984	2018-10-04 09:04:14	83.466919	23.603117	2018-10-05 01:53:24	3490152.2	0	252415.89	2018-10-05 01:53:24	987437	2018-10-04 12:08:19	161008.89	87391.664	0.002261992094190646
2018-10-04 09:02:00	2018-10-05 01:55:24	4864971	1710128.1	1773468.6	2018-10-05 01:55:24	403368.75	2018-10-04 09:04:24	51620.188	935135.75	961610.62	2018-10-04 09:04:24	-14605.301	17181.678	1195.8363	2018-10-04 09:04:24	7808.856	112066.13	130094.91	2018-10-05 01:55:24	24.356827	2018-10-04 09:04:24	-4999.3926	41784.039	47840.555	2018-10-04 09:04:24	63.80899	23.603615	2018-10-05 01:55:24	2627907.2	0	252995.86	2018-10-05 01:55:24	1165050.2	2018-10-04 12:08:49	106786.21	87423.211	0.002262012401956781
2018-10-04 09:02:10	2018-10-05 01:57:24	6019979.5	1710385.2	1773724.5	2018-10-05 01:57:24	514334.25	2018-10-04 09:04:34	44667.441	935252.81	961730.31	2018-10-04 09:04:34	-14465.979	17180.066	1196.4456	2018-10-04 09:04:34	9646.4912	112116.39	130160.95	2018-10-05 01:57:24	111443.64	2018-10-04 09:04:34	-5135.0425	41806.055	47867.688	2018-10-04 09:04:34	69.464432	23.605841	2018-10-05 01:57:24	1539526.5	0	253573.16	2018-10-05 01:57:24	1021030.6	2018-10-04 12:09:19	109999.26	87454.625	0.00226203270977976
2018-10-04 09:02:20	2018-10-05 01:59:24	5478062	1710704.8	1774043.2	2018-10-05 01:59:24	565035.25	2018-10-04 09:04:44	38282.297	935391.25	961871.5	2018-10-04 09:04:44	-14514.733	17178.961	1196.9114	2018-10-04 09:04:44	10860.673	112166.25	130226.37	2018-10-05 01:59:24	26029.404	2018-10-04 09:04:44	-5145.335	41827.754	47894.438	2018-10-04 09:04:44	44.343185	23.609911	2018-10-05 01:59:24	2165677	0	254147.98	2018-10-05 01:59:24	961070.25	2018-10-04 12:09:49	95425	87486.094	0.002262108915033423
2018-10-04 09:02:30	2018-10-05 02:01:24	4458412.5	1710890.5	1774228.6	2018-10-05 02:01:24	766695.19	2018-10-04 09:04:54	34064.551	935484.62	961967.88	2018-10-04 09:04:54	-14811.563	17178.58	1197.0515	2018-10-04 09:04:54	10981.603	112215.65	130291.12	2018-10-05 02:01:24	0	2018-10-04 09:04:54	-4867.7183	41849.141	47920.809	2018-10-04 09:04:54	-70.931427	23.618469	2018-10-05 02:01:24	2064191.4	0	254720.45	2018-10-05 02:01:24	1170158	2018-10-04 12:10:19	143454.81	87517.688	0.002262185120343929
2018-10-04 09:02:40	2018-10-05 02:03:24	5707549	1710951	1774288.5	2018-10-05 02:03:24	927577.31	2018-10-04 09:05:04	32553.139	935539.62	962026	2018-10-04 09:05:04	-15528.314	17178.562	1196.7694	2018-10-04 09:05:04	9926.2314	112264.26	130354.86	2018-10-05 02:03:24	123005.8	2018-10-04 09:05:04	-4121.4282	41870.121	47946.707	2018-10-04 09:05:04	-293.36948	23.624027	2018-10-05 02:03:24	1678065.1	0	255290.39	2018-10-05 02:03:24	1184841.1	2018-10-04 12:10:49	150507.64	87549.203	0.002262261325654435
2018-10-04 09:02:50	2018-10-05 02:05:24	4199358.5	1710900	1774236.6	2018-10-05 02:05:24	243335.55	2018-10-04 09:05:14	33186.594	935561.88	962051.56	2018-10-04 09:05:14	-16623.502	17178.629	1196.092	2018-10-04 09:05:14	8215.1826	112311.8	130417.31	2018-10-05 02:05:24	46841.422	2018-10-04 09:05:14	-2949.2319	41890.621	47972.055	2018-10-04 09:05:14	-572.30316	23.626434	2018-10-05 02:05:24	2133139.8	0	255857.52	2018-10-05 02:05:24	1146659.8	2018-10-04 12:11:19	181101.16	87580.367	0.002262337530964942
2018-10-04 09:03:00	2018-10-05 02:07:24	5218991.5	1710748.1	1774083.2	2018-10-05 02:07:24	590260.62	2018-10-04 09:05:24	34765.051	935555.5	962048.62	2018-10-04 09:05:24	-17384.434	17178.547	1195.0917	2018-10-04 09:05:24	6761.7637	112358.03	130478.23	2018-10-05 02:07:24	71.242393	2018-10-04 09:05:24	-1672.0317	41910.578	47996.793	2018-10-04 09:05:24	-801.34485	23.625755	2018-10-05 02:07:24	1338740.9	0	256421.55	2018-10-05 02:07:24	1140349.2	2018-10-04 12:11:49	150836.64	87610.875	0.002262413736161761
2018-10-04 09:03:10	2018-10-05 02:09:24	4573246.5	1710502.1	1773835.1	2018-10-05 02:09:24	302347.34	2018-10-04 09:05:34	36147.676	935522.69	962019.31	2018-10-04 09:05:34	-16571.52	17178.123	1193.86	2018-10-04 09:05:34	6254.9795	112402.75	130537.38	2018-10-05 02:09:24	41767.504	2018-10-04 09:05:34	-676.97656	41929.945	48020.867	2018-10-04 09:05:34	-862.60559	23.622068	2018-10-05 02:09:24	2808350	0	256982.19	2018-10-05 02:09:24	635303.56	2018-10-04 12:12:19	172755.77	87640.438	0.002262489941472268
2018-10-04 09:03:20	2018-10-05 02:11:24	4335721.5	1710164.9	1773495	2018-10-05 02:11:24	492.94757	2018-10-04 09:05:44	36914.742	935463.69	961963.94	2018-10-04 09:05:44	-13267.542	17177.203	1192.4895	2018-10-04 09:05:44	6601.0264	112445.76	130594.59	2018-10-05 02:11:24	231.23558	2018-10-04 09:05:44	-154.16573	41948.672	48044.23	2018-10-04 09:05:44	-680.58685	23.615519	2018-10-05 02:11:24	1846840.9	0	257539.16	2018-10-05 02:11:24	1092416.5	2018-10-04 12:12:49	96424.352	87668.773	0.002262513814457634
2018-10-04 09:03:30	2018-10-05 02:13:25	4811562	1709704.8	1773031.1	2018-10-05 02:13:25	403596.31	2018-10-04 09:05:54	37657.715	935366.25	961870.25	2018-10-04 09:05:54	-7759.1294	17175.709	1191.0334	2018-10-04 09:05:54	6948.1719	112486.84	130649.62	2018-10-05 02:13:25	96861.234	2018-10-04 09:05:54	-40.608757	41966.73	48066.859	2018-10-04 09:05:54	-259.16519	23.607046	2018-10-05 02:13:25	2690573.5	0	258092.19	2018-10-05 02:13:25	1245460.5	2018-10-04 12:13:19	143120.7	87695.664	0.002262537687443
2018-10-04 09:03:40	2018-10-05 02:15:25	3714256.5	1709119.5	1772441.2	2018-10-05 02:15:25	255225.7	2018-10-04 09:06:09	39677.191	935228.25	961736	2018-10-04 09:06:09	-1675.0491	17173.445	1189.5316	2018-10-04 09:06:09	6327.3799	112525.73	130702.2	2018-10-05 02:15:25	25658.014	2018-10-04 09:06:09	-191.65073	41984.047	48088.672	2018-10-04 09:06:09	315.69449	23.595045	2018-10-05 02:15:25	1597614.6	0	258640.97	2018-10-05 02:15:25	1081918	2018-10-04 12:13:49	113957.54	87720.82	0.002262561560428367
2018-10-04 09:03:50	2018-10-05 02:17:25	4555075	1708407.4	1771723.4	2018-10-05 02:17:25	170419.33	2018-10-04 09:06:19	44392.512	935047.12	961558.69	2018-10-04 09:06:19	2844.7114	17170.223	1188.009	2018-10-04 09:06:19	4354.8052	112562.13	130752.02	2018-10-05 02:17:25	61992.801	2018-10-04 09:06:19	-556.84814	42000.539	48109.586	2018-10-04 09:06:19	908.5556	23.579479	2018-10-05 02:17:25	2062229.6	0	259185.22	2018-10-05 02:17:25	1324303.9	2018-10-04 12:14:19	110549.37	87743.969	0.002262585433413733
2018-10-04 09:04:00	2018-10-05 02:19:25	5195737.5	1707566.6	1770875.8	2018-10-05 02:19:25	441227.5	2018-10-04 09:06:29	53216.082	934820.44	961335.75	2018-10-04 09:06:29	4494.3755	17165.873	1186.4669	2018-10-04 09:06:29	1404.873	112595.79	130798.8	2018-10-05 02:19:25	26856.768	2018-10-04 09:06:29	-1173.9248	42016.125	48129.516	2018-10-04 09:06:29	1387.3792	23.560442	2018-10-05 02:19:25	2726377.2	0	259724.67	2018-10-05 02:19:25	1040114	2018-10-04 12:14:49	135859.42	87764.859	0.002262609306399099
2018-10-04 09:04:10	2018-10-05 02:21:25	3772989.5	1706596.4	1769897.4	2018-10-05 02:21:25	9438.5635	2018-10-04 09:06:39	68338.438	934546.12	961065.19	2018-10-04 09:06:39	3799.625	17160.25	1184.8893	2018-10-04 09:06:39	-1770.5281	112626.41	130842.25	2018-10-05 02:21:25	55632.406	2018-10-04 09:06:39	-2045.9963	42030.715	48148.371	2018-10-04 09:06:39	1672.0997	23.538008	2018-10-05 02:21:25	2411489.5	0	260259.06	2018-10-05 02:21:25	998910.69	2018-10-04 12:15:19	133007.61	87783.273	0.002262633179384466
2018-10-04 09:04:20	2018-10-05 02:23:25	3765450.8	1705496.9	1768788.5	2018-10-05 02:23:25	360695.53	2018-10-04 09:06:49	94051.805	934222.81	960745.56	2018-10-04 09:06:49	2960.9121	17153.213	1183.2538	2018-10-04 09:06:49	-4485.792	112653.71	130882.08	2018-10-05 02:23:25	0	2018-10-04 09:06:49	-3088.564	42044.219	48166.059	2018-10-04 09:06:49	1756.4304	23.512154	2018-10-05 02:23:25	2624068.2	0	260788.16	2018-10-05 02:23:25	848576.75	2018-10-04 12:15:49	170469.14	87798.984	0.002262547562281725
2018-10-04 09:04:30	2018-10-05 02:25:25	4148130	1704625	1767906.4	2018-10-05 02:25:25	293912.16	2018-10-04 09:06:59	137859.08	933974.38	960500.44	2018-10-04 09:06:59	4401.5737	17144.279	1181.8132	2018-10-04 09:06:59	-6242.041	112677.86	130918.44	2018-10-05 02:25:25	46246.355	2018-10-04 09:06:59	-4179.0698	42056.656	48182.59	2018-10-04 09:06:59	1694.4951	23.476624	2018-10-05 02:25:25	2620671.8	0	261311.83	2018-10-05 02:25:25	1250017.6	2018-10-04 12:16:19	140544.62	87811.992	0.002262461945178984
2018-10-04 09:04:40	2018-10-05 02:27:25	4825016.5	1703982.2	1767253	2018-10-05 02:27:25	424545.31	2018-10-04 09:07:09	210884.62	933797.75	960327.06	2018-10-04 09:07:09	8945.0225	17134.143	1180.7177	2018-10-04 09:07:09	-6643.583	112699.53	130952.03	2018-10-05 02:27:25	114775.17	2018-10-04 09:07:09	-5181.9722	42068.23	48198.176	2018-10-04 09:07:09	1563.1882	23.446634	2018-10-05 02:27:25	2622627.8	0	261830.48	2018-10-05 02:27:25	968328.69	2018-10-04 12:16:49	167653.27	87822.719	0.002262376327962556
2018-10-04 09:04:50	2018-10-05 02:29:25	3446041.2	1703558.2	1766818.5	2018-10-05 02:29:25	381461.88	2018-10-04 09:07:19	327225.09	933690.38	960222.94	2018-10-04 09:07:19	15098.433	17123.391	1179.9712	2018-10-04 09:07:19	-5461.2178	112719.36	130983.51	2018-10-05 02:29:25	179411.22	2018-10-04 09:07:19	-5906.6528	42079.133	48213.012	2018-10-04 09:07:19	1423.8887	23.422514	2018-10-05 02:29:25	1821997.6	0	262344.62	2018-10-05 02:29:25	1361102.5	2018-10-04 12:17:19	85424.039	87831.703	0.002262290710859816
2018-10-04 09:05:00	2018-10-05 02:31:25	4108089.2	1703343.5	1766593.9	2018-10-05 02:31:25	377049.59	2018-10-04 09:07:29	501553.12	933650	960186	2018-10-04 09:07:29	20142.77	17112.535	1179.5514	2018-10-04 09:07:29	-2896.6721	112737.95	131013.49	2018-10-05 02:31:25	83040.844	2018-10-04 09:07:29	-6108.5591	42089.539	48227.281	2018-10-04 09:07:29	1304.7996	23.40415	2018-10-05 02:31:25	2501687.5	0	262854.81	2018-10-05 02:31:25	937269.38	2018-10-04 12:17:49	81560.93	87839.484	0.002262205093757075
2018-10-04 09:05:10	2018-10-05 02:33:25	4116678.2	1703329.6	1766571	2018-10-05 02:33:25	365713.34	2018-10-04 09:07:39	744555	933674.88	960214.69	2018-10-04 09:07:39	22223.982	17102.023	1179.4276	2018-10-04 09:07:39	292.70441	112755.84	131042.55	2018-10-05 02:33:25	157267.67	2018-10-04 09:07:39	-5581.4209	42099.625	48241.164	2018-10-04 09:07:39	1209.0955	23.391384	2018-10-05 02:33:25	1840421.4	0	263361.53	2018-10-05 02:33:25	685268.56	2018-10-04 12:18:19	65170.414	87846.586	0.002262119476654334
2018-10-04 09:05:20	2018-10-05 02:35:25	4428175.5	1703509.9	1766743.4	2018-10-05 02:35:25	106367.3	2018-10-04 09:07:49	1057459.1	933763.94	960308	2018-10-04 09:07:49	21935.154	17092.225	1179.5652	2018-10-04 09:07:49	3112.2925	112773.59	131071.26	2018-10-05 02:35:25	83832.555	2018-10-04 09:07:49	-4228.4126	42109.551	48254.828	2018-10-04 09:07:49	1135.9214	23.383982	2018-10-05 02:35:25	1904623.5	0	263865.31	2018-10-05 02:35:25	1031704.3	2018-10-04 12:18:49	139505.94	87853.492	0.002262050869887844
2018-10-04 09:05:30	2018-10-05 02:37:25	4846458.5	1703596.8	1766823.4	2018-10-05 02:37:25	125740.09	2018-10-04 09:07:59	1428705.9	933818.19	960367	2018-10-04 09:07:59	22402.072	17083.545	1179.7173	2018-10-04 09:07:59	4931.1182	112791.32	131099.77	2018-10-05 02:37:25	241539.78	2018-10-04 09:07:59	-2047.7745	42119.391	48268.355	2018-10-04 09:07:59	1094.0575	23.383602	2018-10-05 02:37:25	3239882.8	0	264366.53	2018-10-05 02:37:25	850083.56	2018-10-04 12:19:19	134012.91	87860.57	0.002261982263121354
2018-10-04 09:05:40	2018-10-05 02:39:25	4437207	1703586.6	1766806.9	2018-10-05 02:39:25	347616.75	2018-10-04 09:08:09	1835317.1	933840	960393.94	2018-10-04 09:08:09	27723.869	17075.656	1179.7083	2018-10-04 09:08:09	5840.5811	112808.79	131127.81	2018-10-05 02:39:25	191550.86	2018-10-04 09:08:09	857.80884	42129.066	48281.668	2018-10-04 09:08:09	1096.7479	23.38139	2018-10-05 02:39:25	1851371	0	264865.16	2018-10-05 02:39:25	712115.38	2018-10-04 12:19:49	134450.58	87867.773	0.00226191365629802
2018-10-04 09:05:50	2018-10-05 02:41:25	5145283.5	1703486.5	1766700.6	2018-10-05 02:41:25	47692.859	2018-10-04 09:08:19	2248425.5	933831.88	960391.19	2018-10-04 09:08:19	40365.434	17068.285	1179.4991	2018-10-04 09:08:19	6422.4038	112825.76	131155.16	2018-10-05 02:41:25	68563.531	2018-10-04 09:08:19	4180.29	42138.512	48294.695	2018-10-04 09:08:19	1143.3535	23.376966	2018-10-05 02:41:25	2249461.2	0	265361.03	2018-10-05 02:41:25	1290617	2018-10-04 12:20:19	106863.23	87874.938	0.00226184504953153
2018-10-04 09:06:00	2018-10-05 02:43:25	3708202.2	1703303.2	1766511.4	2018-10-05 02:43:25	460453.38	2018-10-04 09:08:29	2639696.2	933796.31	960361.25	2018-10-04 09:08:29	59032.184	17061.197	1179.088	2018-10-04 09:08:29	7143.438	112842.01	131181.59	2018-10-05 02:43:25	56753.145	2018-10-04 09:08:29	7381.2051	42147.66	48307.371	2018-10-04 09:08:29	1205.2699	23.37031	2018-10-05 02:43:25	1517095.5	0	265854	2018-10-05 02:43:25	629077.62	2018-10-04 12:20:49	109593.08	87881.867	0.00226177644276504
2018-10-04 09:06:10	2018-10-05 02:45:25	4983717.5	1703042.9	1766245	2018-10-05 02:45:25	480413.84	2018-10-04 09:08:39	2985973.2	933735.56	960306.25	2018-10-04 09:08:39	78878.875	17054.189	1178.4927	2018-10-04 09:08:39	7958.9141	112857.35	131206.91	2018-10-05 02:45:25	0	2018-10-04 09:08:39	9936.9199	42156.457	48319.645	2018-10-04 09:08:39	1230.5443	23.361473	2018-10-05 02:45:25	1525043.1	0	266343.88	2018-10-05 02:45:25	1283004.1	2018-10-04 12:21:19	128654.3	87888.375	0.002261707835970128
2018-10-04 09:06:20	2018-10-05 02:47:25	4922099.5	1702710.4	1765906.2	2018-10-05 02:47:25	219475.69	2018-10-04 09:08:49	3272393.8	933651.25	960227.75	2018-10-04 09:08:49	94316.234	17047.104	1177.7399	2018-10-04 09:08:49	8470.3438	112871.62	131230.94	2018-10-05 02:47:25	67933.383	2018-10-04 09:08:49	11738.371	42164.855	48331.465	2018-10-04 09:08:49	1166.6788	23.350603	2018-10-05 02:47:25	2014897	0	266830.47	2018-10-05 02:47:25	1400092.4	2018-10-04 12:21:49	109720.65	87894.281	0.002261694195283326
2018-10-04 09:06:30	2018-10-05 02:49:25	3793512	1702288	1765477.5	2018-10-05 02:49:25	283696.88	2018-10-04 09:08:59	3495602.8	933536.62	960119.25	2018-10-04 09:08:59	102241.6	17040.061	1176.8333	2018-10-04 09:08:59	8396.7119	112884.62	131253.5	2018-10-05 02:49:25	105478.98	2018-10-04 09:08:59	13283.268	42172.812	48342.785	2018-10-04 09:08:59	986.92725	23.341467	2018-10-05 02:49:25	1803361.5	0	267313.62	2018-10-05 02:49:25	1106171.4	2018-10-04 12:22:19	84794.711	87899.375	0.002261680554596524
2018-10-04 09:06:40	2018-10-05 02:51:25	5216366	1701778.5	1764961.4	2018-10-05 02:51:25	366100.5	2018-10-04 09:09:09	3667233	933392.38	959981.44	2018-10-04 09:09:09	103131.72	17032.871	1175.7985	2018-10-04 09:09:09	7833.3872	112896.17	131274.39	2018-10-05 02:51:25	0	2018-10-04 09:09:09	15475.398	42180.266	48353.547	2018-10-04 09:09:09	703.31323	23.329884	2018-10-05 02:51:25	1910552.6	0	267793.12	2018-10-05 02:51:25	942166.25	2018-10-04 12:22:49	100368.49	87903.445	0.002261666913909721
2018-10-04 09:06:50	2018-10-05 02:53:29	4260460	1701184.5	1764360.4	2018-10-05 02:53:29	276706.19	2018-10-04 09:09:19	3815523.2	933218.88	959814.56	2018-10-04 09:09:19	99676.844	17025.371	1174.6573	2018-10-04 09:09:19	7103.5601	112906.06	131293.41	2018-10-05 02:53:29	109839.62	2018-10-04 09:09:19	19220.205	42187.16	48363.688	2018-10-04 09:09:19	360.34802	23.315935	2018-10-05 02:53:29	3177897.8	0	268268.78	2018-10-05 02:53:29	1068601.6	2018-10-04 12:23:19	33269.031	87906.312	0.002261653273222919
2018-10-04 09:07:00	2018-10-05 02:55:29	3525787	2493303	2558216.5	2018-10-05 02:55:29	506079.59	2018-10-04 09:09:29	3981483.5	934017.94	960591.94	2018-10-04 09:09:29	94750.414	17907.096	1782.4637	2018-10-04 09:09:29	6499.1084	113505.51	131919.89	2018-10-05 02:55:29	69115.727	2018-10-04 09:09:29	25104.154	42193.801	48373.488	2018-10-04 09:09:29	17.005051	35.120972	2018-10-05 02:55:29	1470106.6	0	269065.5	2018-10-05 02:55:29	1174427.6	2018-10-04 12:23:49	79719.32	88231.555	0.002261639632536117
2018-10-04 09:07:10	2018-10-05 02:57:29	5632222.5	5290736	5362994	2018-10-05 02:57:29	205672.12	2018-10-04 09:09:39	4206319.5	942567.75	968861.81	2018-10-04 09:09:39	90327.125	25496.797	6181.0518	2018-10-04 09:09:39	6217.3252	116967.34	135499	2018-10-05 02:57:29	124769.11	2018-10-04 09:09:39	33241.711	42208.523	48391.23	2018-10-04 09:09:39	-269.92212	120.92289	2018-10-05 02:57:29	3518625	0	273178.56	2018-10-05 02:57:29	1347076.4	2018-10-04 12:24:19	164071.47	91851.164	0.002261625991849314
2018-10-04 09:07:20	2018-10-05 02:59:29	4142447	8173626	8256979.5	2018-10-05 02:59:29	538349.44	2018-10-04 09:09:49	4511392.5	971852.06	996683.31	2018-10-04 09:09:49	87450.25	51369.555	17406.018	2018-10-04 09:09:49	6393.8159	125359.55	144162.53	2018-10-05 02:59:29	42034.031	2018-10-04 09:09:49	43245.203	42267.215	48452.27	2018-10-04 09:09:49	-453.49774	342.49805	2018-10-05 02:59:29	2244111	0	290488.91	2018-10-05 02:59:29	1534880	2018-10-04 12:24:49	119817.44	108515.2	0.002261628284657036
2018-10-04 09:07:30	2018-10-05 03:01:29	4743917	10898091	10993833	2018-10-05 03:01:29	101961.75	2018-10-04 09:09:59	4880603.5	1028398.6	1048908.1	2018-10-04 09:09:59	86528.609	102579.66	34291.129	2018-10-04 09:09:59	6982.8784	138931.47	158128.19	2018-10-05 03:01:29	73297.031	2018-10-04 09:09:59	54349.625	42430.461	48613.617	2018-10-04 09:09:59	-497.86487	676.77252	2018-10-05 03:01:29	2380520.8	0	331520.81	2018-10-05 03:01:29	610922.5	2018-10-04 12:25:19	107251.98	148438.5	0.002261630577493179
2018-10-04 09:07:40	2018-10-05 03:03:29	5260212	13447922	13554587	2018-10-05 03:03:29	93265.164	2018-10-04 09:10:09	5259952.5	1117147.2	1128425.1	2018-10-04 09:10:09	87542.852	183593.19	55693.418	2018-10-04 09:10:09	7584.7451	158305.3	177917.39	2018-10-05 03:03:29	66395.797	2018-10-04 09:10:09	65752.211	42780.789	48948.352	2018-10-04 09:10:09	-380.94119	1100.9243	2018-10-05 03:03:29	824400.56	0	404768.62	2018-10-05 03:03:29	981092.25	2018-10-04 12:25:49	73566.656	219653.56	0.002261632870329322
2018-10-04 09:07:50	2018-10-05 03:05:29	4624921	15817657	15931048	2018-10-05 03:05:29	124331.43	2018-10-04 09:10:19	5581507	1241395.1	1236333	2018-10-04 09:10:19	90221.898	296587.09	80474.164	2018-10-04 09:10:19	7576.6675	184517.28	204363.39	2018-10-05 03:05:29	106968.54	2018-10-04 09:10:19	77065.25	43427.508	49546.844	2018-10-04 09:10:19	-103.2085	1592.082	2018-10-05 03:05:29	3168167.2	0	516719.25	2018-10-05 03:05:29	821162.38	2018-10-04 12:26:19	105422.59	328070.31	0.002261635163137043
2018-10-04 09:08:00	2018-10-05 03:07:30	4165968.2	18003140	18116638	2018-10-05 03:07:30	189617.95	2018-10-04 09:10:29	5801584	1402798.6	1372142.6	2018-10-04 09:10:29	94260.992	441810.28	107542.97	2018-10-04 09:10:29	6577.3462	218978.72	238545.83	2018-10-05 03:07:30	34.086609	2018-10-04 09:10:29	88614.945	44513.062	50518.301	2018-10-04 09:10:29	301.04111	2128.2856	2018-10-05 03:07:30	1054868.9	0	671918.19	2018-10-05 03:07:30	711003.69	2018-10-04 12:26:49	104311.31	477577.69	0.002261637455944765
2018-10-04 09:08:10	2018-10-05 03:09:30	4107002	20006462	20111550	2018-10-05 03:09:30	371873.84	2018-10-04 09:10:39	5928609.5	1601440.5	1534012.1	2018-10-04 09:10:39	99498.969	617930.69	135895.84	2018-10-04 09:10:39	4789.5161	263388.88	281688.84	2018-10-05 03:09:30	140401.31	2018-10-04 09:10:39	101351.48	46219.258	51991.238	2018-10-04 09:10:39	759.45093	2689.3137	2018-10-05 03:09:30	3140428.8	0	873078.38	2018-10-05 03:09:30	1240977.9	2018-10-04 12:27:19	97591.82	670186.31	0.002261639748780908
2018-10-04 09:08:20	2018-10-05 03:11:30	4497143	21831342	21918232	2018-10-05 03:11:30	324274.28	2018-10-04 09:10:49	6018144.5	1836021	1719068.1	2018-10-04 09:10:49	106096.49	822424	164649.77	2018-10-04 09:10:49	2857.676	319627.38	335053.09	2018-10-05 03:11:30	0	2018-10-04 09:10:49	116341.48	48771.77	54112.016	2018-10-04 09:10:49	1172.4073	3257.5012	2018-10-05 03:11:30	2262946.2	0	1121290.6	2018-10-05 03:11:30	932227.12	2018-10-04 12:27:49	81546.047	906268.69	0.002261655567764365
2018-10-04 09:08:30	2018-10-05 03:13:30	5104692.5	23472754	23531032	2018-10-05 03:13:30	285172.5	2018-10-04 09:10:59	6134353	2103875.2	1923528.6	2018-10-04 09:10:59	114787.09	1051763.6	192949.27	2018-10-04 09:10:59	1432.4513	389610.59	399807.72	2018-10-05 03:13:30	47655.633	2018-10-04 09:10:59	134033.12	52441.227	57040.77	2018-10-04 09:10:59	1439.4205	3816.1641	2018-10-05 03:13:30	1266521.1	0	1416197.9	2018-10-05 03:13:30	976110.81	2018-10-04 12:28:19	87435.539	1184759.5	0.002261671386747821
2018-10-04 09:08:40	2018-10-05 03:15:30	4586842.5	24936710	24955962	2018-10-05 03:15:30	812646.88	2018-10-04 09:11:09	6304846.5	2401332	2143106.5	2018-10-04 09:11:09	126817.79	1301629.2	220052.98	2018-10-04 09:11:09	864.42285	475148.59	476917.66	2018-10-05 03:15:30	32242.447	2018-10-04 09:11:09	153643.03	57539.406	60944.426	2018-10-04 09:11:09	1492.7395	4350.5977	2018-10-05 03:15:30	2633135.8	0	1756065.4	2018-10-05 03:15:30	1330333.4	2018-10-04 12:28:49	68183.883	1503249.4	0.002261687205702856
2018-10-04 09:08:50	2018-10-05 03:17:30	3183374.8	26237874	26208246	2018-10-05 03:17:30	214559.98	2018-10-04 09:11:19	6504190	2724059.8	2373384	2018-10-04 09:11:19	143117.36	1567456.6	245483.17	2018-10-04 09:11:19	1146.6671	577862.81	567098.44	2018-10-05 03:17:30	36238.613	2018-10-04 09:11:19	173142.86	64411.637	65988.625	2018-10-04 09:11:19	1324.6902	4851.502	2018-10-05 03:17:30	1926129.1	0	2138148	2018-10-05 03:17:30	757023.62	2018-10-04 12:29:19	120094.52	1858372.1	0.002261703024686312
2018-10-04 09:09:00	2018-10-05 03:19:30	5457669	27389028	27301654	2018-10-05 03:19:30	204886.69	2018-10-04 09:11:29	6678255.5	3067398.5	2610113.2	2018-10-04 09:11:29	163273.78	1844759.9	268954.97	2018-10-04 09:11:29	1975.1066	699117.62	670789.56	2018-10-05 03:19:30	21.61146	2018-10-04 09:11:29	190234.77	73426.016	72329.578	2018-10-04 09:11:29	996.55029	5313.3882	2018-10-05 03:19:30	1470657.5	0	2559108.2	2018-10-05 03:19:30	923140.19	2018-10-04 12:29:49	87735.719	2246234.2	0.002261718843669769
2018-10-04 09:09:10	2018-10-05 03:21:30	3729650.2	28399674	28246972	2018-10-05 03:21:30	152954.34	2018-10-04 09:11:39	6786619	3426521.2	2849317.8	2018-10-04 09:11:39	185642	2129201	290269.88	2018-10-04 09:11:39	2897.8923	839950.81	788129.62	2018-10-05 03:21:30	80888.156	2018-10-04 09:11:39	203993.44	84960.109	80106.328	2018-10-04 09:11:39	624.20801	5732.3691	2018-10-05 03:21:30	1108034.6	0	3015233	2018-10-05 03:21:30	591078.5	2018-10-04 12:30:19	100925.38	2662638.5	0.002261734662653225
2018-10-04 09:09:20	2018-10-05 03:23:30	3234283.5	29279096	29054934	2018-10-05 03:23:30	107498.96	2018-10-04 09:11:49	6826989	3796577.8	3087365.2	2018-10-04 09:11:49	208701.41	2416647.2	309302.72	2018-10-04 09:11:49	3572.4993	1001025.5	918951.44	2018-10-05 03:23:30	18873.064	2018-10-04 09:11:49	215845.5	99385.766	89433.719	2018-10-04 09:11:49	345.96008	6105.8706	2018-10-05 03:23:30	1686796.1	0	3502547.8	2018-10-05 03:23:30	792847.75	2018-10-04 12:30:49	96823.422	3103201.5	0.002261753953177958
2018-10-04 09:09:30	2018-10-05 03:25:30	3228347.8	30042330	29742088	2018-10-05 03:25:30	312836.94	2018-10-04 09:11:59	6825492.5	4172916.5	3321101.2	2018-10-04 09:11:59	232024.73	2703348.8	326071.34	2018-10-04 09:11:59	3938.4512	1182630.1	1062815.2	2018-10-05 03:25:30	236388.16	2018-10-04 09:11:59	228638.33	117053.45	100396.87	2018-10-04 09:11:59	284.89859	6433.9287	2018-10-05 03:25:30	2799405	0	4016981.8	2018-10-05 03:25:30	985086.75	2018-10-04 12:31:19	125990.79	3563520.8	0.002261773243702692
2018-10-04 09:09:40	2018-10-05 03:27:30	4222589.5	30705272	30325856	2018-10-05 03:27:30	92558.859	2018-10-04 09:12:09	6808395.5	4551274	3547977	2018-10-04 09:12:09	255551.09	2986175	340728.22	2018-10-04 09:12:09	4084.5415	1384726.2	1219076.1	2018-10-05 03:27:30	40826.531	2018-10-04 09:12:09	244317.7	138279.45	113048.94	2018-10-04 09:12:09	518.62714	6719.7412	2018-10-05 03:27:30	2233216.2	0	4554643.5	2018-10-05 03:27:30	1155178	2018-10-04 12:31:49	77123.883	4039447.5	0.002261792534227425
2018-10-04 09:09:50	2018-10-05 03:29:30	5222417	31272820	30812554	2018-10-05 03:29:30	304914.75	2018-10-04 09:12:19	6784349.5	4927821	3765974.2	2018-10-04 09:12:19	277973	3262446.5	353369.69	2018-10-04 09:12:19	3962.6252	1606949.2	1386907.4	2018-10-05 03:29:30	32381.842	2018-10-04 09:12:19	262376.59	163334.86	127410.77	2018-10-04 09:12:19	1063.3929	6965.4219	2018-10-05 03:29:30	2188589.8	0	5111926.5	2018-10-05 03:29:30	1310385.9	2018-10-04 12:32:19	105860.45	4527187	0.00226181182478058
2018-10-04 09:10:00	2018-10-05 03:31:30	3781060	31762336	31220840	2018-10-05 03:31:30	278713.09	2018-10-04 09:12:29	6751439	5299137	3973530.2	2018-10-04 09:12:29	296160.19	3529941.5	364160.44	2018-10-04 09:12:29	3347.866	1848642.4	1565342.8	2018-10-05 03:31:30	245.93486	2018-10-04 09:12:29	280531.56	192436.2	143471.31	2018-10-04 09:12:29	1873.2163	7174.5513	2018-10-05 03:31:30	2658560.8	0	5685427.5	2018-10-05 03:31:30	1417842.9	2018-10-04 12:32:49	93141.867	5023210	0.002261831115276891
2018-10-04 09:10:10	2018-10-05 03:33:30	2543722.8	32176766	31554790	2018-10-05 03:33:30	208160.81	2018-10-04 09:12:39	6716572	5662370	4169605.2	2018-10-04 09:12:39	306377.84	3786944.5	373242.09	2018-10-04 09:12:39	2134.1648	2108919	1753336	2018-10-05 03:33:30	0	2018-10-04 09:12:39	296696.31	225740.72	161190.81	2018-10-04 09:12:39	2851.094	7350.478	2018-10-05 03:33:30	1995085.5	0	6272137.5	2018-10-05 03:33:30	1074328	2018-10-04 12:33:19	67863.812	5524438.5	0.002261850405830046
2018-10-04 09:10:20	2018-10-05 03:35:30	7375666	32526644	31825880	2018-10-05 03:35:30	760123	2018-10-04 09:12:49	6702590	6015055	4353464	2018-10-04 09:12:49	306204.41	4032019.5	380727.81	2018-10-04 09:12:49	600.35602	2386660.5	1949763.9	2018-10-05 03:35:30	41601.059	2018-10-04 09:12:49	310158.84	263342.81	180503.67	2018-10-04 09:12:49	3868.6184	7495.8501	2018-10-05 03:35:30	1832296.4	0	6869258	2018-10-05 03:35:30	916515.19	2018-10-04 12:33:49	78994.25	6028055	0.002261926424978355
2018-10-04 09:10:30	2018-10-05 03:37:30	15738095	32823126	32046058	2018-10-05 03:37:30	1107770.1	2018-10-04 09:12:59	6731974	6355243.5	4524772.5	2018-10-04 09:12:59	295630.28	4264230.5	386829.47	2018-10-04 09:12:59	-684.25507	2680624	2153507	2018-10-05 03:37:30	31796.379	2018-10-04 09:12:59	321126.66	305274.28	201322.69	2018-10-04 09:12:59	4789.8643	7615.1401	2018-10-05 03:37:30	2664160.8	0	7474322.5	2018-10-05 03:37:30	1606424.1	2018-10-04 12:34:19	69142.336	6531615.5	0.002262002444183508
2018-10-04 09:10:40	2018-10-05 03:39:30	18655774	33071768	32221508	2018-10-05 03:39:30	2785011.2	2018-10-04 09:13:09	6801635.5	6681463.5	4683512.5	2018-10-04 09:13:09	277033.31	4483017.5	391727.06	2018-10-04 09:13:09	-1220.7858	2989468.2	2363465.8	2018-10-05 03:39:30	171281.55	2018-10-04 09:13:09	329651.59	351507	223543.91	2018-10-04 09:13:09	5494.9639	7711.9697	2018-10-05 03:39:30	3962924.8	0	8085235.5	2018-10-05 03:39:30	3241811.5	2018-10-04 12:34:49	107568.74	7033088	0.002262078463331818
2018-10-04 09:10:50	2018-10-05 03:41:30	19166832	33275782	32355902	2018-10-05 03:41:30	2378557.2	2018-10-04 09:13:19	6875478.5	6992586.5	4829831	2018-10-04 09:13:19	254767.5	4687999	395534.75	2018-10-04 09:13:19	-868.80817	3311753.2	2578554.5	2018-10-05 03:41:30	150587.42	2018-10-04 09:13:19	335301.56	401957.25	247050.88	2018-10-04 09:13:19	5899.8467	7788.3774	2018-10-05 03:41:30	6051114.5	0	8700139	2018-10-05 03:41:30	4615951	2018-10-04 12:35:19	112595.48	7530708.5	0.002262154482480128
2018-10-04 09:11:00	2018-10-05 03:43:30	18724262	33441718	32456102	2018-10-05 03:43:30	2343438.8	2018-10-04 09:13:29	6907209.5	7287786.5	4964005.5	2018-10-04 09:13:29	234552.67	4878988.5	398390.66	2018-10-04 09:13:29	130.94687	3645981.2	2797723	2018-10-05 03:43:30	294972.72	2018-10-04 09:13:29	337900.12	456490.06	271717.94	2018-10-04 09:13:29	5970.9966	7846.6421	2018-10-05 03:43:30	5786521.5	0	9317344	2018-10-05 03:43:30	6423821	2018-10-04 12:35:49	44721.133	8022911	0.002262230501685281
2018-10-04 09:11:10	2018-10-05 03:45:30	18272834	33575316	32528064	2018-10-05 03:45:30	2169776.8	2018-10-04 09:13:39	6877204.5	7566563.5	5086467.5	2018-10-04 09:13:39	221924.84	5056050.5	400463	2018-10-04 09:13:39	1330.9896	3990654.5	3019987	2018-10-05 03:45:30	88522.555	2018-10-04 09:13:39	338569.06	514925.56	297413.88	2018-10-04 09:13:39	5734.7739	7889.5684	2018-10-05 03:45:30	6864597.5	0	9935398	2018-10-05 03:45:30	7640752	2018-10-04 12:36:19	76401.078	8508388	0.00226230652083359
2018-10-04 09:11:20	2018-10-05 03:47:30	16046584	33689708	32585082	2018-10-05 03:47:30	2201640	2018-10-04 09:13:49	6811627	7828823	5197895	2018-10-04 09:13:49	219825.53	5219603	402005.88	2018-10-04 09:13:49	2281.7803	4344351	3244473	2018-10-05 03:47:30	314546.41	2018-10-04 09:13:49	340025.16	577047.06	324006	2018-10-04 09:13:49	5278.0938	7921.687	2018-10-05 03:47:30	7236499.5	0	10553144	2018-10-05 03:47:30	7520676.5	2018-10-04 12:36:53	83999.5	8986149	0.002262389630232065
2018-10-04 09:11:30	2018-10-05 03:49:30	15955124	33786996	32629342	2018-10-05 03:49:30	2060465.9	2018-10-04 09:13:59	6765365	8074721	5299051	2018-10-04 09:13:59	227171.28	5370353	403211.88	2018-10-04 09:13:59	2672.2539	4705757	3470430.5	2018-10-05 03:49:30	369851.53	2018-10-04 09:13:59	345578.22	642610.75	351364.88	2018-10-04 09:13:59	4734.3257	7946.6758	2018-10-05 03:49:30	7873200.5	0	11169843	2018-10-05 03:49:30	8453991	2018-10-04 12:37:23	139920.28	9455630	0.002262472739630539
2018-10-04 09:11:40	2018-10-05 03:51:30	11966294	33870076	32663720	2018-10-05 03:51:30	2188518.2	2018-10-04 09:14:09	6780824.5	8304564.5	5390679.5	2018-10-04 09:14:09	239929.84	5509004	404160.59	2018-10-04 09:14:09	2412.2224	5073596.5	3697175.5	2018-10-05 03:51:30	216199.89	2018-10-04 09:14:09	357238.78	711351.81	379365.5	2018-10-04 09:14:09	4250.7764	7965.9629	2018-10-05 03:51:30	8952371	0	11784949	2018-10-05 03:51:30	6667537.5	2018-10-04 12:37:53	65381.805	9916469	0.002262555849029013
2018-10-04 09:11:50	2018-10-05 03:53:34	12677838	33940528	32689692	2018-10-05 03:53:34	1699164.2	2018-10-04 09:14:19	6854336.5	8518808	5473522	2018-10-04 09:14:19	253648.25	5636279.5	404901.84	2018-10-04 09:14:19	1678.109	5446656	3924096	2018-10-05 03:53:34	443205.97	2018-10-04 09:14:19	374158.66	782991.12	407889.03	2018-10-04 09:14:19	3944.0151	7980.7012	2018-10-05 03:53:34	7753052.5	0	12398045	2018-10-05 03:53:34	7232600	2018-10-04 12:38:23	75776.172	10368436	0.002262638958313801
2018-10-04 09:12:00	2018-10-05 03:55:34	13354695	34004636	32713410	2018-10-05 03:55:34	1370059.6	2018-10-04 09:14:29	6934899.5	8718016	5548321	2018-10-04 09:14:29	265072.62	5752977.5	405519.44	2018-10-04 09:14:29	888.52136	5823814.5	4150664.2	2018-10-05 03:55:34	259462.19	2018-10-04 09:14:29	392569.84	857241	436823.62	2018-10-04 09:14:29	3860.7979	7992.7954	2018-10-05 03:55:34	6494041.5	0	13008831	2018-10-05 03:55:34	5118717	2018-10-04 12:38:53	67866.672	10811420	0.002262722067712275
2018-10-04 09:12:10	2018-10-05 03:57:34	12192678	34059200	32731490	2018-10-05 03:57:34	920254.25	2018-10-04 09:14:39	6955582.5	8902900	5615830.5	2018-10-04 09:14:39	272251.84	5859897.5	406027.88	2018-10-04 09:14:39	558.03046	6204034.5	4376423.5	2018-10-05 03:57:34	429039.72	2018-10-04 09:14:39	407426.97	933811.81	466066.06	2018-10-04 09:14:39	3966.0359	8002.8545	2018-10-05 03:57:34	9175026	0	13617158	2018-10-05 03:57:34	6824573	2018-10-04 12:39:23	79591.859	11245461	0.002262805177110749
2018-10-04 09:12:20	2018-10-05 03:59:34	11461326	34101152	32740588	2018-10-05 03:59:34	1827178.8	2018-10-04 09:14:49	6876926.5	9074060	5676600.5	2018-10-04 09:14:49	274446.19	5957600	406346.19	2018-10-04 09:14:49	1051.8077	6586273.5	4600925	2018-10-05 03:59:34	300287	2018-10-04 09:14:49	414947.28	1012414.9	495520.72	2018-10-04 09:14:49	4168.7593	8009.4634	2018-10-05 03:59:34	6926736.5	0	14222814	2018-10-05 03:59:34	5649820	2018-10-04 12:39:53	111582.96	11670535	0.002262815948597563
2018-10-04 09:12:30	2018-10-05 04:01:34	11030631	34129436	32739248	2018-10-05 04:01:34	1231418	2018-10-04 09:14:59	6716044	9232264	5731136.5	2018-10-04 09:14:59	272360.47	6046374.5	406421.81	2018-10-04 09:14:59	2371.3547	6969506	4823730.5	2018-10-05 04:01:34	77679.969	2018-10-04 09:14:59	414799.81	1092765	525098	2018-10-04 09:14:59	4375.7896	8009.624	2018-10-05 04:01:34	7927836	0	14825458	2018-10-05 04:01:34	4288754.5	2018-10-04 12:40:23	96120.688	12086496	0.002262826720084377
2018-10-04 09:12:40	2018-10-05 04:03:34	9701704	34147948	32731108	2018-10-05 04:03:34	743959.12	2018-10-04 09:15:09	6543501	9378109	5779893.5	2018-10-04 09:15:09	267517.88	6126659.5	406283.81	2018-10-04 09:15:09	4138.9224	7352781.5	5044447.5	2018-10-05 04:03:34	321817.44	2018-10-04 09:15:09	410722.06	1174584.4	554715.06	2018-10-04 09:15:09	4543.7485	8005.603	2018-10-05 04:03:34	5539294.5	0	15424709	2018-10-05 04:03:34	4662440.5	2018-10-04 12:40:53	39239.965	12493153	0.00226283749157119
2018-10-04 09:12:50	2018-10-05 04:05:34	11535417	34158360	32717624	2018-10-05 04:05:34	1461648	2018-10-04 09:15:19	6447215	9512248	5823344	2018-10-04 09:15:19	260520.64	6198971.5	406005.91	2018-10-04 09:15:19	5841.0718	7735250.5	5262745.5	2018-10-05 04:05:34	142407.98	2018-10-04 09:15:19	408853.66	1257603.2	584295.5	2018-10-04 09:15:19	4697.665	7998.4141	2018-10-05 04:05:34	4642551.5	0	16020264	2018-10-05 04:05:34	3631367.2	2018-10-04 12:41:23	65299.336	12890396	0.002262848263058004
2018-10-04 09:13:00	2018-10-05 04:07:34	7716483	34163164	32701090	2018-10-05 04:07:34	1154286.1	2018-10-04 09:15:29	6482671.5	9635333	5861935.5	2018-10-04 09:15:29	250469.42	6263855	405661.25	2018-10-04 09:15:29	7169.5039	8116147	5478343.5	2018-10-05 04:07:34	220036.78	2018-10-04 09:15:29	414396.84	1341561.8	613769.75	2018-10-04 09:15:29	4903.5176	7988.9717	2018-10-05 04:07:34	6667122.5	0	16611894	2018-10-05 04:07:34	4067552.8	2018-10-04 12:41:53	70501.312	13278186	0.002262859034544817
2018-10-04 09:13:10	2018-10-05 04:09:34	9679705	34160736	32679692	2018-10-05 04:09:34	1419591.4	2018-10-04 09:15:39	6640723	9748023	5896085.5	2018-10-04 09:15:39	237265.3	6321826.5	405281.53	2018-10-04 09:15:39	8158.4277	8494769	5690996.5	2018-10-05 04:09:34	616116.38	2018-10-04 09:15:39	428658.12	1426212.2	643074.88	2018-10-04 09:15:39	5211.5562	7977.4062	2018-10-05 04:09:34	7770467.5	0	17199430	2018-10-05 04:09:34	4484250	2018-10-04 12:42:23	80618.969	13656546	0.002262869806031631
2018-10-04 09:13:20	2018-10-05 04:11:35	8999915	34146492	32648606	2018-10-05 04:11:35	1234038.1	2018-10-04 09:15:49	6854962.5	9850864	5926064.5	2018-10-04 09:15:49	224411.03	6373209.5	404811.25	2018-10-04 09:15:49	8974.627	8870409	5900448.5	2018-10-05 04:11:35	195595.33	2018-10-04 09:15:49	448514.16	1511319	672153.5	2018-10-04 09:15:49	5606.9199	7962.2402	2018-10-05 04:11:35	7100087.5	0	17782648	2018-10-05 04:11:35	4215686.5	2018-10-04 12:42:53	49719.5	14025443	0.002262854186710683
2018-10-04 09:13:30	2018-10-05 04:13:35	11021181	34121132	32608192	2018-10-05 04:13:35	1080664.4	2018-10-04 09:15:59	7041722	9944476	5952095	2018-10-04 09:15:59	218054.66	6418090.5	404213.34	2018-10-04 09:15:59	9575.2764	9242358	6106431	2018-10-05 04:13:35	415341.41	2018-10-04 09:15:59	468507.16	1596655	700950.75	2018-10-04 09:15:59	5999.8057	7940.9243	2018-10-05 04:13:35	7235588.5	0	18361204	2018-10-05 04:13:35	3751368.2	2018-10-04 12:43:23	65593.984	14384725	0.002262838567389736
2018-10-04 09:13:40	2018-10-05 04:15:35	10109850	34090148	32563778	2018-10-05 04:15:35	1098344.4	2018-10-04 09:16:09	7141356.5	10029330	5974416.5	2018-10-04 09:16:09	222060.98	6456794.5	403538.16	2018-10-04 09:16:09	9616.2256	9610018	6308729.5	2018-10-05 04:15:35	308787.16	2018-10-04 09:16:09	483855.44	1682009.1	729416.88	2018-10-04 09:16:09	6262.1392	7916.4434	2018-10-05 04:15:35	5859648.5	0	18934788	2018-10-05 04:15:35	3001122.8	2018-10-04 12:43:53	30279.492	14734275	0.002262822948068788
2018-10-04 09:13:50	2018-10-05 04:17:35	9256369	34055264	32516986	2018-10-05 04:17:35	1325896.8	2018-10-04 09:16:19	7134120.5	10105973	5993347.5	2018-10-04 09:16:19	234082.92	6489778.5	402833.12	2018-10-04 09:16:19	8741.5596	9972900	6507190.5	2018-10-05 04:17:35	273638.53	2018-10-04 09:16:19	492412.94	1767183	757507.06	2018-10-04 09:16:19	6289.2524	7890.4258	2018-10-05 04:17:35	7595850.5	0	19503258	2018-10-05 04:17:35	3645375	2018-10-04 12:44:23	55100.633	15074141	0.002262807328634153
2018-10-04 09:14:00	2018-10-05 04:19:35	8424884	34016296	32467532	2018-10-05 04:19:35	1046944	2018-10-04 09:16:29	7031229	10174963	6009206.5	2018-10-04 09:16:29	247003.09	6517476.5	402071.75	2018-10-04 09:16:29	6974.0508	10330573	6701687.5	2018-10-05 04:19:35	170354.05	2018-10-04 09:16:29	494837.22	1851992.5	785181.94	2018-10-04 09:16:29	6051.7681	7863.3677	2018-10-05 04:19:35	5487905.5	0	20066568	2018-10-05 04:19:35	3085443.2	2018-10-04 12:44:53	69530	15404468	0.002262791709313206
2018-10-04 09:14:10	2018-10-05 04:21:35	10690687	33970616	32412670	2018-10-05 04:21:35	731161.12	2018-10-04 09:16:39	6860273.5	10236838	6022279	2018-10-04 09:16:39	254392.8	6540225.5	401164.09	2018-10-04 09:16:39	4812.9404	10682623	6892100	2018-10-05 04:21:35	56094.219	2018-10-04 09:16:39	493500.47	1936268.5	812407.44	2018-10-04 09:16:39	5611.46	7834.7158	2018-10-05 04:21:35	6860494.5	0	20624680	2018-10-05 04:21:35	3793418.5	2018-10-04 12:45:23	81976.898	15725400	0.002262776089992258
2018-10-04 09:14:20	2018-10-05 04:23:35	7337608	33932972	32367110	2018-10-05 04:23:35	851190.88	2018-10-04 09:16:49	6657664	10292213	6032979	2018-10-04 09:16:49	254815.03	6558552	400205.72	2018-10-04 09:16:49	2941.2725	11028776	7078384	2018-10-05 04:23:35	220838.02	2018-10-04 09:16:49	491148.09	2019856.9	839154.75	2018-10-04 09:16:49	5096.7412	7807.3418	2018-10-05 04:23:35	4387323.5	0	21177586	2018-10-05 04:23:35	3516764.2	2018-10-04 12:45:53	45087.547	16037111	0.002262713569848529
2018-10-04 09:14:30	2018-10-05 04:25:35	9089732	33901776	32329324	2018-10-05 04:25:35	751167.75	2018-10-04 09:16:59	6465414.5	10341750	6041806.5	2018-10-04 09:16:59	251688.97	6573294	399291.5	2018-10-04 09:16:59	1808.6136	11368950	7260610.5	2018-10-05 04:25:35	208257.95	2018-10-04 09:16:59	490065.66	2102624.2	865404.12	2018-10-04 09:16:59	4653.7642	7784.4458	2018-10-05 04:25:35	5839024	0	21725610	2018-10-05 04:25:35	3423456.8	2018-10-04 12:46:23	87139.305	16340109	0.002262651049818487
2018-10-04 09:14:40	2018-10-05 04:27:35	8578312	33876500	32298734	2018-10-05 04:27:35	1158206.5	2018-10-04 09:17:09	6325892.5	10386078	6049163	2018-10-04 09:17:09	249845.45	6585082	398395	2018-10-04 09:17:09	1419.1215	11703069	7438852.5	2018-10-05 04:27:35	333186.84	2018-10-04 09:17:09	491927.5	2184453.5	891142.06	2018-10-04 09:17:09	4397.0776	7765.2729	2018-10-05 04:27:35	5182773	0	22269116	2018-10-05 04:27:35	3481144	2018-10-04 12:46:53	67939.68	16634922	0.002262588529674758
2018-10-04 09:14:50	2018-10-05 04:29:35	10264343	33856324	32274446	2018-10-05 04:29:35	654016	2018-10-04 09:17:19	6273675.5	10425788	6055392	2018-10-04 09:17:19	252105.67	6594453.5	397511.06	2018-10-04 09:17:19	1423.1107	12031087	7613196.5	2018-10-05 04:29:35	100439.31	2018-10-04 09:17:19	497930.47	2265244	916361.12	2018-10-04 09:17:19	4378.4893	7749.3735	2018-10-05 04:29:35	4900283.5	0	22808420	2018-10-05 04:29:35	2948714	2018-10-04 12:47:23	84920.25	16922020	0.00226252600953103
2018-10-04 09:15:00	2018-10-05 04:31:35	11218645	33841124	32256234	2018-10-05 04:31:35	280010.53	2018-10-04 09:17:29	6325970	10461403	6060769.5	2018-10-04 09:17:29	258138.95	6601869.5	396663.44	2018-10-04 09:17:29	1367.0487	12352983	7783738.5	2018-10-05 04:31:35	190789.03	2018-10-04 09:17:29	508676.94	2344911.8	941058.62	2018-10-04 09:17:29	4580.8149	7736.3525	2018-10-05 04:31:35	6095185.5	0	23343778	2018-10-05 04:31:35	3177587.5	2018-10-04 12:47:53	98953.102	17201806	0.002262463489500988
2018-10-04 09:15:10	2018-10-05 04:33:35	8752578	33829572	32242670	2018-10-05 04:33:35	1038559.1	2018-10-04 09:17:39	6473031	10493389	6065510.5	2018-10-04 09:17:39	265484.5	6607718	395888.28	2018-10-04 09:17:39	908.94989	12668757	7950579	2018-10-05 04:33:35	205101.88	2018-10-04 09:17:39	523666.09	2423386.5	965235.81	2018-10-04 09:17:39	4932.5693	7725.6978	2018-10-05 04:33:35	5536186.5	0	23875398	2018-10-05 04:33:35	3214827	2018-10-04 12:48:23	110893.33	17474632	0.002262400969357259
2018-10-04 09:15:20	2018-10-05 04:35:35	8794879	33808964	32220834	2018-10-05 04:35:35	728049.31	2018-10-04 09:17:49	6675242.5	10522016	6069595	2018-10-04 09:17:49	271219.53	6612059.5	395077.75	2018-10-04 09:17:49	-85.959892	12978308	8113749.5	2018-10-05 04:35:35	24797.443	2018-10-04 09:17:49	540806.94	2500609.2	988895.62	2018-10-04 09:17:49	5334.0278	7713.9941	2018-10-05 04:35:35	4388437.5	0	24403354	2018-10-05 04:35:35	3288716.2	2018-10-04 12:48:53	55923.652	17740702	0.002262340445554401
2018-10-04 09:15:30	2018-10-05 04:37:35	11105823	33783688	32194968	2018-10-05 04:37:35	2130920	2018-10-04 09:17:59	6876953	10547329	6072905	2018-10-04 09:17:59	273197.62	6614834	394198.78	2018-10-04 09:17:59	-1542.0189	13281455	8273221	2018-10-05 04:37:35	360751.44	2018-10-04 09:17:59	556581.38	2576528.5	1012040.5	2018-10-04 09:17:59	5684.3833	7700.6748	2018-10-05 04:37:35	3663489	0	24927416	2018-10-05 04:37:35	3561183.8	2018-10-04 12:49:23	60925.035	17999920	0.002262279921751542
2018-10-04 09:15:40	2018-10-05 04:39:35	11050804	33750988	32162158	2018-10-05 04:39:35	637233.5	2018-10-04 09:18:09	7034980	10569539	6075396.5	2018-10-04 09:18:09	270846.22	6615972.5	393293.03	2018-10-04 09:18:09	-3205.6184	13578060	8428977	2018-10-05 04:39:35	64463.973	2018-10-04 09:18:09	567193.88	2651094	1034670.7	2018-10-04 09:18:09	5902.1567	7684.4976	2018-10-05 04:39:35	5818506	0	25447354	2018-10-05 04:39:35	2692952.2	2018-10-04 12:49:53	64443.043	18252190	0.002262219397948684
2018-10-04 09:15:50	2018-10-05 04:41:35	9573656	33717252	32128670	2018-10-05 04:41:35	519477.03	2018-10-04 09:18:19	7139881	10588763	6077003.5	2018-10-04 09:18:19	265437.09	6615460.5	392424.56	2018-10-04 09:18:19	-4695.6006	13868015	8581007	2018-10-05 04:41:35	215056.8	2018-10-04 09:18:19	570348.31	2724260.5	1056785.1	2018-10-04 09:18:19	5935.7876	7666.4502	2018-10-05 04:41:35	5433619.5	0	25962952	2018-10-05 04:41:35	3334037.2	2018-10-04 12:50:23	87013.344	18497430	0.002262158874088982
2018-10-04 09:16:00	2018-10-05 04:43:35	8541923	33680360	32092326	2018-10-05 04:43:35	748414.94	2018-10-04 09:18:29	7208483	10605221	6077763.5	2018-10-04 09:18:29	259155.36	6613401	391623.66	2018-10-04 09:18:29	-5591.0962	14151281	8729332	2018-10-05 04:43:35	42725.195	2018-10-04 09:18:29	566602.38	2795988	1078383	2018-10-04 09:18:29	5766.8721	7647.4355	2018-10-05 04:43:35	5936263.5	0	26474148	2018-10-05 04:43:35	3457233	2018-10-04 12:50:53	140015.81	18735712	0.002262098350286124
2018-10-04 09:16:10	2018-10-05 04:45:35	7498179	33641568	32054316	2018-10-05 04:45:35	744554.94	2018-10-04 09:18:39	7253794	10619077	6077686	2018-10-04 09:18:39	253222.12	6609848	390856.44	2018-10-04 09:18:39	-5555.9941	14427812	8873962	2018-10-05 04:45:35	368480.28	2018-10-04 09:18:39	559195.94	2866242.5	1099463.8	2018-10-04 09:18:39	5411.7837	7627.5107	2018-10-05 04:45:35	5865150.5	0	26980900	2018-10-05 04:45:35	2557903	2018-10-04 12:51:23	62448.871	18967126	0.002262037826483265
2018-10-04 09:16:20	2018-10-05 04:47:35	9034181	33597072	32010778	2018-10-05 04:47:35	1018665.7	2018-10-04 09:18:49	7262539.5	10630532	6076806	2018-10-04 09:18:49	246909.41	6604813.5	390043.47	2018-10-04 09:18:49	-4450.7319	14697558	9014898	2018-10-05 04:47:35	92774.32	2018-10-04 09:18:49	552182.44	2934995.8	1120027.2	2018-10-04 09:18:49	4925.1426	7606.105	2018-10-05 04:47:35	4034975.8	0	27483176	2018-10-05 04:47:35	3269822	2018-10-04 12:51:53	113385.13	19191770	0.002262049804585331
2018-10-04 09:16:30	2018-10-05 04:49:35	8396591	33548854	31963726	2018-10-05 04:49:35	524562.62	2018-10-04 09:18:59	7202367	10639582	6075109	2018-10-04 09:18:59	238583.97	6598369	389116.12	2018-10-04 09:18:59	-2386.2605	14960454	9152129	2018-10-05 04:49:35	164843.05	2018-10-04 09:18:59	548043.88	3002223.8	1140073.8	2018-10-04 09:18:59	4401.7954	7584.3867	2018-10-05 04:49:35	6268997.5	0	27980876	2018-10-05 04:49:35	2911617	2018-10-04 12:52:23	95446.609	19409658	0.002262061782630553
2018-10-04 09:16:40	2018-10-05 04:51:35	9436429	33499352	31915566	2018-10-05 04:51:35	770151.88	2018-10-04 09:19:09	7050806.5	10646405	6072651.5	2018-10-04 09:19:09	227457.58	6590565.5	388083.22	2018-10-04 09:19:09	282.22885	15216486	9285670	2018-10-05 04:51:35	281595.69	2018-10-04 09:19:09	546551.75	3067903.8	1159603.5	2018-10-04 09:19:09	3968.4265	7561.7495	2018-10-05 04:51:35	5767064	0	28473930	2018-10-05 04:51:35	3012007	2018-10-04 12:52:53	64253.258	19620846	0.002262073760675776
2018-10-04 09:16:50	2018-10-05 04:53:39	9291825	33452264	31869994	2018-10-05 04:53:39	751202	2018-10-04 09:19:19	6819374	10651202	6069543	2018-10-04 09:19:19	214216.56	6581569.5	386989.03	2018-10-04 09:19:19	3036.2454	15465705	9415572	2018-10-05 04:53:39	118138.8	2018-10-04 09:19:19	545753.25	3132018.5	1178618	2018-10-04 09:19:19	3758.531	7539.5308	2018-10-05 04:53:39	5584102	0	28962354	2018-10-05 04:53:39	2826369.5	2018-10-04 12:53:23	112440.79	19825472	0.002262085738777841
2018-10-04 09:17:00	2018-10-05 04:55:39	8535435	33403666	31823100	2018-10-05 04:55:39	478475.34	2018-10-04 09:19:29	6553948.5	10654217	6065918.5	2018-10-04 09:19:29	200654.97	6571543.5	385818.62	2018-10-04 09:19:29	5386.1143	15708180	9541895	2018-10-05 04:55:39	101724.59	2018-10-04 09:19:29	544189.62	3194558	1197120.8	2018-10-04 09:19:29	3875.1538	7517.6226	2018-10-05 04:55:39	4237899.5	0	29446230	2018-10-05 04:55:39	2577899	2018-10-04 12:53:53	87993.414	20023740	0.002262097716879907
2018-10-04 09:17:10	2018-10-05 04:57:39	9359890	33352670	31773958	2018-10-05 04:57:39	647104.5	2018-10-04 09:19:39	6313873.5	10655605	6061825.5	2018-10-04 09:19:39	189451.8	6560511	384530.28	2018-10-04 09:19:39	7100.1147	15943938	9664671	2018-10-05 04:57:39	171171.88	2018-10-04 09:19:39	542355.56	3255517	1215116.6	2018-10-04 09:19:39	4356.8013	7494.9888	2018-10-05 04:57:39	4609023.5	0	29925552	2018-10-05 04:57:39	3167077	2018-10-04 12:54:23	94224.672	20215762	0.00226210969492513
2018-10-04 09:17:20	2018-10-05 04:59:39	7714639	33311262	31734622	2018-10-05 04:59:39	450144.78	2018-10-04 09:19:49	6146274.5	10655639	6057476	2018-10-04 09:19:49	184094.39	6548715.5	383275.31	2018-10-04 09:19:49	8253.8477	16173113	9783995	2018-10-05 04:59:39	147199.83	2018-10-04 09:19:49	542109.38	3314896.2	1232611.9	2018-10-04 09:19:49	5163.7534	7474.0728	2018-10-05 04:59:39	6006428	0	30400334	2018-10-05 04:59:39	2972003.2	2018-10-04 12:54:53	47444.188	20401662	0.002262178034470708
2018-10-04 09:17:30	2018-10-05 05:01:39	8532355	33280534	31706268	2018-10-05 05:01:39	1051673.2	2018-10-04 09:19:59	6069668.5	10654625	6053114	2018-10-04 09:19:59	188086.66	6536637.5	382221.97	2018-10-04 09:19:59	9004.3369	16395988	9900049	2018-10-05 05:01:39	186890.02	2018-10-04 09:19:59	544696.5	3372700.2	1249615.2	2018-10-04 09:19:59	6192.1846	7457.1533	2018-10-05 05:01:39	4074907	0	30870874	2018-10-05 05:01:39	2960428.8	2018-10-04 12:55:23	29117.533	20581840	0.002262246374016286
2018-10-04 09:17:40	2018-10-05 05:03:39	9559680	33258002	31686468	2018-10-05 05:03:39	779701.25	2018-10-04 09:20:09	6070433.5	10652819	6048932	2018-10-04 09:20:09	203322	6524695.5	381394.16	2018-10-04 09:20:09	9327.9775	16612841	10013015	2018-10-05 05:03:39	214214.72	2018-10-04 09:20:09	549355.75	3428945.5	1266140	2018-10-04 09:20:09	7308.5034	7444.6143	2018-10-05 05:03:39	4962954.5	0	31337572	2018-10-05 05:03:39	2545600.2	2018-10-04 12:55:53	45890.223	20756796	0.002262314713561864
2018-10-04 09:17:50	2018-10-05 05:05:39	9738044	33246720	31678292	2018-10-05 05:05:39	977863.06	2018-10-04 09:20:19	6110857.5	10650422	6045072	2018-10-04 09:20:19	228503.78	6513262	380833.03	2018-10-04 09:20:19	9041.0518	16823954	10123080	2018-10-05 05:05:39	176940.61	2018-10-04 09:20:19	553833.06	3483653.8	1282201.5	2018-10-04 09:20:19	8386.3496	7436.7295	2018-10-05 05:05:39	4136231.8	0	31800804	2018-10-05 05:05:39	3064087	2018-10-04 12:56:23	88108.531	20927000	0.002262383053107442
2018-10-04 09:18:00	2018-10-05 05:07:39	10120666	33240368	31675406	2018-10-05 05:07:39	573830.81	2018-10-04 09:20:29	6149079.5	10647688	6041672.5	2018-10-04 09:20:29	258727.81	6502630.5	380513.25	2018-10-04 09:20:29	8068.9692	17029598	10230425	2018-10-05 05:07:39	267666.44	2018-10-04 09:20:29	556257.75	3536853	1297817.2	2018-10-04 09:20:29	9329.5244	7432.687	2018-10-05 05:07:39	4113610.2	0	32260974	2018-10-05 05:07:39	2637554	2018-10-04 12:56:53	88825.75	21092938	0.00226245139265302
2018-10-04 09:18:10	2018-10-05 05:09:39	8696624	33238760	31677534	2018-10-05 05:09:39	414825.56	2018-10-04 09:20:39	6166675	10644754	6038751.5	2018-10-04 09:20:39	286942.06	6492898.5	380379.28	2018-10-04 09:20:39	6614.8008	17229976	10335188	2018-10-05 05:09:39	218307.06	2018-10-04 09:20:39	556669.19	3588575.2	1313005.2	2018-10-04 09:20:39	10074.365	7431.1489	2018-10-05 05:09:39	3919100	0	32718348	2018-10-05 05:09:39	3533270	2018-10-04 12:57:23	67445.109	21254950	0.002262519732198598
2018-10-04 09:18:20	2018-10-05 05:11:39	9686675	33228772	31671368	2018-10-05 05:11:39	751136.12	2018-10-04 09:20:49	6186187	10641584	6036124	2018-10-04 09:20:49	306891.72	6483911	380266.38	2018-10-04 09:20:49	5036.2686	17425178	10437437	2018-10-05 05:11:39	106971.89	2018-10-04 09:20:49	557013.62	3638853.8	1327782.1	2018-10-04 09:20:49	10577.975	7428.9277	2018-10-05 05:11:39	4366120	0	33173060	2018-10-05 05:11:39	2590839.8	2018-10-04 12:57:53	87766.219	21413242	0.002262587399286531
2018-10-04 09:18:30	2018-10-05 05:13:39	9688498	33210256	31656518	2018-10-05 05:13:39	1105759.9	2018-10-04 09:20:59	6257415.5	10638147	6033562.5	2018-10-04 09:20:59	315792.72	6475180	380024.06	2018-10-04 09:20:59	3622.7441	17615152	10537143	2018-10-05 05:13:39	177463.2	2018-10-04 09:20:59	559830.19	3687719.5	1342160.4	2018-10-04 09:20:59	10806.434	7422.6709	2018-10-05 05:13:39	6825406.5	0	33624908	2018-10-05 05:13:39	2801352.8	2018-10-04 12:58:23	80216.234	21567680	0.002262655066374464
2018-10-04 09:18:40	2018-10-05 05:15:39	7850673	33184790	31634440	2018-10-05 05:15:39	919611.38	2018-10-04 09:21:09	6413951	10634365	6030890.5	2018-10-04 09:21:09	315018.34	6466365	379638.44	2018-10-04 09:21:09	2534.5439	17799864	10634278	2018-10-05 05:15:39	228654.72	2018-10-04 09:21:09	566678.88	3735201	1356149.1	2018-10-04 09:21:09	10735.079	7412.8325	2018-10-05 05:15:39	7949246	0	34073596	2018-10-05 05:15:39	2298508.8	2018-10-04 12:58:53	27770.525	21718046	0.002262722733462397
2018-10-04 09:18:50	2018-10-05 05:17:40	7949982.5	33155928	31608650	2018-10-05 05:17:40	596541.81	2018-10-04 09:21:19	6633661.5	10630169	6027993.5	2018-10-04 09:21:19	308848.53	6457264	379146.5	2018-10-04 09:21:19	1888.9019	17979324	10728832	2018-10-05 05:17:40	110378.47	2018-10-04 09:21:19	577226.31	3781324	1369755.1	2018-10-04 09:21:19	10362.109	7400.4648	2018-10-05 05:17:40	5030572	0	34518884	2018-10-05 05:17:40	2466893.8	2018-10-04 12:59:23	90455.609	21864172	0.00226279040055033
2018-10-04 09:19:00	2018-10-05 05:19:40	7710407.5	33118910	31574376	2018-10-05 05:19:40	1091333.8	2018-10-04 09:21:29	6841129	10625551	6024805.5	2018-10-04 09:21:29	302530.12	6447687.5	378511.16	2018-10-04 09:21:29	1787.4474	18153538	10820789	2018-10-05 05:19:40	114504.09	2018-10-04 09:21:29	589370.88	3826113	1382983.9	2018-10-04 09:21:29	9724.5693	7385.2632	2018-10-05 05:19:40	3822568.8	0	34960600	2018-10-05 05:19:40	2463163.5	2018-10-04 12:59:53	112308.84	22005960	0.002262858067638263
2018-10-04 09:19:10	2018-10-05 05:21:40	3737063	33075574	31533430	2018-10-05 05:21:40	232527.27	2018-10-04 09:21:39	6954670	10620413	6021205.5	2018-10-04 09:21:39	300251.78	6437382	377689.72	2018-10-04 09:21:39	2215.5466	18322466	10910105	2018-10-05 05:21:40	142367.52	2018-10-04 09:21:39	600256.25	3869590	1395839	2018-10-04 09:21:39	8901.4736	7366.731	2018-10-05 05:21:40	4312121.5	0	35398488	2018-10-05 05:21:40	3015777	2018-10-04 13:00:23	32327.043	22143236	0.002262925734726196
2018-10-04 09:19:20	2018-10-05 05:23:40	2901806.8	33031450	31491386	2018-10-05 05:23:40	154030.42	2018-10-04 09:21:49	6939394	10614688	6017152.5	2018-10-04 09:21:49	303150.81	6426280.5	376749.28	2018-10-04 09:21:49	2965.6548	18486140	10996773	2018-10-05 05:23:40	115159.96	2018-10-04 09:21:49	607553.38	3911774.2	1408322.6	2018-10-04 09:21:49	7996.8848	7346.4321	2018-10-05 05:23:40	3288209	0	35832344	2018-10-05 05:23:40	1807893	2018-10-04 13:00:53	41970.828	22275878	0.002262932861299305
2018-10-04 09:19:30	2018-10-05 05:25:40	2874077.2	32991130	31453026	2018-10-05 05:25:40	29987.709	2018-10-04 09:21:59	6823370.5	10608453	6012809.5	2018-10-04 09:21:59	308497.16	6414604.5	375795	2018-10-04 09:21:59	3731.5151	18644688	11080848	2018-10-05 05:25:40	339852.12	2018-10-04 09:21:59	610267.56	3952689.2	1420439.5	2018-10-04 09:21:59	7110.5386	7327.3989	2018-10-05 05:25:40	2884416.2	0	36262148	2018-10-05 05:25:40	1452701.8	2018-10-04 13:01:23	56145.133	22403958	0.002262939987872414
2018-10-04 09:19:40	2018-10-05 05:27:40	1863604.5	32958932	31422794	2018-10-05 05:27:40	139377.95	2018-10-04 09:22:09	6669651.5	10601789	6008315.5	2018-10-04 09:22:09	311461.88	6402662	374934.81	2018-10-04 09:22:09	4309.9741	18798320	11162438	2018-10-05 05:27:40	188091.97	2018-10-04 09:22:09	608787.5	3992355.2	1432195	2018-10-04 09:22:09	6313.4478	7310.9595	2018-10-05 05:27:40	2827780.8	0	36688056	2018-10-05 05:27:40	1139307.1	2018-10-04 13:01:53	85449.648	22527710	0.002262947114445524
2018-10-04 09:19:50	2018-10-05 05:29:40	1351156.9	32928258	31394176	2018-10-05 05:29:40	0	2018-10-04 09:22:19	6534244	10594863	6003823.5	2018-10-04 09:22:19	308580.22	6390691	374148.56	2018-10-04 09:22:19	4704.5088	18947234	11241652	2018-10-05 05:29:40	100252.67	2018-10-04 09:22:19	604447.69	4030796	1443597.1	2018-10-04 09:22:19	5642.3345	7296.6592	2018-10-05 05:29:40	3195805.8	0	37110324	2018-10-05 05:29:40	1311465.2	2018-10-04 13:02:23	64359.035	22647462	0.002262954241018633
2018-10-04 09:20:00	2018-10-05 05:31:40	973451.69	32902666	31370738	2018-10-05 05:31:40	0	2018-10-04 09:22:29	6443384	10587718	5999379	2018-10-04 09:22:29	299873.88	6378811	373424.59	2018-10-04 09:22:29	5019.1279	19091584	11318575	2018-10-05 05:31:40	55976.699	2018-10-04 09:22:29	598984.94	4068037.2	1454654.6	2018-10-04 09:22:29	5112.5576	7284.0469	2018-10-05 05:31:40	2023849	0	37529104	2018-10-05 05:31:40	728922.75	2018-10-04 13:02:53	95227.281	22763434	0.002262961367591743
2018-10-04 09:20:10	2018-10-05 05:33:40	691571.19	32880692	31351050	2018-10-05 05:33:40	0	2018-10-04 09:22:39	6396682	10580462	5995075.5	2018-10-04 09:22:39	287860.66	6367200.5	372789.03	2018-10-04 09:22:39	5252.7534	19231558	11393314	2018-10-05 05:33:40	171595.77	2018-10-04 09:22:39	594074.12	4104106	1465377.4	2018-10-04 09:22:39	4735.96	7273.4229	2018-10-05 05:33:40	3006114	0	37944576	2018-10-05 05:33:40	789138.25	2018-10-04 13:03:23	74754.43	22875874	0.002262968494164852
2018-10-04 09:20:20	2018-10-05 05:35:40	481371.72	32862708	31335478	2018-10-05 05:35:40	153582.28	2018-10-04 09:22:49	6380046.5	10573172	5990965.5	2018-10-04 09:22:49	274893.22	6355978	372245.19	2018-10-04 09:22:49	5207.9897	19367328	11465966	2018-10-05 05:35:40	33416.723	2018-10-04 09:22:49	590988.81	4139031.2	1475776.1	2018-10-04 09:22:49	4527.7788	7264.5874	2018-10-05 05:35:40	2438429.2	0	38356912	2018-10-05 05:35:40	455840.41	2018-10-04 13:03:53	41203.949	22985010	0.002263017537075029
2018-10-04 09:20:30	2018-10-05 05:37:40	543756.88	32843410	31318504	2018-10-05 05:37:40	5475.9741	2018-10-04 09:22:59	6375159	10566088	5987037.5	2018-10-04 09:22:59	261566.59	6344953.5	371747.66	2018-10-04 09:22:59	4614.7173	19499024	11536602	2018-10-05 05:37:40	21585.828	2018-10-04 09:22:59	590377.56	4172836.5	1485858.6	2018-10-04 09:22:59	4496.3179	7253.8296	2018-10-05 05:37:40	3467361.2	0	38766236	2018-10-05 05:37:40	779224.25	2018-10-04 13:04:23	22038.68	23091012	0.002263066579985207
2018-10-04 09:20:40	2018-10-05 05:39:40	513537.72	32820620	31297906	2018-10-05 05:39:40	0	2018-10-04 09:23:09	6366435.5	10559162	5983221.5	2018-10-04 09:23:09	247403.56	6334005.5	371213.09	2018-10-04 09:23:09	3371.3096	19626708	11605247	2018-10-05 05:39:40	51129.145	2018-10-04 09:23:09	592217.88	4205556.5	1495634.9	2018-10-04 09:23:09	4622.5083	7242.0859	2018-10-05 05:39:40	2267488.2	0	39172536	2018-10-05 05:39:40	424322.12	2018-10-04 13:04:53	54930.559	23193922	0.002263115623009071
2018-10-04 09:20:50	2018-10-05 05:41:40	425278.12	32796480	31275802	2018-10-05 05:41:40	0	2018-10-04 09:23:19	6348003	10552320	5979439.5	2018-10-04 09:23:19	232764.81	6323021.5	370639.94	2018-10-04 09:23:19	1703.3851	19750438	11671922	2018-10-05 05:41:40	24.564304	2018-10-04 09:23:19	596100.5	4237222.5	1505113.2	2018-10-04 09:23:19	4844.7036	7229.2354	2018-10-05 05:41:40	886653.56	0	39575724	2018-10-05 05:41:40	433818.34	2018-10-04 13:05:24	35019.152	23293704	0.002263164665919248
2018-10-04 09:21:00	2018-10-05 05:43:40	393137.47	32773812	31255038	2018-10-05 05:43:40	0	2018-10-04 09:23:29	6324826.5	10545520	5975669	2018-10-04 09:23:29	219946.88	6312010	370080.41	2018-10-04 09:23:29	90.839424	19870316	11736670	2018-10-05 05:43:40	88040.148	2018-10-04 09:23:29	601706.81	4267863.5	1514301.1	2018-10-04 09:23:29	5062.543	7216.3042	2018-10-05 05:43:40	2131825.2	0	39975760	2018-10-05 05:43:40	253698.38	2018-10-04 13:05:54	69800.828	23390374	0.002263213708829426
2018-10-04 09:21:10	2018-10-05 05:45:40	317166.94	32752362	31235402	2018-10-05 05:45:40	113014.17	2018-10-04 09:23:39	6304119.5	10538765	5971928.5	2018-10-04 09:23:39	212343.16	6301036.5	369562.72	2018-10-04 09:23:39	-1010.1254	19986466	11799551	2018-10-05 05:45:40	71.273811	2018-10-04 09:23:39	608856.44	4297508	1523206	2018-10-04 09:23:39	5164.2505	7203.875	2018-10-05 05:45:40	958988	0	40372692	2018-10-05 05:45:40	126920.92	2018-10-04 13:06:24	96220.508	23484026	0.002263262751739603
2018-10-04 09:21:20	2018-10-05 05:47:40	116256.88	32725838	31210602	2018-10-05 05:47:40	81640.297	2018-10-04 09:23:49	6285922.5	10532065	5968199	2018-10-04 09:23:49	212439.86	6290026.5	369014.16	2018-10-04 09:23:49	-1427.807	20098952	11860590	2018-10-05 05:47:40	15810.994	2018-10-04 09:23:49	616786.62	4326184	1531835.2	2018-10-04 09:23:49	5069.5308	7190.5376	2018-10-05 05:47:40	2193095.8	0	40766536	2018-10-05 05:47:40	163921.94	2018-10-04 13:06:58	27041	23574730	0.002263457585058859
2018-10-04 09:21:30	2018-10-05 05:49:40	987283.44	32690668	31177122	2018-10-05 05:49:40	0	2018-10-04 09:23:59	6263496	10525048	5964267.5	2018-10-04 09:23:59	220326.66	6278868.5	368323.28	2018-10-04 09:23:59	-1287.5197	20207728	11919749	2018-10-05 05:49:40	61580.465	2018-10-04 09:23:59	623449.81	4353912.5	1540193.8	2018-10-04 09:23:59	4771.0073	7176.2861	2018-10-05 05:49:40	1220873	0	41157136	2018-10-05 05:49:40	210940.44	2018-10-04 13:07:28	52334.52	23662348	0.002263652418378115
2018-10-04 09:21:40	2018-10-05 05:51:40	297583.41	32647550	31135574	2018-10-05 05:51:40	0	2018-10-04 09:24:09	6229992.5	10517617	5959986	2018-10-04 09:24:09	233572.91	6267239.5	367462.22	2018-10-04 09:24:09	-798.38428	20312710	11976967	2018-10-05 05:51:40	27.798901	2018-10-04 09:24:09	626060.38	4380708	1548283.6	2018-10-04 09:24:09	4354.5137	7158.2954	2018-10-05 05:51:40	2136422.5	0	41544204	2018-10-05 05:51:40	322943.06	2018-10-04 13:07:58	53400.645	23746646	0.002263847251469997
2018-10-04 09:21:50	2018-10-05 05:53:44	729233.81	32598406	31087840	2018-10-05 05:53:44	0	2018-10-04 09:24:19	6180290	10509669	5955243	2018-10-04 09:24:19	248261.55	6254914.5	366457.53	2018-10-04 09:24:19	-70.913391	20413834	12032191	2018-10-05 05:53:44	15587.945	2018-10-04 09:24:19	622911	4406583	1556105.4	2018-10-04 09:24:19	3983.8804	7137.0518	2018-10-05 05:53:44	1852623.4	0	41927452	2018-10-05 05:53:44	210581	2018-10-04 13:08:28	64127.52	23827390	0.002264042084789253
2018-10-04 09:22:00	2018-10-05 05:55:44	543156.88	32543774	31034458	2018-10-05 05:55:44	48452.961	2018-10-04 09:24:29	6107671	10501129	5949968.5	2018-10-04 09:24:29	260761.17	6241743	365336.22	2018-10-04 09:24:29	872.52191	20511062	12085379	2018-10-05 05:55:44	36.055267	2018-10-04 09:24:29	614914.88	4431546.5	1563657.8	2018-10-04 09:24:29	3848.4482	7113.0674	2018-10-05 05:55:44	2138800.5	0	42306640	2018-10-05 05:55:44	314458.47	2018-10-04 13:08:58	55860.844	23904406	0.002264236918108509
2018-10-04 09:22:10	2018-10-05 05:57:44	137885.67	32486940	30978740	2018-10-05 05:57:44	0	2018-10-04 09:24:39	6005592	10491924	5944121.5	2018-10-04 09:24:39	269477.81	6227660	364143.84	2018-10-04 09:24:39	1998.5642	20604384	12136505	2018-10-05 05:57:44	40.456257	2018-10-04 09:24:39	605397	4455605.5	1570939	2018-10-04 09:24:39	4088.6577	7087.2505	2018-10-05 05:57:44	1384985.1	0	42681592	2018-10-05 05:57:44	205944.2	2018-10-04 13:09:28	50890.801	23977572	0.002264431751427765
2018-10-04 09:22:20	2018-10-05 05:59:44	53338.414	32425302	30918132	2018-10-05 05:59:44	25918.682	2018-10-04 09:24:49	5877958	10482037	5937706	2018-10-04 09:24:49	275066.88	6212638.5	362881.75	2018-10-04 09:24:49	3222.6394	20693798	12185550	2018-10-05 05:59:44	642.67273	2018-10-04 09:24:49	598283	4478766	1577947	2018-10-04 09:24:49	4730.1406	7059.7759	2018-10-05 05:59:44	1236218.2	0	43052200	2018-10-05 05:59:44	396087.69	2018-10-04 13:09:58	46969.953	24046848	0.00226476611283033
2018-10-04 09:22:30	2018-10-05 06:01:44	756505.19	32373302	30867166	2018-10-05 06:01:44	0	2018-10-04 09:24:59	5747919	10471579	5930872.5	2018-10-04 09:24:59	278274.81	6196817	361691.38	2018-10-04 09:24:59	4397.4731	20779396	12232551	2018-10-05 06:01:44	24.088993	2018-10-04 09:24:59	596129.81	4501027.5	1584678.1	2018-10-04 09:24:59	5659.6714	7033.0317	2018-10-05 06:01:44	1133267.1	0	43418412	2018-10-05 06:01:44	163763.84	2018-10-04 13:10:28	84704.289	24112214	0.002265100474460269
2018-10-04 09:22:40	2018-10-05 06:03:44	566546.88	32331282	30826366	2018-10-05 06:03:44	0	2018-10-04 09:25:09	5653584	10460705	5923861.5	2018-10-04 09:25:09	277243.62	6180697.5	360717.81	2018-10-04 09:25:09	5262.4009	20861434	12277648	2018-10-05 06:03:44	0	2018-10-04 09:25:09	599182.94	4522400	1591134.5	2018-10-04 09:25:09	6660.0552	7010.4795	2018-10-05 06:03:44	1377106.5	0	43780528	2018-10-05 06:03:44	169708.58	2018-10-04 13:10:58	64108.621	24174030	0.002265434835862834
2018-10-04 09:22:50	2018-10-05 06:05:45	354161.47	32293668	30790244	2018-10-05 06:05:45	0	2018-10-04 09:25:19	5629444	10449577	5916853.5	2018-10-04 09:25:19	267658.81	6164606.5	359907.84	2018-10-04 09:25:19	5466.3022	20940118	12320959	2018-10-05 06:05:45	93451.523	2018-10-04 09:25:19	605637.5	4542898.5	1597321.9	2018-10-04 09:25:19	7490.6836	6991.3066	2018-10-05 06:05:45	1874550.4	0	44138920	2018-10-05 06:05:45	167847.92	2018-10-04 13:11:28	34182.363	24232726	0.002265769197492773
2018-10-04 09:23:00	2018-10-05 06:07:45	246696.06	32259574	30757910	2018-10-05 06:07:45	0	2018-10-04 09:25:29	5683762	10438283	5909927.5	2018-10-04 09:25:29	246691.86	6148691.5	359190.25	2018-10-04 09:25:29	4816.1113	21015588	12362569	2018-10-05 06:07:45	0	2018-10-04 09:25:29	612634.94	4562540.5	1603247.5	2018-10-04 09:25:29	7974.5005	6974.2627	2018-10-05 06:07:45	866939.94	0	44493844	2018-10-05 06:07:45	134450.56	2018-10-04 13:11:58	25230.068	24288600	0.002266103558667965
2018-10-04 09:23:10	2018-10-05 06:09:45	459742.81	32230298	30730652	2018-10-05 06:09:45	0	2018-10-04 09:25:39	5787522	10426908	5903157	2018-10-04 09:25:39	217289.88	6133096	358557.88	2018-10-04 09:25:39	3610.1877	21087990	12402568	2018-10-05 06:09:45	0	2018-10-04 09:25:39	617351.56	4581345	1608919.5	2018-10-04 09:25:39	8049.6621	6959.3291	2018-10-05 06:09:45	1514922	0	44845500	2018-10-05 06:09:45	320244.38	2018-10-04 13:12:28	53454.723	24341894	0.002266437920297903
2018-10-04 09:23:20	2018-10-05 06:11:45	204768.42	32206536	30709162	2018-10-05 06:11:45	127052.11	2018-10-04 09:25:49	5885727.5	10415555	5896633.5	2018-10-04 09:25:49	188115.16	6117995	358022.72	2018-10-04 09:25:49	2665.2153	21157494	12441060	2018-10-05 06:11:45	45.164185	2018-10-04 09:25:49	617666.31	4599334	1614347.1	2018-10-04 09:25:49	7767.4224	6946.8848	2018-10-05 06:11:45	1419006.6	0	45194108	2018-10-05 06:11:45	67036.43	2018-10-04 13:12:58	23368.893	24392866	0.002266904969474126
2018-10-04 09:23:30	2018-10-05 06:13:45	461689	32181872	30687036	2018-10-05 06:13:45	123917.91	2018-10-04 09:25:59	5926426	10404190	5890362	2018-10-04 09:25:59	168338.5	6103511.5	357510.09	2018-10-04 09:25:59	2865.2512	21224224	12478124	2018-10-05 06:13:45	135413.47	2018-10-04 09:25:59	612493.44	4616527	1619539.5	2018-10-04 09:25:59	7249.186	6936.6943	2018-10-05 06:13:45	1366906	0	45539872	2018-10-05 06:13:45	130272.22	2018-10-04 13:13:28	58282.43	24441722	0.002267372018195601
2018-10-04 09:23:40	2018-10-05 06:15:45	325396.44	32155658	30663522	2018-10-05 06:15:45	0	2018-10-04 09:26:09	5888345	10392853	5884306	2018-10-04 09:26:09	161589.22	6089521.5	356945.44	2018-10-04 09:26:09	4559.0688	21288220	12513792	2018-10-05 06:15:45	28.848017	2018-10-04 09:26:09	602351.81	4632945.5	1624506	2018-10-04 09:26:09	6632.4277	6926.2466	2018-10-05 06:15:45	1244177.6	0	45882832	2018-10-05 06:15:45	234927.19	2018-10-04 13:13:58	31227.943	24488536	0.002267839067371824
2018-10-04 09:23:50	2018-10-05 06:17:45	498330.16	32127146	30637784	2018-10-05 06:17:45	0	2018-10-04 09:26:19	5789521.5	10381573	5878428	2018-10-04 09:26:19	164125.81	6075897	356304.09	2018-10-04 09:26:19	7309.3608	21349520	12548087	2018-10-05 06:17:45	17.596891	2018-10-04 09:26:19	590069.88	4648611.5	1629255	2018-10-04 09:26:19	6029.9775	6915.063	2018-10-05 06:17:45	1322760.4	0	46222960	2018-10-05 06:17:45	110762.58	2018-10-04 13:14:28	52693.402	24533310	0.002268306116548047
2018-10-04 09:24:00	2018-10-05 06:19:45	236084.53	32097530	30610950	2018-10-05 06:19:45	0	2018-10-04 09:26:29	5674719.5	10370347	5872686	2018-10-04 09:26:29	168167.2	6062532.5	355589.44	2018-10-04 09:26:29	10157.172	21408160	12581032	2018-10-05 06:19:45	0	2018-10-04 09:26:29	580370.88	4663546	1633794.2	2018-10-04 09:26:29	5511.1948	6903.1821	2018-10-05 06:19:45	732454.5	0	46560204	2018-10-05 06:19:45	317118.88	2018-10-04 13:14:58	77667.586	24576022	0.002268773165269522
2018-10-04 09:24:10	2018-10-05 06:21:45	80381.273	32064780	30580950	2018-10-05 06:21:45	0	2018-10-04 09:26:39	5592474	10359188	5867049	2018-10-04 09:26:39	167164.42	6049323.5	354792.12	2018-10-04 09:26:39	12124.872	21464174	12612643	2018-10-05 06:21:45	0	2018-10-04 09:26:39	577557.69	4677770.5	1638130.6	2018-10-04 09:26:39	5101.9336	6890.3262	2018-10-05 06:21:45	1709384.4	0	46894512	2018-10-05 06:21:45	89507.109	2018-10-04 13:15:28	20100.951	24616650	0.002269240214445745
2018-10-04 09:24:20	2018-10-05 06:23:45	166156.31	32033360	30552216	2018-10-05 06:23:45	0	2018-10-04 09:26:49	5574895	10348055	5861474.5	2018-10-04 09:26:49	159442.98	6036209.5	353949.28	2018-10-04 09:26:49	12592.034	21517610	12642942	2018-10-05 06:23:45	11240.448	2018-10-04 09:26:49	582690.56	4691304.5	1642270.2	2018-10-04 09:26:49	4797.6699	6877.0625	2018-10-05 06:23:45	969480.06	0	47225820	2018-10-05 06:23:45	213911.81	2018-10-04 13:15:58	48317.703	24655158	0.002269797320877842
2018-10-04 09:24:30	2018-10-05 06:25:45	163052	32003630	30525120	2018-10-05 06:25:45	0	2018-10-04 09:26:59	5628408	10337054	5856027.5	2018-10-04 09:26:59	148775.02	6023213.5	353116.91	2018-10-04 09:26:59	11416.783	21568566	12671981	2018-10-05 06:25:45	53296.305	2018-10-04 09:26:59	592789.12	4704163.5	1646217.6	2018-10-04 09:26:59	4584.0967	6863.9658	2018-10-05 06:25:45	704260.44	0	47554148	2018-10-05 06:25:45	142781.25	2018-10-04 13:16:28	-1270.925	24691580	0.002270354426400445
2018-10-04 09:24:40	2018-10-05 06:27:45	72818.484	31979624	30503734	2018-10-05 06:27:45	109629.84	2018-10-04 09:27:09	5735857	10326191	5850746	2018-10-04 09:27:09	142038.98	6010465.5	352355.78	2018-10-04 09:27:09	8886.1836	21617176	12699832	2018-10-05 06:27:45	0	2018-10-04 09:27:09	602930.69	4716369	1649979.5	2018-10-04 09:27:09	4456.6841	6852.4551	2018-10-05 06:27:45	1609711.5	0	47879592	2018-10-05 06:27:45	232830.98	2018-10-04 13:16:58	87303.773	24726040	0.002270911532832542
2018-10-04 09:24:50	2018-10-05 06:29:45	132289.41	31960212	30486976	2018-10-05 06:29:45	62213.273	2018-10-04 09:27:19	5864823	10315549	5845718	2018-10-04 09:27:19	145016.72	5998149	351702.69	2018-10-04 09:27:19	5574.0537	21663604	12726588	2018-10-05 06:29:45	40.951397	2018-10-04 09:27:19	609453.94	4727943	1653563.6	2018-10-04 09:27:19	4428.0176	6843.1299	2018-10-05 06:29:45	580615.19	0	48202340	2018-10-05 06:29:45	251672.22	2018-10-04 13:17:28	55694.699	24758754	0.00227146863926464
2018-10-04 09:25:00	2018-10-05 06:31:45	370800.62	31941158	30470612	2018-10-05 06:31:45	28972.393	2018-10-04 09:27:29	5978599.5	10305193	5840979.5	2018-10-04 09:27:29	158597.56	5986318.5	351107.81	2018-10-04 09:27:29	2124.3372	21707964	12752315	2018-10-05 06:31:45	6.6911964	2018-10-04 09:27:29	611695.62	4738909.5	1656978.5	2018-10-04 09:27:29	4515.9531	6834.9351	2018-10-05 06:31:45	957194.31	0	48522560	2018-10-05 06:31:45	68970.234	2018-10-04 13:17:58	88552.531	24789910	0.002272025744787243
2018-10-04 09:25:10	2018-10-05 06:33:45	104488.18	31921846	30453990	2018-10-05 06:33:45	0	2018-10-04 09:27:39	6049316.5	10295116	5836496.5	2018-10-04 09:27:39	178086.88	5974920.5	350526.56	2018-10-04 09:27:39	-965.21997	21750320	12777050	2018-10-05 06:33:45	0	2018-10-04 09:27:39	611298.19	4749291.5	1660232.4	2018-10-04 09:27:39	4717.7295	6826.8779	2018-10-05 06:33:45	1478349.6	0	48840308	2018-10-05 06:33:45	169904.83	2018-10-04 13:18:28	47103.828	24819584	0.00227258285121934
2018-10-04 09:25:20	2018-10-05 06:35:45	82624.883	31904794	30439602	2018-10-05 06:35:45	1693.1621	2018-10-04 09:27:49	6068693	10285302	5832242	2018-10-04 09:27:49	196227.61	5963943	349984.81	2018-10-04 09:27:49	-3429.5991	21790754	12800837	2018-10-05 06:35:45	0	2018-10-04 09:27:49	610258.25	4759112	1663332.5	2018-10-04 09:27:49	4987.1689	6819.2515	2018-10-05 06:35:45	1073286.9	0	49155604	2018-10-05 06:35:45	202183.55	2018-10-04 13:18:58	7977.8501	24847816	0.002273181953569292
2018-10-04 09:25:30	2018-10-05 06:37:45	213841.34	31880624	30417978	2018-10-05 06:37:45	0	2018-10-04 09:27:59	6048167	10275692	5828089.5	2018-10-04 09:27:59	207345.56	5953226.5	349410.5	2018-10-04 09:27:59	-5172.2686	21829290	12823685	2018-10-05 06:37:45	0	2018-10-04 09:27:59	609565.94	4768388.5	1666284.4	2018-10-04 09:27:59	5233.8125	6810.0327	2018-10-05 06:37:45	323176.47	0	49468452	2018-10-05 06:37:45	245057.17	2018-10-04 13:19:28	-12453.164	24874622	0.002273781055009749
2018-10-04 09:25:40	2018-10-05 06:39:45	136604.97	31849110	30388798	2018-10-05 06:39:45	0	2018-10-04 09:28:09	6008166	10266155	5823864.5	2018-10-04 09:28:09	209335.11	5942444.5	348722.34	2018-10-04 09:28:09	-6175.1499	21865844	12845536	2018-10-05 06:39:45	0	2018-10-04 09:28:09	609237.56	4777139.5	1669091.6	2018-10-04 09:28:09	5350.7915	6797.6738	2018-10-05 06:39:45	882947.94	0	49778644	2018-10-05 06:39:45	174979.19	2018-10-04 13:19:58	29167.547	24899810	0.002274380157359701
2018-10-04 09:25:50	2018-10-05 06:41:45	275210.16	31815880	30357668	2018-10-05 06:41:45	65684.172	2018-10-04 09:28:19	5966664.5	10256545	5819437.5	2018-10-04 09:28:19	202904.55	5931423	347992.56	2018-10-04 09:28:19	-6484.0264	21900382	12866355	2018-10-05 06:41:45	29.756824	2018-10-04 09:28:19	609039.88	4785378.5	1671755.6	2018-10-04 09:28:19	5259.4624	6783.1382	2018-10-05 06:41:45	1084120.9	0	50085932	2018-10-05 06:41:45	209870.39	2018-10-04 13:20:28	35780.168	24923156	0.002274979259709653
2018-10-04 09:26:00	2018-10-05 06:43:45	80861.844	31773972	30317638	2018-10-05 06:43:45	249.47154	2018-10-04 09:28:29	5934538	10246812	5814736	2018-10-04 09:28:29	190178.56	5920005.5	347216.53	2018-10-04 09:28:29	-6235.8887	21932866	12886104	2018-10-05 06:43:45	65.379349	2018-10-04 09:28:29	608817.25	4793117.5	1674276.6	2018-10-04 09:28:29	4946.2124	6765.978	2018-10-05 06:43:45	1290652.1	0	50390148	2018-10-05 06:43:45	156042.95	2018-10-04 13:20:58	45755.504	24944518	0.00227557836115011
2018-10-04 09:26:10	2018-10-05 06:45:45	81093.234	31729136	30274438	2018-10-05 06:45:45	0	2018-10-04 09:28:39	5915357	10236766	5809603	2018-10-04 09:28:39	174247.09	5907989.5	346411.81	2018-10-04 09:28:39	-5647.0269	21963220	12904721	2018-10-05 06:45:45	105.78537	2018-10-04 09:28:39	608229.31	4800363	1676652.5	2018-10-04 09:28:39	4469.8447	6746.1807	2018-10-05 06:45:45	1090007.1	0	50691032	2018-10-05 06:45:45	265127.69	2018-10-04 13:21:28	23567.869	24963668	0.002276177463500062
2018-10-04 09:26:20	2018-10-05 06:47:45	413040.88	31681582	30228332	2018-10-05 06:47:45	6510.2319	2018-10-04 09:28:49	5905213	10226327	5803993	2018-10-04 09:28:49	158956.83	5895343.5	345641.34	2018-10-04 09:28:49	-4943.7847	21991434	12922181	2018-10-05 06:47:45	0	2018-10-04 09:28:49	606555.88	4807119.5	1678880.2	2018-10-04 09:28:49	3935.6497	6724.8862	2018-10-05 06:47:45	229199.2	0	50988436	2018-10-05 06:47:45	60926.535	2018-10-04 13:21:58	45202.172	24980490	0.002276797109516338
2018-10-04 09:26:30	2018-10-05 06:49:45	279007.56	31635200	30183172	2018-10-05 06:49:45	3980.9587	2018-10-04 09:28:59	5892845.5	10215663	5797963.5	2018-10-04 09:28:59	147702.06	5881957.5	344955.44	2018-10-04 09:28:59	-4275.8232	22017522	12938471	2018-10-05 06:49:45	18060.65	2018-10-04 09:28:59	603001.31	4813384.5	1680954.4	2018-10-04 09:28:59	3452.3184	6701.3594	2018-10-05 06:49:45	1156517.1	0	51282284	2018-10-05 06:49:45	94521.102	2018-10-04 13:22:28	90329.086	24994936	0.002277416755532613
2018-10-04 09:26:40	2018-10-05 06:51:45	367597.03	31594356	30143440	2018-10-05 06:51:45	0	2018-10-04 09:29:09	5862677.5	10204727	5791569.5	2018-10-04 09:29:09	141674.73	5868045	344420.38	2018-10-04 09:29:09	-3660.7861	22041584	12953630	2018-10-05 06:51:45	43677.414	2018-10-04 09:29:09	597261.88	4819165	1682872.6	2018-10-04 09:29:09	3096.0593	6679.248	2018-10-05 06:51:45	754231.75	0	51572648	2018-10-05 06:51:45	134368.47	2018-10-04 13:22:58	95618.234	25007112	0.002278036401548889
2018-10-04 09:26:50	2018-10-05 06:53:49	250741.75	31555566	30105762	2018-10-05 06:53:49	4783.0728	2018-10-04 09:29:19	5802267	10193575	5784921.5	2018-10-04 09:29:19	139353.16	5853825	344012.16	2018-10-04 09:29:19	-3000.7112	22063732	12967710	2018-10-05 06:53:49	0	2018-10-04 09:29:19	589986.56	4824467.5	1684634.6	2018-10-04 09:29:19	2897.2761	6658.8516	2018-10-05 06:53:49	443014.22	0	51859732	2018-10-05 06:53:49	177690.36	2018-10-04 13:23:28	64746.777	25017252	0.002278656047565164
2018-10-04 09:27:00	2018-10-05 06:55:49	249261.94	31519794	30071146	2018-10-05 06:55:49	0	2018-10-04 09:29:29	5712984	10182232	5778084.5	2018-10-04 09:29:29	138231.52	5839421	343669.94	2018-10-04 09:29:29	-2177.6572	22084044	12980748	2018-10-05 06:55:49	0	2018-10-04 09:29:29	582919.5	4829299.5	1686240.8	2018-10-04 09:29:29	2847.5168	6639.8657	2018-10-05 06:55:49	884215.5	0	52143704	2018-10-05 06:55:49	150226.64	2018-10-04 13:23:58	49994.727	25025550	0.00227927569358144
2018-10-04 09:27:10	2018-10-05 06:57:49	534221.81	31485356	30037942	2018-10-05 06:57:49	0	2018-10-04 09:29:39	5617298	10170766	5771147	2018-10-04 09:29:39	137710.59	5824947	343336.22	2018-10-04 09:29:39	-1160.9592	22102598	12992784	2018-10-05 06:57:49	15637.513	2018-10-04 09:29:39	578387.62	4833669.5	1687693	2018-10-04 09:29:39	2912.9014	6622.1279	2018-10-05 06:57:49	380449.91	0	52424732	2018-10-05 06:57:49	107723.52	2018-10-04 13:24:28	56443.516	25032198	0.002279895339597715
2018-10-04 09:27:20	2018-10-05 06:59:49	367278.41	31452296	30006200	2018-10-05 06:59:49	0	2018-10-04 09:29:49	5553090	10159236	5764178.5	2018-10-04 09:29:49	140527.41	5810462.5	342953.47	2018-10-04 09:29:49	-17.724506	22119458	13003852	2018-10-05 06:59:49	0	2018-10-04 09:29:49	577927.88	4837588	1688994.2	2018-10-04 09:29:49	3042.7983	6605.3071	2018-10-05 06:59:49	1079922.4	0	52702948	2018-10-05 06:59:49	154389.16	2018-10-04 13:24:58	87333.125	25037344	0.002280539365528966
2018-10-04 09:27:30	2018-10-05 07:01:49	67771.516	31413798	29969244	2018-10-05 07:01:49	0	2018-10-04 09:29:59	5553755.5	10147359	5757124.5	2018-10-04 09:29:59	150781.92	5796134	342407.06	2018-10-04 09:29:59	1180.1901	22134628	13013960	2018-10-05 07:01:49	55.508339	2018-10-04 09:29:59	580843	4841070	1690150.4	2018-10-04 09:29:59	3173.7961	6590.7412	2018-10-05 07:01:49	1268901.5	0	52978424	2018-10-05 07:01:49	115306.54	2018-10-04 13:25:28	48246.621	25041074	0.002281183391460218
2018-10-04 09:27:40	2018-10-05 07:03:50	313117.78	31368234	29925340	2018-10-05 07:03:50	0	2018-10-04 09:30:09	5627648.5	10135162	5749933	2018-10-04 09:30:09	169756.38	5781699	341604.28	2018-10-04 09:30:09	2397.6274	22148020	13023060	2018-10-05 07:03:50	0	2018-10-04 09:30:09	584306.38	4844119	1691163.4	2018-10-04 09:30:09	3236.9255	6573.7871	2018-10-05 07:03:50	1554143.9	0	53251036	2018-10-05 07:03:50	110341.28	2018-10-04 13:25:58	87361.406	25043282	0.002281827419210458
2018-10-04 09:27:50	2018-10-05 07:05:50	0	31314530	29873310	2018-10-05 07:05:50	0	2018-10-04 09:30:19	5753142	10122633	5742533	2018-10-04 09:30:19	193520.45	5766877	340516.12	2018-10-04 09:30:19	3513.0583	22159528	13031092	2018-10-05 07:05:50	0	2018-10-04 09:30:19	585597.81	4846738.5	1692034.4	2018-10-04 09:30:19	3173.5745	6553.6343	2018-10-05 07:05:50	1206024.6	0	53520544	2018-10-05 07:05:50	190882.47	2018-10-04 13:26:28	126680.59	25043748	0.002282471445141709
2018-10-04 09:28:00	2018-10-05 07:07:50	109083.08	31261376	29821806	2018-10-05 07:07:50	0	2018-10-04 09:30:29	5890595.5	10109697	5734868	2018-10-04 09:30:29	215054.58	5751553	339250.56	2018-10-04 09:30:29	4196.2773	22169106	13038026	2018-10-05 07:07:50	57001.441	2018-10-04 09:30:29	584626.31	4848930	1692763.2	2018-10-04 09:30:29	2956.3728	6531.7534	2018-10-05 07:07:50	2337277.2	0	53786708	2018-10-05 07:07:50	83104.062	2018-10-04 13:26:58	46330.547	25042254	0.002283115471072961
2018-10-04 09:28:10	2018-10-05 07:09:50	191595.27	31201944	29764028	2018-10-05 07:09:50	0	2018-10-04 09:30:39	5998505	10096412	5726976	2018-10-04 09:30:39	229034.33	5735702	337854.41	2018-10-04 09:30:39	4064.6035	22176744	13043854	2018-10-05 07:09:50	574.82202	2018-10-04 09:30:39	583998.94	4850696.5	1693350.2	2018-10-04 09:30:39	2604.4678	6508.3208	2018-10-05 07:09:50	983576.19	0	54049416	2018-10-05 07:09:50	168233.16	2018-10-04 13:27:28	13573.413	25038720	0.002283759497004212
2018-10-04 09:28:20	2018-10-05 07:11:50	605681.12	31156224	29720060	2018-10-05 07:11:50	3207.2529	2018-10-04 09:30:49	6045157	10082858	5718998.5	2018-10-04 09:30:49	234824.25	5719487	336537.59	2018-10-04 09:30:49	3064.5198	22182520	13048618	2018-10-05 07:11:50	34198.527	2018-10-04 09:30:49	586238.5	4852040.5	1693796.1	2018-10-04 09:30:49	2183.5247	6486.3853	2018-10-05 07:11:50	1745223	0	54308584	2018-10-05 07:11:50	83986.344	2018-10-04 13:27:58	24635.363	25033088	0.002284468560901587
2018-10-04 09:28:30	2018-10-05 07:13:50	593501.06	31116434	29682214	2018-10-05 07:13:50	0	2018-10-04 09:30:59	6018601.5	10069319	5711171	2018-10-04 09:30:59	235462.02	5703287.5	335452.56	2018-10-04 09:30:59	1650.804	22186666	13052457	2018-10-05 07:13:50	0	2018-10-04 09:30:59	590998.62	4852964.5	1694103.1	2018-10-04 09:30:59	1787.9163	6467.2056	2018-10-05 07:13:50	1707887.9	0	54564504	2018-10-05 07:13:50	241812.72	2018-10-04 13:28:28	12223.251	25025660	0.002285177624798962
2018-10-04 09:28:40	2018-10-05 07:15:50	290793.5	31086934	29654902	2018-10-05 07:15:50	0	2018-10-04 09:31:09	5935586.5	10055816	5703566.5	2018-10-04 09:31:09	234235.69	5687390.5	334618.66	2018-10-04 09:31:09	489.29022	22189356	13055477	2018-10-05 07:15:50	5526.48	2018-10-04 09:31:09	595339.56	4853480.5	1694277.4	2018-10-04 09:31:09	1510.821	6451.5972	2018-10-05 07:15:50	1593359.6	0	54817468	2018-10-05 07:15:50	44890.48	2018-10-04 13:28:58	32147.445	25016746	0.002285886686877348
2018-10-04 09:28:50	2018-10-05 07:17:50	570929.19	31062328	29632770	2018-10-05 07:17:50	0	2018-10-04 09:31:19	5838408	10042483	5696303.5	2018-10-04 09:31:19	231872.19	5672069	334032.28	2018-10-04 09:31:19	-52.189808	22190774	13057796	2018-10-05 07:17:50	14005.547	2018-10-04 09:31:19	596786.31	4853602.5	1694326.5	2018-10-04 09:31:19	1413.1566	6439.2705	2018-10-05 07:17:50	2833633.2	0	55067804	2018-10-05 07:17:50	226706.47	2018-10-04 13:29:28	73959.898	25006694	0.002286595750774723
2018-10-04 09:29:00	2018-10-05 07:19:50	296872.66	31047226	29620414	2018-10-05 07:19:50	0	2018-10-04 09:31:29	5771759.5	10029357	5689422.5	2018-10-04 09:31:29	226309.52	5657519.5	333692.91	2018-10-04 09:31:29	-128.31142	22191080	13059518	2018-10-05 07:19:50	0	2018-10-04 09:31:29	595761.31	4853346	1694258.8	2018-10-04 09:31:29	1502.9916	6430.2817	2018-10-05 07:19:50	2054598.5	0	55315796	2018-10-05 07:19:50	135000.61	2018-10-04 13:29:58	6180.0034	24995794	0.002287304814672098
2018-10-04 09:29:10	2018-10-05 07:21:50	419862.75	31037094	29613294	2018-10-05 07:21:50	0	2018-10-04 09:31:39	5753509.5	10016582	5683025	2018-10-04 09:31:39	215108.77	5643953.5	333573.41	2018-10-04 09:31:39	-188.57663	22190452	13060758	2018-10-05 07:21:50	0	2018-10-04 09:31:39	594716.06	4852728.5	1694083.6	2018-10-04 09:31:39	1733.3416	6424.563	2018-10-05 07:21:50	2207497	0	55561780	2018-10-05 07:21:50	109420.62	2018-10-04 13:30:28	44083.684	24984386	0.002288013878569473
2018-10-04 09:29:20	2018-10-05 07:23:50	586014.12	31025008	29604368	2018-10-05 07:23:50	0	2018-10-04 09:31:49	5765219	10004146	5677031	2018-10-04 09:31:49	198505.47	5631319.5	333522.97	2018-10-04 09:31:49	-565.63531	22188958	13061568	2018-10-05 07:23:50	4486.937	2018-10-04 09:31:49	595024.62	4851769.5	1693810.4	2018-10-04 09:31:49	2019.3433	6419.8491	2018-10-05 07:23:50	2404641	0	55805984	2018-10-05 07:23:50	132686.73	2018-10-04 13:30:58	31057.334	24972694	0.002288810099344118
2018-10-04 09:29:30	2018-10-05 07:25:50	303396.59	31010438	29593024	2018-10-05 07:25:50	0	2018-10-04 09:31:59	5769881.5	9991991	5671360.5	2018-10-04 09:31:59	180271.61	5619475	333421.78	2018-10-04 09:31:59	-1228.0714	22186594	13061953	2018-10-05 07:25:50	0	2018-10-04 09:31:59	595085.5	4850484	1693446	2018-10-04 09:31:59	2268.3306	6415.2759	2018-10-05 07:25:50	2152762	0	56048444	2018-10-05 07:25:50	104259.05	2018-10-04 13:31:28	14127.158	24960736	0.002289606321937754
2018-10-04 09:29:40	2018-10-05 07:27:50	386384.28	30995344	29581134	2018-10-05 07:27:50	1658.8955	2018-10-04 09:32:09	5736578	9980128	5665968	2018-10-04 09:32:09	165503.25	5608279.5	333240.56	2018-10-04 09:32:09	-1821.0023	22183370	13061923	2018-10-05 07:27:50	800.09808	2018-10-04 09:32:09	591493.12	4848889	1692997.2	2018-10-04 09:32:09	2411.3652	6410.3022	2018-10-05 07:27:50	2684706.8	0	56289144	2018-10-05 07:27:50	161106.31	2018-10-04 13:31:58	44087.008	24948488	0.0022904025427124
2018-10-04 09:29:50	2018-10-05 07:29:50	470158.62	30976882	29565788	2018-10-05 07:29:50	0	2018-10-04 09:32:19	5649826.5	9968607	5660838.5	2018-10-04 09:32:19	157505.36	5597596	332933.44	2018-10-04 09:32:19	-1903.8136	22179296	13061484	2018-10-05 07:29:50	23626.463	2018-10-04 09:32:19	581820.88	4847000.5	1692470.1	2018-10-04 09:32:19	2424.4531	6404.5903	2018-10-05 07:29:50	1805783.1	0	56528072	2018-10-05 07:29:50	172045.03	2018-10-04 13:32:28	80901.25	24935940	0.002291198763487046
2018-10-04 09:30:00	2018-10-05 07:31:50	551957.19	30956022	29547892	2018-10-05 07:31:50	30276.328	2018-10-04 09:32:29	5505588.5	9957414	5655922.5	2018-10-04 09:32:29	156366.83	5587255	332467.19	2018-10-04 09:32:29	-1230.3628	22174358	13060627	2018-10-05 07:31:50	0	2018-10-04 09:32:29	566430.75	4844835.5	1691870.1	2018-10-04 09:32:29	2331.8643	6397.7393	2018-10-05 07:31:50	3014987	0	56765156	2018-10-05 07:31:50	327358.94	2018-10-04 13:32:58	68285.125	24923014	0.002291994984261692
2018-10-04 09:30:10	2018-10-05 07:33:50	877508.12	30932434	29527092	2018-10-05 07:33:50	181069.06	2018-10-04 09:32:39	5310779	9946539	5651188	2018-10-04 09:32:39	159404.91	5577128	331846.53	2018-10-04 09:32:39	78.344421	22168552	13059344	2018-10-05 07:33:50	36794.758	2018-10-04 09:32:39	548341.44	4842410	1691202	2018-10-04 09:32:39	2191.0881	6389.7295	2018-10-05 07:33:50	2697686	0	57000304	2018-10-05 07:33:50	268990.31	2018-10-04 13:33:28	67867.289	24909618	0.002292791206855327
2018-10-04 09:30:20	2018-10-05 07:35:50	443085.16	30907918	29505172	2018-10-05 07:35:50	179506.67	2018-10-04 09:32:49	5089273.5	9935922	5646578	2018-10-04 09:32:49	162194.3	5567117.5	331109.09	2018-10-04 09:32:49	1594.1863	22161882	13057633	2018-10-05 07:35:50	73413.133	2018-10-04 09:32:49	531874.06	4839738.5	1690469.5	2018-10-04 09:32:49	2066.844	6380.7632	2018-10-05 07:35:50	3028030.8	0	57233412	2018-10-05 07:35:50	127343.32	2018-10-04 13:33:58	71953.688	24895648	0.002293561115948251
2018-10-04 09:30:30	2018-10-05 07:37:50	1219844	30883360	29482964	2018-10-05 07:37:50	30781.068	2018-10-04 09:32:59	4879944	9925634	5642081	2018-10-04 09:32:59	160031.12	5557106	330320.91	2018-10-04 09:32:59	2880.9468	22154374	13055502	2018-10-05 07:37:50	0	2018-10-04 09:32:59	520949.16	4836832.5	1689675.1	2018-10-04 09:32:59	2006.8553	6370.1895	2018-10-05 07:37:50	2484957.2	0	57464400	2018-10-05 07:37:50	255749.47	2018-10-04 13:34:28	45677.672	24881036	0.002294331025041174
2018-10-04 09:30:40	2018-10-05 07:39:50	895744.75	30853622	29455352	2018-10-05 07:39:50	56487.938	2018-10-04 09:33:09	4720328.5	9915634	5637652.5	2018-10-04 09:33:09	150476	5547003	329476.69	2018-10-04 09:33:09	3824.3799	22146026	13052939	2018-10-05 07:39:50	30458.92	2018-10-04 09:33:09	517533.69	4833707	1688822	2018-10-04 09:33:09	2031.2903	6358.2026	2018-10-05 07:39:50	4404844.5	0	57693188	2018-10-05 07:39:50	276801.19	2018-10-04 13:34:58	14133.264	24865704	0.002295100934134098
2018-10-04 09:30:50	2018-10-05 07:41:50	365841.19	30819004	29422628	2018-10-05 07:41:50	0	2018-10-04 09:33:19	4630668.5	9905778	5633160.5	2018-10-04 09:33:19	135920.62	5536620	328574.25	2018-10-04 09:33:19	4682.5552	22136780	13049901	2018-10-05 07:41:50	0	2018-10-04 09:33:19	520868.12	4830373.5	1687911.6	2018-10-04 09:33:19	2139.5793	6343.8765	2018-10-05 07:41:50	2541844.2	0	57919584	2018-10-05 07:41:50	146929.3	2018-10-04 13:35:28	49286.438	24849464	0.002295870843227021
2018-10-04 09:31:00	2018-10-05 07:43:50	346347.69	30784278	29389590	2018-10-05 07:43:50	71508	2018-10-04 09:33:29	4613814.5	9895919	5628504.5	2018-10-04 09:33:29	123464.73	5525889.5	327700.28	2018-10-04 09:33:29	5756.7314	22126618	13046364	2018-10-05 07:43:50	62.827454	2018-10-04 09:33:29	528095.44	4826839	1686943.6	2018-10-04 09:33:29	2326.866	6328.2188	2018-10-05 07:43:50	3040097.8	0	58143404	2018-10-05 07:43:50	119077.72	2018-10-04 13:35:58	70307.656	24832146	0.002296640752319945
2018-10-04 09:31:10	2018-10-05 07:45:50	348609.47	30747716	29354564	2018-10-05 07:45:50	93113.812	2018-10-04 09:33:39	4665683	9885991	5623651	2018-10-04 09:33:39	121004.16	5514824	326902.72	2018-10-04 09:33:39	6975.2378	22115548	13042322	2018-10-05 07:45:50	0	2018-10-04 09:33:39	536024.19	4823108.5	1685916.9	2018-10-04 09:33:39	2595.4104	6311.8579	2018-10-05 07:45:50	3240903.8	0	58364584	2018-10-05 07:45:50	255459.33	2018-10-04 13:36:28	68768.195	24813692	0.002297410661412869
2018-10-04 09:31:20	2018-10-05 07:47:50	648301.88	30709336	29317596	2018-10-05 07:47:50	0	2018-10-04 09:33:49	4780123.5	9875897	5618533	2018-10-04 09:33:49	132003.61	5503389	326172.28	2018-10-04 09:33:49	7829.1499	22103554	13037754	2018-10-05 07:47:50	0	2018-10-04 09:33:49	542756.19	4819184.5	1684829.8	2018-10-04 09:33:49	2949.783	6294.6558	2018-10-05 07:47:50	1942278.6	0	58583068	2018-10-05 07:47:50	132029.36	2018-10-04 13:37:03	19960.662	24794062	0.002298035033163615
2018-10-04 09:31:30	2018-10-05 07:49:50	602198.25	30669858	29279372	2018-10-05 07:49:50	0	2018-10-04 09:33:59	4944798.5	9865650	5613118	2018-10-04 09:33:59	152879.09	5491505.5	325504.31	2018-10-04 09:33:59	7764.1729	22090626	13032643	2018-10-05 07:49:50	46428.738	2018-10-04 09:33:59	548055.25	4815072	1683680.9	2018-10-04 09:33:59	3377.1687	6275.958	2018-10-05 07:49:50	3777583.2	0	58798820	2018-10-05 07:49:50	279403	2018-10-04 13:37:33	19865.188	24773260	0.00229865940491436
2018-10-04 09:31:40	2018-10-05 07:51:50	862047.06	30630204	29240856	2018-10-05 07:51:50	126133.76	2018-10-04 09:34:09	5138368	9855193	5607395	2018-10-04 09:34:09	174855.34	5479203.5	324885.59	2018-10-04 09:34:09	6650.9048	22076766	13026978	2018-10-05 07:51:50	29.360756	2018-10-04 09:34:09	552471.12	4810772	1682467.6	2018-10-04 09:34:09	3827.3127	6257.0679	2018-10-05 07:51:50	3854801.2	0	59011840	2018-10-05 07:51:50	506151.28	2018-10-04 13:38:03	63519.832	24751298	0.002299283776665106
2018-10-04 09:31:50	2018-10-05 07:53:55	725363.94	30586884	29198590	2018-10-05 07:53:55	5613.0293	2018-10-04 09:34:19	5333768.5	9844515	5601369	2018-10-04 09:34:19	188916.64	5466463	324253.03	2018-10-04 09:34:19	4893.0288	22061958	13020740	2018-10-05 07:53:55	31278.254	2018-10-04 09:34:19	556138.94	4806284.5	1681187.5	2018-10-04 09:34:19	4210.6245	6237.4844	2018-10-05 07:53:55	4159346.2	0	59222136	2018-10-05 07:53:55	161062.02	2018-10-04 13:38:33	18820.104	24728200	0.002299908148415852
2018-10-04 09:32:00	2018-10-05 07:55:55	547035.69	30544334	29157022	2018-10-05 07:55:55	1418.2795	2018-10-04 09:34:29	5501469.5	9833554	5595022.5	2018-10-04 09:34:29	190586.47	5453268	323587.66	2018-10-04 09:34:29	3150.9185	22046182	13013907	2018-10-05 07:55:55	4.858252	2018-10-04 09:34:29	558241.94	4801608	1679837.5	2018-10-04 09:34:29	4423.4995	6217.5073	2018-10-05 07:55:55	2869221.2	0	59429676	2018-10-05 07:55:55	260964.05	2018-10-04 13:39:03	33543.977	24703942	0.002300532520166598
2018-10-04 09:32:10	2018-10-05 07:57:55	465381.84	30498604	29112246	2018-10-05 07:57:55	151039.58	2018-10-04 09:34:39	5610790.5	9822346	5588407	2018-10-04 09:34:39	181576.02	5439641.5	322857	2018-10-04 09:34:39	2005.5459	22029438	13006471	2018-10-05 07:57:55	21.610365	2018-10-04 09:34:39	557590.31	4796742	1678415.5	2018-10-04 09:34:39	4391.7368	6197.1133	2018-10-05 07:57:55	2352675.2	0	59634480	2018-10-05 07:57:55	210293.67	2018-10-04 13:39:33	55575.914	24678554	0.002301156891917344
2018-10-04 09:32:20	2018-10-05 07:59:55	355449.06	30453062	29067642	2018-10-05 07:59:55	37.189632	2018-10-04 09:34:49	5637007.5	9810869	5581532.5	2018-10-04 09:34:49	167539.88	5425563.5	322042.59	2018-10-04 09:34:49	1776.1158	22011704	12998415	2018-10-05 07:59:55	79.950241	2018-10-04 09:34:49	553886.38	4791685	1676919.5	2018-10-04 09:34:49	4108.375	6176.2773	2018-10-05 07:59:55	5104267	0	59836516	2018-10-05 07:59:55	203279.17	2018-10-04 13:40:03	36460.527	24652016	0.002301674383488717
2018-10-04 09:32:30	2018-10-05 08:01:55	683039.06	30405370	29021016	2018-10-05 08:01:55	81229.297	2018-10-04 09:34:59	5575558	9799022	5574447.5	2018-10-04 09:34:59	153984.72	5411200.5	321135.28	2018-10-04 09:34:59	2428.2561	21992986	12989740	2018-10-05 08:01:55	1834.5068	2018-10-04 09:34:59	548524.88	4786446	1675352.1	2018-10-04 09:34:59	3642.6619	6156.7554	2018-10-05 08:01:55	5132419	0	60035792	2018-10-05 08:01:55	248281.33	2018-10-04 13:40:33	31131.977	24624372	0.002302191875060089
2018-10-04 09:32:40	2018-10-05 08:03:55	286024.06	30359330	28976170	2018-10-05 08:03:55	881.70685	2018-10-04 09:35:09	5449816	9786815	5567175	2018-10-04 09:35:09	143577.14	5396567.5	320160.72	2018-10-04 09:35:09	3514.5481	21973280	12980446	2018-10-05 08:03:55	24.252449	2018-10-04 09:35:09	544074.94	4781021	1673712.2	2018-10-04 09:35:09	3113.7935	6137.2388	2018-10-05 08:03:55	4160405	0	60232292	2018-10-05 08:03:55	170420.12	2018-10-04 13:41:03	2707.8513	24595612	0.00230270937026944
2018-10-04 09:32:50	2018-10-05 08:05:55	575453.19	30316474	28934662	2018-10-05 08:05:55	121.54416	2018-10-04 09:35:19	5301705	9774316	5559799.5	2018-10-04 09:35:19	136500.25	5381791	319179.16	2018-10-04 09:35:19	4281.2573	21952638	12970567	2018-10-05 08:05:55	14.371448	2018-10-04 09:35:19	542821.12	4775407	1671999.8	2018-10-04 09:35:19	2645.0742	6118.7178	2018-10-05 08:05:55	5161383.5	0	60426076	2018-10-05 08:05:55	297579.84	2018-10-04 13:41:33	62459.16	24565806	0.002303226861840812
2018-10-04 09:33:00	2018-10-05 08:07:55	872799.31	30270634	28890326	2018-10-05 08:07:55	4383.3926	2018-10-04 09:35:29	5173461	9761619	5552384	2018-10-04 09:35:29	132646.73	5366903	318154.19	2018-10-04 09:35:29	4040.1172	21931080	12960120	2018-10-05 08:07:55	1434.3047	2018-10-04 09:35:29	545511.44	4769603.5	1670215.8	2018-10-04 09:35:29	2324.9529	6100.2642	2018-10-05 08:07:55	5020614.5	0	60617216	2018-10-05 08:07:55	253013.64	2018-10-04 13:42:03	48838.18	24535038	0.002303744353412185
2018-10-04 09:33:10	2018-10-05 08:09:55	868054.75	30223502	28844806	2018-10-05 08:09:55	171367.11	2018-10-04 09:35:39	5095920.5	9748701	5544893	2018-10-04 09:35:39	133066.42	5351825	317061.12	2018-10-04 09:35:39	2603.5999	21908576	12949092	2018-10-05 08:09:55	44461.461	2018-10-04 09:35:39	551043.5	4763611	1668361.2	2018-10-04 09:35:39	2193.4263	6081.0728	2018-10-05 08:09:55	4235190.5	0	60805668	2018-10-05 08:09:55	323228.12	2018-10-04 13:42:33	43279.684	24503270	0.002304261844983557
2018-10-04 09:33:20	2018-10-05 08:11:55	7994873	30182320	28805364	2018-10-05 08:11:55	324438.66	2018-10-04 09:35:49	5084876.5	9735591	5537381	2018-10-04 09:35:49	139304.95	5336662	316005	2018-10-04 09:35:49	422.7243	21885178	12937517	2018-10-05 08:11:55	20.492083	2018-10-04 09:35:49	557106.5	4757429.5	1666437.4	2018-10-04 09:35:49	2252.9199	6062.8291	2018-10-05 08:11:55	4515415.5	0	60991432	2018-10-05 08:11:55	371464.47	2018-10-04 13:43:03	42671.527	24470508	0.002304678560903994
2018-10-04 09:33:30	2018-10-05 08:13:55	31439808	30144604	28769522	2018-10-05 08:13:55	5840894.5	2018-10-04 09:35:59	5136430.5	9722456	5529961	2018-10-04 09:35:59	151551.64	5321565.5	315045.19	2018-10-04 09:35:59	-1696.7617	21860988	12925459	2018-10-05 08:13:55	48.597519	2018-10-04 09:35:59	561545.62	4751064.5	1664447.2	2018-10-04 09:35:59	2487.6221	6045.728	2018-10-05 08:13:55	9185830	0	61174660	2018-10-05 08:13:55	5210160.5	2018-10-04 13:43:33	33099.914	24436934	0.00230509528046241
2018-10-04 09:33:40	2018-10-05 08:15:55	42720084	30106608	28733528	2018-10-05 08:15:55	9100654	2018-10-04 09:36:14	5221807	9709346	5522663	2018-10-04 09:36:14	167441.2	5306586.5	314134.06	2018-10-04 09:36:14	-3051.6357	21836054	12912953	2018-10-05 08:15:55	281954.12	2018-10-04 09:36:14	563919.56	4744521	1662394.2	2018-10-04 09:36:14	2874.5166	6029.3608	2018-10-05 08:15:55	26122344	0	61355476	2018-10-05 08:15:55	17200052	2018-10-04 13:44:03	60775.676	24402676	0.002305511996382847
2018-10-04 09:33:50	2018-10-05 08:17:55	42054956	30068804	28697824	2018-10-05 08:17:55	9708842	2018-10-04 09:36:24	5294430	9696247	5515462	2018-10-04 09:36:24	182347.08	5291706	313247.47	2018-10-04 09:36:24	-3337.4648	21810394	12900014	2018-10-05 08:17:55	719406.06	2018-10-04 09:36:24	566113.38	4737804.5	1660281.6	2018-10-04 09:36:24	3380.7937	6013.1104	2018-10-05 08:17:55	33885576	0	61533916	2018-10-05 08:17:55	30168908	2018-10-04 13:44:33	48876.605	24367772	0.002305928712303285
2018-10-04 09:34:00	2018-10-05 08:19:55	47340244	30033592	28664802	2018-10-05 08:19:55	14164953	2018-10-04 09:36:34	5313866.5	9683151	5508354	2018-10-04 09:36:34	190851.91	5276967	312416.66	2018-10-04 09:36:34	-2682.0117	21784050	12886671	2018-10-05 08:19:55	676912.81	2018-10-04 09:36:34	570993.69	4730920.5	1658112.4	2018-10-04 09:36:34	3955.3877	5997.4844	2018-10-05 08:19:55	54334156	0	61710016	2018-10-05 08:19:55	39130296	2018-10-04 13:45:03	45181.941	24332258	0.0023063454318617
2018-10-04 09:34:10	2018-10-05 08:21:55	44996328	30001464	28634960	2018-10-05 08:21:55	12317874	2018-10-04 09:36:44	5270482.5	9670090	5501371	2018-10-04 09:36:44	189083.19	5262464.5	311672.44	2018-10-04 09:36:44	-1518.073	21757090	12872968	2018-10-05 08:21:55	1397541.9	2018-10-04 09:36:44	579690.81	4723874.5	1655889.4	2018-10-04 09:36:44	4527.8247	5983.0225	2018-10-05 08:21:55	60003076	0	61883868	2018-10-05 08:21:55	44987208	2018-10-04 13:45:33	76094.797	24296230	0.002306762147782138
2018-10-04 09:34:20	2018-10-05 08:23:55	45788468	29969514	28605384	2018-10-05 08:23:55	9695736	2018-10-04 09:36:54	5189582	9657102	5494526	2018-10-04 09:36:54	177448.08	5248237	310992.22	2018-10-04 09:36:54	-373.28937	21729562	12858939	2018-10-05 08:23:55	1366155.4	2018-10-04 09:36:54	589810.56	4716672.5	1653616.1	2018-10-04 09:36:54	5022.8872	5969.2646	2018-10-05 08:23:55	60228948	0	62055576	2018-10-05 08:23:55	44304992	2018-10-04 13:46:03	101042.42	24259788	0.002307057067810092
2018-10-04 09:34:30	2018-10-05 08:25:55	43678976	29939906	28578222	2018-10-05 08:25:55	12075033	2018-10-04 09:37:04	5112808	9644172	5487807	2018-10-04 09:37:04	161889.62	5234317.5	310374.25	2018-10-04 09:37:04	401.19266	21701502	12844608	2018-10-05 08:25:55	891433.62	2018-10-04 09:37:04	596530.44	4709326.5	1651297.8	2018-10-04 09:37:04	5388.1724	5956.2729	2018-10-05 08:25:55	71509688	0	62225200	2018-10-05 08:25:55	46745476	2018-10-04 13:46:33	15062.602	24223014	0.002307351987838047
2018-10-04 09:34:40	2018-10-05 08:27:55	43039624	29908762	28549580	2018-10-05 08:27:55	10091631	2018-10-04 09:37:14	5074924.5	9631340	5481217.5	2018-10-04 09:37:14	151369.33	5220699	309799.66	2018-10-04 09:37:14	828.50092	21672940	12829996	2018-10-05 08:27:55	1668095	2018-10-04 09:37:14	596010.19	4701842.5	1648937.4	2018-10-04 09:37:14	5620.1396	5943.4434	2018-10-05 08:27:55	75827752	0	62392800	2018-10-05 08:27:55	44509564	2018-10-04 13:47:03	57555.746	24185962	0.002307646907866001
2018-10-04 09:34:50	2018-10-05 08:29:55	43186888	29875372	28518692	2018-10-05 08:29:55	8402271	2018-10-04 09:37:24	5092941.5	9618577	5474692.5	2018-10-04 09:37:24	152242.05	5207272.5	309232.25	2018-10-04 09:37:24	1208.3594	21643860	12815096	2018-10-05 08:29:55	963799	2018-10-04 09:37:24	588325.62	4694227	1646537.5	2018-10-04 09:37:24	5770.2842	5929.894	2018-10-05 08:29:55	87461128	0	62558344	2018-10-05 08:29:55	41061624	2018-10-04 13:47:33	52317.73	24148600	0.002307941827893956
2018-10-04 09:35:00	2018-10-05 08:31:55	38969476	29846084	28491896	2018-10-05 08:31:55	11489658	2018-10-04 09:37:34	5166917	9605821	5468188.5	2018-10-04 09:37:34	163906.39	5194047	308739.25	2018-10-04 09:37:34	1728.5396	21614288	12799922	2018-10-05 08:31:55	916601.19	2018-10-04 09:37:34	577536.38	4686484.5	1644099.6	2018-10-04 09:37:34	5921.603	5916.7002	2018-10-05 08:31:55	89547736	0	62721804	2018-10-05 08:31:55	38141264	2018-10-04 13:48:03	25550.062	24110892	0.00230823674792191
2018-10-04 09:35:10	2018-10-05 08:33:55	39715104	29817196	28465512	2018-10-05 08:33:55	9144899	2018-10-04 09:37:44	5281127.5	9593126	5461742	2018-10-04 09:37:44	179571	5181100	308349.75	2018-10-04 09:37:44	2154.2007	21584286	12784509	2018-10-05 08:33:55	1254683.8	2018-10-04 09:37:44	569037.81	4678620	1641625.5	2018-10-04 09:37:44	6143.562	5904.2646	2018-10-05 08:33:55	91969960	0	62883260	2018-10-05 08:33:55	34569072	2018-10-04 13:48:33	26052.129	24072916	0.002308531667949865
2018-10-04 09:35:20	2018-10-05 08:35:55	39398768	29788640	28439452	2018-10-05 08:35:55	13333520	2018-10-04 09:37:54	5402171.5	9580476	5455321.5	2018-10-04 09:37:54	191213.95	5168408.5	308038.16	2018-10-04 09:37:54	1965.4231	21553870	12768867	2018-10-05 08:35:55	1235298.4	2018-10-04 09:37:54	566421.38	4670638.5	1639116.6	2018-10-04 09:37:54	6449.6221	5892.0127	2018-10-05 08:35:55	90489184	0	63042756	2018-10-05 08:35:55	33471874	2018-10-04 13:49:03	37460.074	24034708	0.002308755665580975
2018-10-04 09:35:30	2018-10-05 08:37:55	43161728	29757864	28411136	2018-10-05 08:37:55	11161209	2018-10-04 09:38:04	5483386.5	9567875	5448896.5	2018-10-04 09:38:04	194336.11	5155913	307769.81	2018-10-04 09:38:04	857.37256	21523044	12752997	2018-10-05 08:37:55	1036035.6	2018-10-04 09:38:04	569911.25	4662549	1636575.6	2018-10-04 09:38:04	6782.6987	5879.3711	2018-10-05 08:37:55	1.0019847e+08	0	63200304	2018-10-05 08:37:55	32421388	2018-10-04 13:49:33	25058.904	23996294	0.002308979666850064
2018-10-04 09:35:40	2018-10-05 08:39:55	39006360	29727004	28382670	2018-10-05 08:39:55	10947197	2018-10-04 09:38:14	5483080	9555280	5442416.5	2018-10-04 09:38:14	189314.91	5143543	307524.16	2018-10-04 09:38:14	-873.52338	21491798	12736889	2018-10-05 08:39:55	980836.25	2018-10-04 09:38:14	576820.81	4654355	1634003	2018-10-04 09:38:14	7038.124	5866.3657	2018-10-05 08:39:55	1.0640826e+08	0	63355888	2018-10-05 08:39:55	33040374	2018-10-04 13:50:03	24702.527	23957648	0.002309203664481174
2018-10-04 09:35:50	2018-10-05 08:41:55	40780704	29697030	28355026	2018-10-05 08:41:55	11527574	2018-10-04 09:38:24	5387852.5	9542695	5435888.5	2018-10-04 09:38:24	179637.56	5131306.5	307298.09	2018-10-04 09:38:24	-2408.5251	21460154	12720550	2018-10-05 08:41:55	1177642	2018-10-04 09:38:24	583236	4646060	1631398.8	2018-10-04 09:38:24	7111.4492	5853.6167	2018-10-05 08:41:55	92704296	0	63509540	2018-10-05 08:41:55	29838444	2018-10-04 13:50:33	6598.1665	23918794	0.002309427662112284
2018-10-04 09:36:00	2018-10-05 08:43:55	40289100	29668454	28328724	2018-10-05 08:43:55	11039828	2018-10-04 09:38:34	5222330.5	9530155	5429349	2018-10-04 09:38:34	169301.23	5119233.5	307066.19	2018-10-04 09:38:34	-2861.7432	21428142	12703996	2018-10-05 08:43:55	1120152.9	2018-10-04 09:38:34	585955.56	4637667.5	1628763.5	2018-10-04 09:38:34	6944.8984	5841.4868	2018-10-05 08:43:55	1.0055052e+08	0	63661336	2018-10-05 08:43:55	28345530	2018-10-04 13:51:03	12466.988	23879804	0.002309651663381374
2018-10-04 09:36:10	2018-10-05 08:45:55	43369128	29640660	28303154	2018-10-05 08:45:55	8430178	2018-10-04 09:38:44	5036736.5	9517721	5422855	2018-10-04 09:38:44	161351	5107347.5	306781.59	2018-10-04 09:38:44	-1768.7073	21395796	12687243	2018-10-05 08:45:55	1604613.8	2018-10-04 09:38:44	583877.81	4629183	1626098.2	2018-10-04 09:38:44	6549.2417	5830.0078	2018-10-05 08:45:55	1.0299775e+08	0	63811372	2018-10-05 08:45:55	29066978	2018-10-04 13:51:33	43879.008	23840768	0.002309875661012484
2018-10-04 09:36:20	2018-10-05 08:47:55	39364388	29612472	28277136	2018-10-05 08:47:55	9997741	2018-10-04 09:38:54	4882645	9505455	5416460	2018-10-04 09:38:54	157808.81	5095640	306382.47	2018-10-04 09:38:54	671.11926	21363136	12670301	2018-10-05 08:47:55	1237506.2	2018-10-04 09:38:54	578146.25	4620612.5	1623405.1	2018-10-04 09:38:54	5993.5093	5818.8574	2018-10-05 08:47:55	1.0891009e+08	0	63959732	2018-10-05 08:47:55	26395036	2018-10-04 13:52:03	38988.105	23801758	0.002310094903805293
2018-10-04 09:36:30	2018-10-05 08:49:55	40866928	29592478	28259318	2018-10-05 08:49:55	9510245	2018-10-04 09:39:04	4793960.5	9493430	5410292	2018-10-04 09:39:04	159541	5084250.5	305915.72	2018-10-04 09:39:04	3707.7903	21330244	12653218	2018-10-05 08:49:55	1015131	2018-10-04 09:39:04	570983.81	4611965.5	1620687.5	2018-10-04 09:39:04	5372.4897	5809.8433	2018-10-05 08:49:55	1.0759951e+08	0	64106508	2018-10-05 08:49:55	25877558	2018-10-04 13:52:33	56073.418	23762858	0.002310314146598103
2018-10-04 09:36:40	2018-10-05 08:51:55	39852348	29575642	28244724	2018-10-05 08:51:55	10721840	2018-10-04 09:39:14	4780740	9481835	5404530	2018-10-04 09:39:14	164944.36	5073370.5	305394.56	2018-10-04 09:39:14	6440.2715	21297248	12636073	2018-10-05 08:51:55	1224551.9	2018-10-04 09:39:14	564200.81	4603252.5	1617950.8	2018-10-04 09:39:14	4770.9497	5803.103	2018-10-05 08:51:55	1.1368798e+08	0	64251928	2018-10-05 08:51:55	27427354	2018-10-04 13:53:03	18789.533	23724284	0.002310533389390912
2018-10-04 09:36:50	2018-10-05 08:54:00	40014424	29564178	28235566	2018-10-05 08:54:00	8847246	2018-10-04 09:39:24	4831978	9470747	5399254.5	2018-10-04 09:39:24	168924.78	5063089	304807.56	2018-10-04 09:39:24	8240.0566	21264238	12618927	2018-10-05 08:54:00	1105131.4	2018-10-04 09:39:24	558629.06	4594487.5	1615201.4	2018-10-04 09:39:24	4240.5659	5798.2349	2018-10-05 08:54:00	1.0659834e+08	0	64396160	2018-10-05 08:54:00	26724386	2018-10-04 13:53:33	65555.25	23686184	0.002310752632183721
2018-10-04 09:37:00	2018-10-05 08:56:00	37871660	29554346	28228110	2018-10-05 08:56:00	9349119	2018-10-04 09:39:34	4921296	9460284	5394553.5	2018-10-04 09:39:34	164904.25	5053477.5	304157.56	2018-10-04 09:39:34	8919.8516	21231308	12601843	2018-10-05 08:56:00	1046646.2	2018-10-04 09:39:34	554621.56	4585685.5	1612447.4	2018-10-04 09:39:34	3794.7307	5794.7471	2018-10-05 08:56:00	1.0861447e+08	0	64539348	2018-10-05 08:56:00	24488076	2018-10-04 13:54:03	90014.68	23648684	0.002310971874976531
2018-10-04 09:37:10	2018-10-05 08:58:00	42536732	29547928	28224110	2018-10-05 08:58:00	8173946	2018-10-04 09:39:44	5014629	9450471	5390437.5	2018-10-04 09:39:44	149649.28	5044544	303469.47	2018-10-04 09:39:44	8637.9385	21198526	12584869	2018-10-05 08:58:00	1293271.1	2018-10-04 09:39:44	552624.12	4576863.5	1609696.8	2018-10-04 09:39:44	3416.9534	5792.2261	2018-10-05 08:58:00	96374624	0	64681556	2018-10-05 08:58:00	24820784	2018-10-04 13:54:33	73433.109	23611832	0.00231119111776934
2018-10-04 09:37:20	2018-10-05 09:00:00	41952844	29542790	28221418	2018-10-05 09:00:00	8469076	2018-10-04 09:39:54	5082133.5	9441345	5386917.5	2018-10-04 09:39:54	126771.87	5036308	302785.12	2018-10-04 09:39:54	7752.0752	21165964	12568057	2018-10-05 09:00:00	1948542.1	2018-10-04 09:39:54	553115.88	4568038.5	1606957.6	2018-10-04 09:39:54	3076.4597	5790.4585	2018-10-05 09:00:00	1.1135742e+08	0	64822844	2018-10-05 09:00:00	25914980	2018-10-04 13:55:03	32823.617	23575666	0.002311426767846569
2018-10-04 09:37:30	2018-10-05 09:02:00	38301364	29531440	28212358	2018-10-05 09:02:00	8867502	2018-10-04 09:40:04	5111767.5	9432871	5383816	2018-10-04 09:40:04	105269.27	5028497.5	302061.84	2018-10-04 09:40:04	6698.5742	21133608	12551403	2018-10-05 09:02:00	1999657	2018-10-04 09:40:04	556270	4559221	1604235	2018-10-04 09:40:04	2747.6194	5786.1636	2018-10-05 09:02:00	1.1304782e+08	0	64963172	2018-10-05 09:02:00	22332630	2018-10-04 13:55:33	46154.668	23540120	0.002311662417923799
2018-10-04 09:37:40	2018-10-05 09:04:00	40416708	29512184	28195150	2018-10-05 09:04:00	10580169	2018-10-04 09:40:14	5114465.5	9424888	5380937.5	2018-10-04 09:40:14	94121.633	5020803	301255.53	2018-10-04 09:40:14	5781.2178	21101362	12534848	2018-10-05 09:04:00	1637238.9	2018-10-04 09:40:14	561890.62	4550425.5	1601532.9	2018-10-04 09:40:14	2430.5215	5778.8784	2018-10-05 09:04:00	1.1262452e+08	0	65102316	2018-10-05 09:04:00	25732630	2018-10-04 13:56:03	65507.152	23504956	0.002311898068001028
2018-10-04 09:37:50	2018-10-05 09:06:00	39626944	29488106	28172836	2018-10-05 09:06:00	9243077	2018-10-04 09:40:24	5113717	9417195	5378085	2018-10-04 09:40:24	97213.992	5012975.5	300416.53	2018-10-04 09:40:24	4934.0054	21069136	12518332	2018-10-05 09:06:00	1445892	2018-10-04 09:40:24	569461.94	4541660.5	1598852.4	2018-10-04 09:40:24	2165.1995	5768.7397	2018-10-05 09:06:00	1.112712e+08	0	65239988	2018-10-05 09:06:00	23219254	2018-10-04 13:56:33	93289.328	23469870	0.002312133721716236
2018-10-04 09:38:00	2018-10-05 09:08:00	36727676	29458032	28144248	2018-10-05 09:08:00	9167759	2018-10-04 09:40:34	5127466.5	9409635	5375112.5	2018-10-04 09:40:34	111759.13	5004842	299585.97	2018-10-04 09:40:34	3777.2292	21036856	12501801	2018-10-05 09:08:00	1010633.8	2018-10-04 09:40:34	577893	4532930.5	1596192.4	2018-10-04 09:40:34	2027.6776	5756.0752	2018-10-05 09:08:00	1.0938951e+08	0	65375952	2018-10-05 09:08:00	24342050	2018-10-04 13:57:03	83674.109	23434622	0.002312369371793466
2018-10-04 09:38:10	2018-10-05 09:10:00	38948444	29424692	28112128	2018-10-05 09:10:00	8187523.5	2018-10-04 09:40:44	5159012	9402024	5371873.5	2018-10-04 09:40:44	130401.06	4996266.5	298795	2018-10-04 09:40:44	2057.1824	21004448	12485198	2018-10-05 09:10:00	1601696.1	2018-10-04 09:40:44	585240.5	4524235.5	1593549.6	2018-10-04 09:40:44	2101.094	5741.3516	2018-10-05 09:10:00	1.1239632e+08	0	65510008	2018-10-05 09:10:00	24075842	2018-10-04 13:57:33	10802.778	23399002	0.002312605021870695
2018-10-04 09:38:20	2018-10-05 09:12:00	40650236	29385834	28074254	2018-10-05 09:12:00	9660327	2018-10-04 09:40:54	5202422	9394247	5368275.5	2018-10-04 09:40:54	145287.72	4987146	298037.94	2018-10-04 09:40:54	50.166817	20971842	12468468	2018-10-05 09:12:00	1066745.9	2018-10-04 09:40:54	589188.88	4515572.5	1590919.6	2018-10-04 09:40:54	2430.259	5724.7017	2018-10-05 09:12:00	1.1280595e+08	0	65642008	2018-10-05 09:12:00	21106900	2018-10-04 13:58:03	2406.9109	23362866	0.002312767312105279
2018-10-04 09:38:30	2018-10-05 09:14:00	39201348	29343094	28032416	2018-10-05 09:14:00	11013023	2018-10-04 09:41:04	5251248.5	9386030	5364232.5	2018-10-04 09:41:04	151871.11	4977527.5	297286.25	2018-10-04 09:41:04	-1539.0005	20938952	12451551	2018-10-05 09:14:00	1262867.4	2018-10-04 09:41:04	588359.81	4506942.5	1588299.8	2018-10-04 09:41:04	2982.5806	5708.0708	2018-10-05 09:14:00	1.1380828e+08	0	65771816	2018-10-05 09:14:00	21962554	2018-10-04 13:58:33	59228.219	23326092	0.002312929605977843
2018-10-04 09:38:40	2018-10-05 09:16:00	39462876	29299694	27989862	2018-10-05 09:16:00	10212665	2018-10-04 09:41:14	5298784.5	9377307	5359708.5	2018-10-04 09:41:14	150458.09	4967385.5	296557.78	2018-10-04 09:41:14	-2115.7593	20905724	12434406	2018-10-05 09:16:00	1707571.8	2018-10-04 09:41:14	583338.25	4498334	1585683.5	2018-10-04 09:41:14	3639.6375	5690.5913	2018-10-05 09:16:00	1.1250092e+08	0	65899344	2018-10-05 09:16:00	21857182	2018-10-04 13:59:03	36274.418	23288596	0.002313091899850406
2018-10-04 09:38:50	2018-10-05 09:18:00	39676112	29257358	27948356	2018-10-05 09:18:00	7366405.5	2018-10-04 09:41:24	5331533.5	9368083	5354740.5	2018-10-04 09:41:24	144885.48	4956787.5	295861.5	2018-10-04 09:41:24	-1649.17	20872148	12417019	2018-10-05 09:18:00	1445590.6	2018-10-04 09:41:24	576265.06	4489734	1583064.4	2018-10-04 09:41:24	4228.6045	5673.2778	2018-10-05 09:18:00	1.1130271e+08	0	66024608	2018-10-05 09:18:00	21761950	2018-10-04 13:59:33	4673.041	23250398	0.00231325419008499
2018-10-04 09:39:00	2018-10-05 09:20:00	40078460	29213254	27905098	2018-10-05 09:20:00	9311868	2018-10-04 09:41:34	5326850	9358409	5349389	2018-10-04 09:41:34	139716.2	4945780.5	295146.84	2018-10-04 09:41:34	-656.7041	20838208	12399374	2018-10-05 09:20:00	1663196.2	2018-10-04 09:41:34	569287.75	4481132	1580437	2018-10-04 09:41:34	4580.6548	5655.9907	2018-10-05 09:20:00	1.0464787e+08	0	66147664	2018-10-05 09:20:00	22107444	2018-10-04 14:00:03	17221.115	23211558	0.002313416480319574
2018-10-04 09:39:10	2018-10-05 09:22:00	42372420	29166312	27859014	2018-10-05 09:22:00	8482624	2018-10-04 09:41:44	5262775.5	9348303	5343675	2018-10-04 09:41:44	138159.5	4934325.5	294345.91	2018-10-04 09:41:44	179.06114	20803852	12381438	2018-10-05 09:22:00	1564303.1	2018-10-04 09:41:44	563445.12	4472517.5	1577796.6	2018-10-04 09:41:44	4588.748	5638.0264	2018-10-05 09:22:00	1.1926662e+08	0	66268516	2018-10-05 09:22:00	21802418	2018-10-04 14:00:33	27199.91	23172078	0.002313578774192138
2018-10-04 09:39:20	2018-10-05 09:24:00	39799372	29117952	27811528	2018-10-05 09:24:00	9075218	2018-10-04 09:41:54	5136829	9337771	5337617.5	2018-10-04 09:41:54	141575.47	4922394.5	293441.5	2018-10-04 09:41:54	394.25113	20769034	12363181	2018-10-05 09:24:00	1184592.9	2018-10-04 09:41:54	558996	4463880.5	1575138.8	2018-10-04 09:41:54	4238.6865	5619.3755	2018-10-05 09:24:00	1.1461326e+08	0	66387116	2018-10-05 09:24:00	24058686	2018-10-04 14:01:03	21156.121	23131916	0.002313602290087147
2018-10-04 09:39:30	2018-10-05 09:26:00	36618604	29074988	27769488	2018-10-05 09:26:00	9806973	2018-10-04 09:42:04	4978636.5	9326961	5331357.5	2018-10-04 09:42:04	149678.03	4910079.5	292514.28	2018-10-04 09:42:04	-95.282669	20733778	12344614	2018-10-05 09:26:00	1532596.1	2018-10-04 09:42:04	556400.69	4455218.5	1572461.8	2018-10-04 09:42:04	3603.1516	5601.1343	2018-10-05 09:26:00	1.2063219e+08	0	66503472	2018-10-05 09:26:00	22761244	2018-10-04 14:01:33	27760.379	23091110	0.002313625809620135
2018-10-04 09:39:40	2018-10-05 09:28:00	41145364	29038586	27734150	2018-10-05 09:28:00	10387530	2018-10-04 09:42:14	4840702	9315967	5325041	2018-10-04 09:42:14	160615.44	4897648	291651.56	2018-10-04 09:42:14	-1002.2746	20698188	12325798	2018-10-05 09:28:00	1813477.8	2018-10-04 09:42:14	556473.56	4446527	1569764.5	2018-10-04 09:42:14	2808.0774	5585.1606	2018-10-05 09:28:00	1.1802364e+08	0	66617736	2018-10-05 09:28:00	23998840	2018-10-04 14:02:03	9550.5537	23049812	0.002313649325515144
2018-10-04 09:39:50	2018-10-05 09:30:00	37588280	29009586	27706422	2018-10-05 09:30:00	9411390	2018-10-04 09:42:24	4768681	9304891	5318801.5	2018-10-04 09:42:24	171460.62	4885361.5	290903.81	2018-10-04 09:42:24	-1736.7201	20662378	12306807	2018-10-05 09:30:00	1473563.8	2018-10-04 09:42:24	559523.88	4437803.5	1567047.8	2018-10-04 09:42:24	1992.3214	5571.918	2018-10-05 09:30:00	1.1094945e+08	0	66730124	2018-10-05 09:30:00	24511186	2018-10-04 14:02:33	41424.02	23008236	0.002313672841410153
2018-10-04 09:40:00	2018-10-05 09:32:00	37895960	28985168	27683516	2018-10-05 09:32:00	10021186	2018-10-04 09:42:34	4773209.5	9293850	5312749.5	2018-10-04 09:42:34	179772.5	4873420.5	290281.66	2018-10-04 09:42:34	-1590.858	20626454	12287710	2018-10-05 09:32:00	1012480.1	2018-10-04 09:42:34	564702.75	4429049	1564313.9	2018-10-04 09:42:34	1279.3005	5561.0308	2018-10-05 09:32:00	1.1630596e+08	0	66840860	2018-10-05 09:32:00	20706804	2018-10-04 14:03:03	60980.035	22966602	0.00231369636094314
2018-10-04 09:40:10	2018-10-05 09:34:00	41446120	28961344	27661422	2018-10-05 09:34:00	9488457	2018-10-04 09:42:44	4826289.5	9282913	5306917.5	2018-10-04 09:42:44	185248	4861880	289746.53	2018-10-04 09:42:44	-129.20645	20590464	12268546	2018-10-05 09:34:00	858544.31	2018-10-04 09:42:44	570429.94	4420266.5	1561566.2	2018-10-04 09:42:44	766.47699	5551.2339	2018-10-05 09:34:00	1.1325057e+08	0	66950096	2018-10-05 09:34:00	23003170	2018-10-04 14:03:33	33709.828	22925050	0.00231371987683815
2018-10-04 09:40:20	2018-10-05 09:36:00	37944584	28941522	27643508	2018-10-05 09:36:00	8743282	2018-10-04 09:42:54	4883744	9272070	5301284	2018-10-04 09:42:54	189635.53	4850770.5	289314.62	2018-10-04 09:42:54	2412.2637	20554448	12249348	2018-10-05 09:36:00	1716679	2018-10-04 09:42:54	575357.31	4411459	1558808.1	2018-10-04 09:42:54	525.38538	5542.4453	2018-10-05 09:36:00	1.1113089e+08	0	67057896	2018-10-05 09:36:00	22548626	2018-10-04 14:04:03	91138.703	22883636	0.002313750221219379
2018-10-04 09:40:30	2018-10-05 09:38:00	36940656	28916000	27619976	2018-10-05 09:38:00	7066717	2018-10-04 09:43:04	4913701.5	9261369	5295798.5	2018-10-04 09:43:04	194721.97	4839993	288921.62	2018-10-04 09:43:04	5145.2285	20518408	12230123	2018-10-05 09:38:00	1621772.2	2018-10-04 09:43:04	578765.94	4402629	1556041.8	2018-10-04 09:43:04	600.49255	5532.853	2018-10-05 09:38:00	1.1861606e+08	0	67164328	2018-10-05 09:38:00	23761100	2018-10-04 14:04:33	46188.477	22842414	0.002313780565600609
2018-10-04 09:40:40	2018-10-05 09:40:00	41013104	28888174	27594124	2018-10-05 09:40:00	8496710	2018-10-04 09:43:14	4909558.5	9250706	5290329.5	2018-10-04 09:43:14	200256.52	4829350.5	288509.56	2018-10-04 09:43:14	7098.9229	20482276	12210834	2018-10-05 09:40:00	1286406.8	2018-10-04 09:43:14	580156.69	4393779	1553268.4	2018-10-04 09:43:14	1001.3743	5521.8931	2018-10-05 09:40:00	1.1007366e+08	0	67269296	2018-10-05 09:40:00	22409278	2018-10-04 14:05:03	71826.062	22801274	0.002313810909981839
2018-10-04 09:40:50	2018-10-05 09:42:00	45269212	28864070	27571966	2018-10-05 09:42:00	8247527	2018-10-04 09:43:24	4882383	9240036	5284848	2018-10-04 09:43:24	203520.17	4818854.5	288150.06	2018-10-04 09:43:24	7870.7305	20446066	12191489	2018-10-05 09:42:00	1419901.4	2018-10-04 09:43:24	578870.19	4384910.5	1550488.1	2018-10-04 09:43:24	1693.1844	5511.2124	2018-10-05 09:42:00	1.110231e+08	0	67372760	2018-10-05 09:42:00	20239582	2018-10-04 14:05:33	35259.066	22760168	0.002313841250725091
2018-10-04 09:41:00	2018-10-05 09:44:00	35179268	28836312	27546138	2018-10-05 09:44:00	10333622	2018-10-04 09:43:34	4845198.5	9229430	5279391	2018-10-04 09:43:34	200679.83	4808512.5	287804.94	2018-10-04 09:43:34	7747.3267	20409794	12172095	2018-10-05 09:44:00	1064220.6	2018-10-04 09:43:34	574548.38	4376025	1547701.6	2018-10-04 09:43:34	2595.8367	5500.5103	2018-10-05 09:44:00	1.1965314e+08	0	67474784	2018-10-05 09:44:00	22263070	2018-10-04 14:06:03	55493.484	22719152	0.00231387159510632
2018-10-04 09:41:10	2018-10-05 09:46:00	37887700	28808490	27520188	2018-10-05 09:46:00	7536985	2018-10-04 09:43:44	4804828.5	9218830	5273897.5	2018-10-04 09:43:44	189228.14	4798224	287431.47	2018-10-04 09:43:44	7258.6196	20373424	12152631	2018-10-05 09:46:00	1559545	2018-10-04 09:43:44	568106.31	4367124	1544908.8	2018-10-04 09:43:44	3598.0635	5489.2612	2018-10-05 09:46:00	1.1577002e+08	0	67575336	2018-10-05 09:46:00	22241528	2018-10-04 14:06:33	45509.844	22678184	0.00231390193948755
2018-10-04 09:41:20	2018-10-05 09:48:00	39038140	28777712	27491218	2018-10-05 09:48:00	10536957	2018-10-04 09:43:54	4764418	9208256	5268369.5	2018-10-04 09:43:54	170462.84	4787943	287013.25	2018-10-04 09:43:54	6707.2007	20336942	12133087	2018-10-05 09:48:00	1262784.2	2018-10-04 09:43:54	562002.81	4358209	1542109.5	2018-10-04 09:43:54	4581.8379	5477.4302	2018-10-05 09:48:00	1.1726166e+08	0	67674400	2018-10-05 09:48:00	23409350	2018-10-04 14:07:07	50832.559	22637236	0.002313971956027672
2018-10-04 09:41:30	2018-10-05 09:50:00	39634576	28749308	27464578	2018-10-05 09:50:00	7694907.5	2018-10-04 09:44:04	4726294	9197677	5262811	2018-10-04 09:44:04	150196.33	4777667	286572.16	2018-10-04 09:44:04	6103.3369	20300344	12113456	2018-10-05 09:50:00	1231693.8	2018-10-04 09:44:04	559105.12	4349279.5	1539303.2	2018-10-04 09:44:04	5444.8823	5465.7964	2018-10-05 09:50:00	1.1435818e+08	0	67771944	2018-10-05 09:50:00	21795744	2018-10-04 14:07:37	34954.676	22596254	0.002314041972567793
2018-10-04 09:41:40	2018-10-05 09:52:00	37345920	28723540	27440572	2018-10-05 09:52:00	8081729	2018-10-04 09:44:14	4688336.5	9187137	5257280.5	2018-10-04 09:44:14	136145.3	4767494	286156.25	2018-10-04 09:44:14	5388.6646	20263678	12093767	2018-10-05 09:52:00	1363894	2018-10-04 09:44:14	560821.06	4340337	1536490.2	2018-10-04 09:44:14	6111.1348	5455.061	2018-10-05 09:52:00	1.1259888e+08	0	67868016	2018-10-05 09:52:00	21689464	2018-10-04 14:08:07	15882.146	22555288	0.002314111989107914
2018-10-04 09:41:50	2018-10-05 09:54:05	39977036	28698906	27417718	2018-10-05 09:54:05	7927045.5	2018-10-04 09:44:24	4642944	9176681	5251823	2018-10-04 09:44:24	133096.53	4757483.5	285756.66	2018-10-04 09:44:24	4609.1235	20226980	12074041	2018-10-05 09:54:05	1338369.6	2018-10-04 09:44:24	565969.06	4331383.5	1533671.4	2018-10-04 09:44:24	6529.5068	5445.0757	2018-10-05 09:54:05	1.1437488e+08	0	67962704	2018-10-05 09:54:05	22082618	2018-10-04 14:08:37	83908.438	22514416	0.002314182009286014
2018-10-04 09:42:00	2018-10-05 09:56:05	36119124	28678244	27398858	2018-10-05 09:56:05	8115071	2018-10-04 09:44:34	4589152	9166328	5246468.5	2018-10-04 09:44:34	139625.55	4747700.5	285389.09	2018-10-04 09:44:34	3946.9438	20190294	12054305	2018-10-05 09:56:05	1303471.6	2018-10-04 09:44:34	571399.44	4322421.5	1530848.1	2018-10-04 09:44:34	6670.1348	5436.1416	2018-10-05 09:56:05	1.2337838e+08	0	68056088	2018-10-05 09:56:05	21321434	2018-10-04 14:09:07	16257.422	22473704	0.002314252025826136
2018-10-04 09:42:10	2018-10-05 09:58:05	41995176	28659086	27381540	2018-10-05 09:58:05	7507476	2018-10-04 09:44:44	4546809.5	9156153	5241280.5	2018-10-04 09:44:44	149301.03	4738225.5	285049.25	2018-10-04 09:44:44	3712.5149	20153676	12034595	2018-10-05 09:58:05	1416198.2	2018-10-04 09:44:44	574077.31	4313455	1528022.4	2018-10-04 09:44:44	6526.1846	5428.29	2018-10-05 09:58:05	1.2221725e+08	0	68148280	2018-10-05 09:58:05	21957538	2018-10-04 14:09:37	19651.053	22433256	0.002314322042366257
2018-10-04 09:42:20	2018-10-05 10:00:05	37472316	28640444	27364764	2018-10-05 10:00:05	8782210	2018-10-04 09:44:54	4548499.5	9146189	5236276.5	2018-10-04 09:44:54	155341.34	4729058	284700.44	2018-10-04 09:44:54	4262.6626	20117148	12014927	2018-10-05 10:00:05	1425542.2	2018-10-04 09:44:54	573073.81	4304489	1525196.8	2018-10-04 09:44:54	6119.4917	5420.9429	2018-10-05 10:00:05	1.2342131e+08	0	68239360	2018-10-05 10:00:05	23400110	2018-10-04 14:10:08	25576.568	22393138	0.002314291647053324
2018-10-04 09:42:30	2018-10-05 10:02:05	35414672	28614246	27340378	2018-10-05 10:02:05	9081798	2018-10-04 09:45:04	4607859	9136372	5231353.5	2018-10-04 09:45:04	154729.64	4720051.5	284242.12	2018-10-04 09:45:04	5729.8618	20080668	11995277	2018-10-05 10:02:05	1570915.9	2018-10-04 09:45:04	569802.5	4295532.5	1522374.6	2018-10-04 09:45:04	5500.6558	5412.2944	2018-10-05 10:02:05	1.3086628e+08	0	68329328	2018-10-05 10:02:05	22610616	2018-10-04 14:10:38	32359.201	22353352	0.002314261248102412
2018-10-04 09:42:40	2018-10-05 10:04:05	42362788	28580890	27308690	2018-10-05 10:04:05	10342962	2018-10-04 09:45:14	4696652	9126610	5226384	2018-10-04 09:45:14	148698.84	4710919.5	283599.31	2018-10-04 09:45:14	7711.7998	20044116	11975575	2018-10-05 10:04:05	1262206.6	2018-10-04 09:45:14	566360.81	4286587.5	1519556.2	2018-10-04 09:45:14	4737.1387	5400.9326	2018-10-05 10:04:05	1.1783103e+08	0	68418000	2018-10-05 10:04:05	23252954	2018-10-04 14:11:08	-3213.3047	22313696	0.002314230852789478
2018-10-04 09:42:50	2018-10-05 10:06:05	39224732	28540360	27269644	2018-10-05 10:06:05	9348887	2018-10-04 09:45:24	4759821	9116816	5221267.5	2018-10-04 09:45:24	140053.69	4701428	282770.94	2018-10-04 09:45:24	9316.6104	20007384	11955752	2018-10-05 10:06:05	1301040.9	2018-10-04 09:45:24	563736.94	4277654.5	1516740.2	2018-10-04 09:45:24	3893.7744	5386.7202	2018-10-05 10:06:05	1.1926559e+08	0	68505128	2018-10-05 10:06:05	24987400	2018-10-04 14:11:38	32726.4	22273918	0.002314200457476545
2018-10-04 09:43:00	2018-10-05 10:08:05	43444964	28497794	27228372	2018-10-05 10:08:05	9294748	2018-10-04 09:45:34	4758038	9106876	5215921.5	2018-10-04 09:45:34	130516.41	4691450.5	281819.59	2018-10-04 09:45:34	9702.9463	19970394	11935756	2018-10-05 10:08:05	1346870.2	2018-10-04 09:45:34	561769.56	4268730.5	1513924	2018-10-04 09:45:34	3017.9072	5370.5732	2018-10-05 10:08:05	1.2976633e+08	0	68590480	2018-10-05 10:08:05	22006572	2018-10-04 14:12:08	55837.77	22233792	0.002314170058525633
2018-10-04 09:43:10	2018-10-05 10:10:05	38436528	28450186	27181904	2018-10-05 10:10:05	10041900	2018-10-04 09:45:44	4699187.5	9096759	5210330	2018-10-04 09:45:44	120695.07	4680931	280779.28	2018-10-04 09:45:44	8707.7822	19933098	11915550	2018-10-05 10:10:05	1946587.5	2018-10-04 09:45:44	560701.69	4259812.5	1511104.5	2018-10-04 09:45:44	2138.5139	5352.8101	2018-10-05 10:10:05	1.3131824e+08	0	68673928	2018-10-05 10:10:05	23352930	2018-10-04 14:12:38	31696.078	22193178	0.0023141396632127
2018-10-04 09:43:20	2018-10-05 10:12:05	40684368	28400758	27133488	2018-10-05 10:12:05	9398850	2018-10-04 09:45:54	4632880	9086361	5204429.5	2018-10-04 09:45:54	112048.03	4669801.5	279680.84	2018-10-04 09:45:54	7003.7134	19895434	11895092	2018-10-05 10:12:05	1681536.2	2018-10-04 09:45:54	562186.5	4250895	1508278.1	2018-10-04 09:45:54	1278.1431	5333.6099	2018-10-05 10:12:05	1.2507852e+08	0	68755320	2018-10-05 10:12:05	22845324	2018-10-04 14:13:08	36838.941	22151926	0.002314070232387166
2018-10-04 09:43:30	2018-10-05 10:14:05	40321868	28358016	27091782	2018-10-05 10:14:05	8995719	2018-10-04 09:46:04	4614763	9075798	5198398.5	2018-10-04 09:46:04	107799.87	4658245	278658.62	2018-10-04 09:46:04	5675.3745	19857438	11874398	2018-10-05 10:14:05	1702638.9	2018-10-04 09:46:04	568092.56	4241975.5	1505443	2018-10-04 09:46:04	467.82776	5315.5127	2018-10-05 10:14:05	1.2178903e+08	0	68834608	2018-10-05 10:14:05	21743720	2018-10-04 14:13:38	40418.355	22110004	0.002314000801561633
2018-10-04 09:43:40	2018-10-05 10:16:05	41486336	28326524	27061478	2018-10-05 10:16:05	8363830	2018-10-04 09:46:14	4667801.5	9065115	5192366.5	2018-10-04 09:46:14	110975.93	4646628	277854.81	2018-10-04 09:46:14	5607.8486	19819258	11853554	2018-10-05 10:16:05	1542960.5	2018-10-04 09:46:14	578068.5	4233051	1502598.5	2018-10-04 09:46:14	-245.43492	5300.6738	2018-10-05 10:16:05	1.2628562e+08	0	68911984	2018-10-05 10:16:05	23372184	2018-10-04 14:14:08	51078.305	22067608	0.0023139313707361
2018-10-04 09:43:50	2018-10-05 10:18:05	40669568	28304248	27040644	2018-10-05 10:18:05	8079312	2018-10-04 09:46:24	4767144.5	9054443	5186500	2018-10-04 09:46:24	121300.55	4635321.5	277306.19	2018-10-04 09:46:24	7107.665	19781062	11832666	2018-10-05 10:18:05	1622651.9	2018-10-04 09:46:24	588636.69	4224121	1499746.1	2018-10-04 09:46:24	-803.16302	5289.7437	2018-10-05 10:18:05	1.3912302e+08	0	68987800	2018-10-05 10:18:05	20435956	2018-10-04 14:14:38	11298.861	22025076	0.002313861936272588
2018-10-04 09:44:00	2018-10-05 10:20:05	40603428	28291230	27029358	2018-10-05 10:20:05	8799132	2018-10-04 09:46:34	4859049.5	9043892	5180917.5	2018-10-04 09:46:34	134483.62	4624608	277000.06	2018-10-04 09:46:34	9849.959	19743000	11811830	2018-10-05 10:20:05	1168896.5	2018-10-04 09:46:34	595331.5	4215187	1496889.1	2018-10-04 09:46:34	-1149.6572	5282.5479	2018-10-05 10:20:05	1.2502194e+08	0	69062392	2018-10-05 10:20:05	23158718	2018-10-04 14:15:08	752.84436	21982742	0.002313792505447054
2018-10-04 09:44:10	2018-10-05 10:22:05	37944316	28287968	27028132	2018-10-05 10:22:05	7865344	2018-10-04 09:46:44	4899621	9033588	5175736.5	2018-10-04 09:46:44	145212.92	4614753	276933	2018-10-04 09:46:44	13021.854	19705226	11791150	2018-10-05 10:22:05	1685883	2018-10-04 09:46:44	596205.56	4206253.5	1494032.2	2018-10-04 09:46:44	-1250.1144	5279.2168	2018-10-05 10:22:05	1.3148678e+08	0	69136104	2018-10-05 10:22:05	24822826	2018-10-04 14:15:38	19543.533	21940942	0.002313723074621521
[truncated: 5,678,477 more chars]
