# Supplementary material for: The gas-phase formation mechanism of iodic acid as an atmospheric aerosol source
Source: Nat Chem. 2022 Nov 14;15(1):129–35. doi: 10.1038/s41557-022-01067-z (PMC9836935; doi:10.1038/s41557-022-01067-z)
Supplement: Source Data Extended Data Fig. 4 — Plain text data. [file 41557_2022_1067_MOESM8_ESM.txt]

# Data underlying Extended Data Fig. 4
# Sensitivity studies of the HIO3 production towards changes in O3, H2O, and temperature
# O3 concentrations [molec cm-3]
# H2O concentrations [molec cm-3]
# temperature T_K [K]
# Q refers to the ratio of HIO3 production rate and IOIO production rate in sensitivity study of O3 variation (Q_O3, H2O variation, temperature variation
# UTC centre times [YYYY-MM-DD hh:mm:ss]
# *_Mod indicates (extended) model data
# *_Meas indicates measured data
# Percentiles P5, P25, P75, and P95 at 5, 25, 75, and 95 percent, respectively, and Median
O3	Q_O3_Meas	Q_O3_Mod	H2O	Q_H2O_P05_Meas	Q_H2O_P25_Meas	Q_H2O_Median_Meas	Q_H2O_P75_Meas	Q_H2O_P95_Meas	Q_H2O_Median_Mod	T_K	Q_T_P05_Meas	Q_T_P25_Meas	Q_T_Median_Meas	Q_T_P75_Meas	Q_T_P95_Meas	Q_T_Median_Mod
1.89E+10	0.596427801	0.518303376	1.01E+16	0.60885698	0.76410037	0.91301614	1.176852	1.37846	0.97051829	263	0.51475817	0.70408297	0.89319211	1.1137398	1.6412253	0.98591751
1.89E+10	0.604295621	0.519524976	3.56E+16	1.017525	1.08006	1.1422179	1.2622375	1.5607907	0.97235674	283	0.46486449	0.70688188	1.0872946	1.3119079	1.6126995	0.97811198
1.90E+10	0.609090785	0.522937263	1.34E+17	0.49361849	0.54256803	0.67447841	0.8298502	1.2727563	0.96913368							
1.90E+10	0.588012793	0.519873095	2.82E+17	1.0736847	1.2499224	1.4692849	1.6261104	1.7995069	0.97592646							
1.93E+10	0.6106587	0.5284703														
1.93E+10	0.581528403	0.523764486														
1.96E+10	0.610195799	0.53574193														
1.97E+10	0.57714658	0.529431727														
1.97E+10	0.647109022	0.554228741														
1.98E+10	0.638600694	0.555540458														
2.00E+10	0.634140139	0.559138924														
2.00E+10	0.606538067	0.544410516														
2.01E+10	0.575402621	0.536144042														
2.01E+10	0.513824979	0.549310735														
2.02E+10	0.521253947	0.549538948														
2.02E+10	0.508295388	0.552500165														
2.02E+10	0.62899967	0.565134682														
2.04E+10	0.530552444	0.553476874														
2.05E+10	0.503714131	0.55854993														
2.05E+10	0.599854746	0.554170999														
2.06E+10	0.575862262	0.543185759														
2.06E+10	0.623735174	0.573004785														
2.08E+10	0.541437054	0.560483189														
2.09E+10	0.567461964	0.550769978														
2.09E+10	0.500420362	0.566462257														
2.09E+10	0.568097129	0.551989875														
2.10E+10	0.56433595	0.550445806														
2.10E+10	0.571325945	0.554429327														
2.11E+10	0.616895269	0.581257232														
2.11E+10	0.578433961	0.550492127														
2.11E+10	0.558641069	0.550864456														
2.11E+10	0.5923497	0.564811082														
2.12E+10	0.549800759	0.569401999														
2.12E+10	0.572125297	0.558404883														
2.13E+10	0.551783359	0.55196589														
2.14E+10	0.505658104	0.575159843														
2.15E+10	0.570498544	0.564028766														
2.15E+10	0.608381719	0.588504973														
2.15E+10	0.546862901	0.553954877														
2.16E+10	0.559706658	0.578708261														
2.16E+10	0.579774461	0.557000256														
2.17E+10	0.584566215	0.575513125														
2.18E+10	0.569916948	0.57000483														
2.18E+10	0.544052565	0.557081068														
2.18E+10	0.598342746	0.593360687														
2.18E+10	0.512472493	0.583707295														
2.19E+10	0.571447709	0.586833471														
2.20E+10	0.591410946	0.594851706														
2.20E+10	0.582581693	0.592614905														
2.20E+10	0.57970092	0.563273383														
2.21E+10	0.571022484	0.57754965														
2.22E+10	0.538220871	0.561407861														
2.22E+10	0.576790877	0.585718223														
2.23E+10	0.52089782	0.591080959														
2.25E+10	0.573785646	0.584771595														
2.25E+10	0.578413709	0.569548469														
2.26E+10	0.535100289	0.56674164														
2.27E+10	0.570725483	0.594655965														
2.27E+10	0.530679105	0.597549819														
2.27E+10	0.58361517	0.590778586														
2.29E+10	0.577294957	0.575991559														
2.29E+10	0.595279554	0.594950992														
2.30E+10	0.540677113	0.602668834														
2.30E+10	0.608925712	0.597099922														
2.30E+10	0.565383886	0.601656997														
2.31E+10	0.535004145	0.572105655														
2.31E+10	0.622276525	0.597368682														
2.31E+10	0.633819735	0.596389204														
2.31E+10	0.643420378	0.594824303														
2.31E+10	0.639701422	0.593375915														
2.32E+10	0.55100671	0.606309981														
2.32E+10	0.633607942	0.592554827														
2.33E+10	0.561117098	0.606327435														
2.34E+10	0.575481808	0.58255666														
2.34E+10	0.553830873	0.608252642														
2.34E+10	0.557186589	0.608199477														
2.34E+10	0.624891047	0.592587004														
2.36E+10	0.537423531	0.578261214														
2.36E+10	0.613791284	0.594270845														
2.38E+10	0.573270967	0.58857948														
2.38E+10	0.601736172	0.595968371														
2.40E+10	0.541213184	0.584202776														
2.41E+10	0.588877793	0.598166322														
2.42E+10	0.573721622	0.594394932														
2.43E+10	0.587605113	0.600525746														
2.44E+10	0.598381965	0.578102824														
2.44E+10	0.546391536	0.589554554														
2.45E+10	0.57648396	0.599153717														
2.45E+10	0.604622341	0.579478241														
2.45E+10	0.594357066	0.57986015														
2.45E+10	0.585736973	0.602701967														
2.46E+10	0.60965832	0.583335955														
2.47E+10	0.581470262	0.602518487														
2.47E+10	0.583485643	0.604353436														
2.48E+10	0.555722401	0.594142067														
2.48E+10	0.589627031	0.584746779														
2.48E+10	0.580424933	0.604362867														
2.48E+10	0.581179421	0.604770329														
2.48E+10	0.613458653	0.588606505														
2.50E+10	0.566262147	0.597922202														
2.50E+10	0.614627811	0.594564423														
2.52E+10	0.57781684	0.600982747														
2.52E+10	0.613671092	0.599058971														
2.52E+10	0.584528317	0.591826995														
2.53E+10	0.589941189	0.602786913														
2.53E+10	0.61087543	0.601991495														
2.53E+10	0.601029594	0.603192528														
2.57E+10	0.633060615	0.583968791														
2.57E+10	0.629418844	0.586307061														
2.57E+10	0.58071081	0.600262976														
2.58E+10	0.638085252	0.583549566														
2.58E+10	0.626295	0.590194444														
2.60E+10	0.623376198	0.594918267														
2.60E+10	0.642434254	0.585089984														
2.61E+10	0.619970814	0.599806149														
2.63E+10	0.64619146	0.58833927														
2.63E+10	0.577524811	0.608380279														
2.63E+10	0.616558376	0.6043334														
2.66E+10	0.613141427	0.608237333														
2.67E+10	0.646789045	0.592842379														
2.68E+10	0.608209302	0.611502275														
2.69E+10	0.575110331	0.614978894														
2.71E+10	0.602751611	0.61462215														
2.72E+10	0.646904675	0.598038321														
2.74E+10	0.574133997	0.619216852														
2.74E+10	0.597018835	0.618088761														
2.76E+10	0.569900737	0.60818129														
2.76E+10	0.568494303	0.608715658														
2.76E+10	0.570905013	0.609291257														
2.77E+10	0.646460688	0.603283449														
2.77E+10	0.573945241	0.62078493														
2.77E+10	0.567688978	0.611519808														
2.78E+10	0.571456513	0.611952461														
2.78E+10	0.588061897	0.622291711														
2.79E+10	0.572742564	0.615464301														
2.79E+10	0.574518495	0.621433625														
2.80E+10	0.573703874	0.618930647														
2.80E+10	0.566902169	0.616161584														
2.82E+10	0.644929737	0.608319739														
2.83E+10	0.579191971	0.627319724														
2.83E+10	0.566417878	0.622192449														
2.87E+10	0.643121158	0.612901451														
2.87E+10	0.561244051	0.628941616														
2.88E+10	0.570583201	0.63289227														
2.91E+10	0.640994776	0.617060196														
2.91E+10	0.556835186	0.635597161														
2.92E+10	0.562788636	0.638170793														
2.94E+10	0.553296885	0.640613518														
2.95E+10	0.641228979	0.620988839														
2.95E+10	0.555280734	0.642792399														
2.97E+10	0.550805965	0.644602354														
2.97E+10	0.548229371	0.64570649														
2.98E+10	0.54915628	0.646367943														
2.99E+10	0.641077061	0.624983068														
3.02E+10	0.624505962	0.622534731														
3.03E+10	0.63109517	0.622032423														
3.03E+10	0.61607259	0.625551287														
3.03E+10	0.640574548	0.629246333														
3.06E+10	0.636318434	0.624615517														
3.06E+10	0.61946721	0.630517089														
3.07E+10	0.639466985	0.634226826														
3.10E+10	0.620582934	0.637035086														
3.11E+10	0.640290531	0.630923221														
3.11E+10	0.637959966	0.639866716														
3.16E+10	0.63612409	0.646035173														
3.17E+10	0.619302394	0.644835401														
3.17E+10	0.677011094	0.642377548														
3.18E+10	0.641701087	0.640769906														
3.18E+10	0.679852448	0.641744473														
3.19E+10	0.671396338	0.646507624														
3.20E+10	0.632001002	0.652399771														
3.22E+10	0.679399444	0.645111275														
3.23E+10	0.663444424	0.653324053														
3.24E+10	0.616643717	0.653825511														
3.24E+10	0.627561166	0.658439273														
3.27E+10	0.683104738	0.606825591														
3.27E+10	0.671621116	0.606760034														
3.28E+10	0.640911535	0.65367202														
3.28E+10	0.622661478	0.663649976														
3.29E+10	0.653740591	0.661945964														
3.29E+10	0.674961309	0.652497861														
3.30E+10	0.588443023	0.632760386														
3.31E+10	0.61755403	0.667151312														
3.31E+10	0.691405964	0.613671667														
3.32E+10	0.591012412	0.635113878														
3.32E+10	0.586713969	0.635382283														
3.32E+10	0.657795253	0.613429182														
3.33E+10	0.615324325	0.664143768														
3.33E+10	0.612916373	0.668825867														
3.34E+10	0.600889932	0.661773728														
3.34E+10	0.602769209	0.662549595														
3.34E+10	0.604364211	0.664760926														
3.34E+10	0.608679276	0.668688437														
3.34E+10	0.598238017	0.663178396														
3.34E+10	0.606365395	0.667099445														
3.36E+10	0.594852272	0.66702708														
3.36E+10	0.642698899	0.671769201														
3.38E+10	0.593879676	0.64266018														
3.38E+10	0.581894481	0.641984835														
3.39E+10	0.66829556	0.663507491														
3.39E+10	0.626094151	0.668741849														
3.39E+10	0.591898921	0.673178709														
3.40E+10	0.695148793	0.626521922														
3.42E+10	0.615805184	0.675386506														
3.42E+10	0.588214473	0.681088805														
3.43E+10	0.642507279	0.625862925														
3.44E+10	0.633818568	0.681733282														
3.46E+10	0.579147287	0.651107516														
3.46E+10	0.593374535	0.65504266														
3.47E+10	0.583609101	0.689726695														
3.49E+10	0.659769327	0.676817351														
3.50E+10	0.60980129	0.68475879														
3.51E+10	0.69505678	0.64322155														
3.51E+10	0.626103616	0.691520294														
3.52E+10	0.606516131	0.686942255														
3.52E+10	0.579394692	0.698094393														
3.55E+10	0.578955198	0.661658671														
3.56E+10	0.589446213	0.670163948														
3.57E+10	0.575742487	0.705130422														
3.57E+10	0.626591048	0.642428717														
3.58E+10	0.619468992	0.700694328														
3.59E+10	0.643472264	0.690733738														
3.60E+10	0.600167522	0.698080652														
3.61E+10	0.572686547	0.710632339														
3.62E+10	0.592042344	0.700166554														
3.64E+10	0.691444233	0.661884534														
3.64E+10	0.580122383	0.671351462														
3.65E+10	0.616568797	0.70890357														
3.65E+10	0.568796248	0.71470584														
3.67E+10	0.582616567	0.686528495														
3.67E+10	0.597152031	0.708123931														
3.68E+10	0.626750772	0.703521204														
3.69E+10	0.565819164	0.717694934														
3.70E+10	0.614516468	0.715855074														
3.73E+10	0.580719648	0.679562682														
3.73E+10	0.564149049	0.720405379														
3.73E+10	0.597588675	0.716401789														
3.73E+10	0.5740291	0.713740709														
3.74E+10	0.610668347	0.661333628														
3.75E+10	0.613197698	0.721122078														
3.75E+10	0.610316827	0.713786838														
3.76E+10	0.564472083	0.722604768														
3.77E+10	0.574906197	0.702256284														
3.77E+10	0.598054335	0.722261711														
3.78E+10	0.685217104	0.680572053														
3.78E+10	0.609049475	0.724753573														
3.79E+10	0.598361485	0.7255438														
3.79E+10	0.604021212	0.726308007														
3.79E+10	0.566880094	0.724624957														
3.80E+10	0.595056149	0.721109759														
3.80E+10	0.58071903	0.685681222														
3.81E+10	0.571552105	0.725672269														
3.82E+10	0.582085716	0.724790052														
3.83E+10	0.559089955	0.724365745														
3.85E+10	0.581260983	0.68953665														
3.85E+10	0.565779533	0.7157666														
3.89E+10	0.58073995	0.691334954														
3.90E+10	0.547364967	0.731229809														
3.91E+10	0.676944319	0.697834579														
3.91E+10	0.578769715	0.691126154														
3.91E+10	0.555954333	0.725957386														
3.92E+10	0.598180435	0.680362582														
3.93E+10	0.577678354	0.690464016														
3.94E+10	0.546666868	0.733799835														
3.94E+10	0.576817744	0.689953789														
3.94E+10	0.549467644	0.731858672														
3.96E+10	0.57598962	0.690555042														
3.99E+10	0.574345343	0.693059123														
4.03E+10	0.66742697	0.712837643														
4.05E+10	0.572788589	0.697998466														
4.11E+10	0.589011905	0.697984614														
4.12E+10	0.571597278	0.70555064														
4.14E+10	0.658938234	0.725273119														
4.20E+10	0.569485272	0.715726292														
4.23E+10	0.65233476	0.7353259														
4.28E+10	0.583051692	0.712969587														
4.30E+10	0.567864626	0.727730167														
4.31E+10	0.647755457	0.743219556														
4.37E+10	0.645481972	0.749218585														
4.38E+10	0.588230746	0.693026197														
4.38E+10	0.617466697	0.736014373														
4.38E+10	0.587629431	0.68936312														
4.38E+10	0.625320805	0.739651925														
4.39E+10	0.60980047	0.733848407														
4.39E+10	0.588844467	0.698229295														
4.39E+10	0.586887517	0.687529147														
4.40E+10	0.592498037	0.704753751														
4.40E+10	0.633201351	0.744353439														
4.40E+10	0.566935243	0.740623532														
4.41E+10	0.602569611	0.734262666														
4.42E+10	0.645154215	0.753499688														
4.42E+10	0.582011342	0.724566847														
4.42E+10	0.598706335	0.711505154														
4.42E+10	0.594802552	0.68763921														
4.42E+10	0.63976589	0.74906786														
4.44E+10	0.607108985	0.717891117														
4.45E+10	0.645102718	0.75304645														
4.45E+10	0.646655997	0.756137049														
4.45E+10	0.601575166	0.737502546														
4.46E+10	0.646713629	0.7556873														
4.46E+10	0.647211279	0.756619513														
4.46E+10	0.607017819	0.723466541														
4.47E+10	0.602151865	0.689600583														
4.48E+10	0.608694286	0.728084271														
4.50E+10	0.572159415	0.75330428														
4.50E+10	0.6011992	0.743326822														
4.50E+10	0.611992996	0.731841828														
4.53E+10	0.613683222	0.734642434														
4.53E+10	0.583784725	0.732524495														
4.54E+10	0.608615164	0.692862986														
4.56E+10	0.6127069	0.737543505														
4.56E+10	0.601553154	0.751118646														
4.59E+10	0.578070907	0.764548673														
4.60E+10	0.609110303	0.740492089														
4.61E+10	0.58817955	0.736814438														
4.62E+10	0.613408136	0.697537723														
4.62E+10	0.602582543	0.760282488														
4.64E+10	0.604927292	0.743636662														
4.65E+10	0.584329604	0.773468503														
4.67E+10	0.592300613	0.738770431														
4.67E+10	0.604187711	0.76880806														
4.69E+10	0.598226504	0.746955573														
4.69E+10	0.596081201	0.739125269														
4.70E+10	0.591314083	0.778083619														
4.70E+10	0.60603311	0.775313569														
4.71E+10	0.599386752	0.738889242														
4.71E+10	0.605052503	0.739024966														
4.71E+10	0.598583596	0.778632061														
4.71E+10	0.616039488	0.703340085														
4.72E+10	0.610051383	0.740244872														
4.73E+10	0.614310566	0.742998852														
4.73E+10	0.589106274	0.750276808														
4.75E+10	0.617187821	0.746687547														
4.78E+10	0.618728059	0.75092433														
4.78E+10	0.578639996	0.753767008														
4.81E+10	0.6191949	0.75516226														
4.82E+10	0.616620523	0.710215528														
4.82E+10	0.569616857	0.756822932														
4.84E+10	0.607810791	0.75879988														
4.86E+10	0.562328523	0.759484822														
4.87E+10	0.595912321	0.761336505														
4.88E+10	0.567325749	0.76149476														
4.89E+10	0.583780792	0.762691598														
4.89E+10	0.679961118	0.69332467														
4.89E+10	0.574414538	0.762613489														
4.90E+10	0.677079952	0.695904549														
4.92E+10	0.681009902	0.695271222														
4.94E+10	0.671981993	0.702170283														
4.95E+10	0.611547623	0.718123554														
4.98E+10	0.680520435	0.702086602														
5.02E+10	0.663673533	0.71050662														
5.03E+10	0.671416035	0.710519022														
5.04E+10	0.67827893	0.711357032														
5.06E+10	0.664608794	0.712899539														
5.07E+10	0.674693825	0.713285428														
5.07E+10	0.683699442	0.714795882														
5.08E+10	0.60503545	0.727031401														
5.12E+10	0.652428765	0.719783083														
5.13E+10	0.687854189	0.719924765														
5.13E+10	0.655946938	0.718751269														
5.17E+10	0.667764307	0.727974074														
5.20E+10	0.692807473	0.726013921														
5.22E+10	0.645340627	0.727851157														
5.23E+10	0.597621004	0.737315941														
5.23E+10	0.642781748	0.728843278														
5.28E+10	0.698834943	0.732310425														
5.29E+10	0.659950676	0.745064118														
5.34E+10	0.630617206	0.736752106														
5.34E+10	0.631775422	0.739528211														
5.35E+10	0.705879932	0.738364596														
5.37E+10	0.589324283	0.748088052														
5.40E+10	0.651993227	0.762761333														
5.43E+10	0.703588242	0.744026531														
5.44E+10	0.616130868	0.743049298														
5.47E+10	0.618275255	0.752311433														
5.50E+10	0.702015249	0.749463822														
5.51E+10	0.583074931	0.758964305														
5.51E+10	0.6450814	0.779844643														
5.53E+10	0.60095675	0.747828656														
5.58E+10	0.700978426	0.755548141														
5.59E+10	0.605192929	0.764628835														
5.60E+10	0.639074624	0.794926948														
5.61E+10	0.586732454	0.751546704														
5.63E+10	0.579144789	0.769071895														
5.65E+10	0.699772569	0.76195679														
5.68E+10	0.573348643	0.754585533														
5.68E+10	0.628393922	0.807308094														
5.70E+10	0.595134935	0.774907357														
5.72E+10	0.576892044	0.777447856														
5.73E+10	0.618533282	0.816725208														
5.74E+10	0.566587203	0.757421731														
5.74E+10	0.697721869	0.769662339														
5.77E+10	0.586438717	0.781853154														
5.77E+10	0.609450415	0.823323448														
5.78E+10	0.577132957	0.783066436														
5.80E+10	0.560480751	0.760503474														
5.80E+10	0.579560643	0.784615738														
5.80E+10	0.601512212	0.827591444														
5.83E+10	0.595620595	0.829706456														
5.83E+10	0.694847676	0.778967063														
5.85E+10	0.591633427	0.830531821														
5.86E+10	0.55498075	0.764213678														
5.88E+10	0.591936572	0.830692926														
5.91E+10	0.593998777	0.830554486														
5.93E+10	0.551979822	0.768554702														
5.94E+10	0.597810213	0.830149275														
5.94E+10	0.701446668	0.789802201														
5.97E+10	0.60178321	0.829514054														
6.00E+10	0.605306858	0.828865217														
6.00E+10	0.552459284	0.773533697														
6.01E+10	0.608712302	0.82804979														
6.03E+10	0.615868984	0.827124579														
6.04E+10	0.623251622	0.826410572														
6.06E+10	0.707469133	0.801711649														
6.07E+10	0.630900562	0.826463185														
6.08E+10	0.556401454	0.778980428														
6.10E+10	0.64127732	0.827803947														
6.16E+10	0.652264725	0.830251683														
6.17E+10	0.562979842	0.784590916														
6.19E+10	0.713227715	0.813512494														
6.23E+10	0.663399987	0.833950123														
6.25E+10	0.573058328	0.790002995														
6.30E+10	0.718030752	0.825133648														
6.31E+10	0.676425626	0.838493796														
6.32E+10	0.621127933	0.761338739														
6.32E+10	0.624140891	0.764187207														
6.33E+10	0.586711962	0.794804776														
6.34E+10	0.619063787	0.760964818														
6.35E+10	0.625845717	0.769903866														
6.36E+10	0.64784218	0.787737965														
6.36E+10	0.652189615	0.787990349														
6.38E+10	0.61831073	0.762562959														
6.38E+10	0.641320931	0.789464423														
6.38E+10	0.655714918	0.789944316														
6.38E+10	0.689079202	0.84306906														
6.39E+10	0.629014973	0.777325385														
6.40E+10	0.600150864	0.798950584														
6.40E+10	0.721575318	0.835057261														
6.41E+10	0.658341985	0.793158123														
6.41E+10	0.632987636	0.792656083														
6.43E+10	0.624747702	0.765451254														
6.44E+10	0.633353186	0.785445468														
6.45E+10	0.653079738	0.796954396														
6.45E+10	0.701290002	0.846599864														
6.45E+10	0.622983406	0.796511173														
6.46E+10	0.612634126	0.802234794														
6.47E+10	0.723925116	0.84240372														
6.48E+10	0.647207809	0.800616964														
6.49E+10	0.63301604	0.768886876														
6.49E+10	0.710541983	0.84783358														
6.49E+10	0.629928581	0.792998046														
6.49E+10	0.624353605	0.804450241														
6.50E+10	0.626217402	0.79999841														
6.50E+10	0.717970737	0.846672373														
6.51E+10	0.640978347	0.803508465														
6.52E+10	0.630579351	0.805461667														
6.52E+10	0.636168949	0.805190708														
6.53E+10	0.627894496	0.798822196														
6.53E+10	0.627826042	0.802046562														
6.54E+10	0.627533622	0.802082592														
6.54E+10	0.643061144	0.772096389														
6.58E+10	0.656999117	0.774468152														
6.62E+10	0.670578437	0.776087015														
6.64E+10	0.683501566	0.77722618														
6.67E+10	0.684532198	0.778307375														
6.69E+10	0.684260324	0.779822167														
6.72E+10	0.682481453	0.781966661														
6.76E+10	0.676459427	0.785676232														
6.81E+10	0.668826968	0.790733407														
6.87E+10	0.659811426	0.796911327														
6.94E+10	0.623507026	0.788981829														
6.94E+10	0.61248381	0.786908537														
6.94E+10	0.661514721	0.803671402														
6.96E+10	0.634796299	0.793139326														
6.97E+10	0.611740515	0.786902708														
7.00E+10	0.646107947	0.798974412														
7.01E+10	0.66231678	0.8102065														
7.03E+10	0.611906693	0.788622913														
7.05E+10	0.654299501	0.806222011														
7.07E+10	0.662336288	0.81606857														
7.10E+10	0.661706781	0.812597459														
7.12E+10	0.613436642	0.791999712														
7.12E+10	0.664276472	0.819243537														
7.13E+10	0.668471454	0.8173843														
7.14E+10	0.666405273	0.819724403														
7.21E+10	0.618325968	0.795775748														
7.27E+10	0.640332618	0.786980515														
7.27E+10	0.639060647	0.786728331														
7.30E+10	0.643655628	0.791088362														
7.30E+10	0.639951361	0.789745457														
7.31E+10	0.623409372	0.799826399														
7.35E+10	0.644357072	0.795486734														
7.36E+10	0.649517657	0.797567556														
7.40E+10	0.628653981	0.803832784														
7.41E+10	0.650998841	0.803202256														
7.45E+10	0.655215214	0.805955218														
7.48E+10	0.659936404	0.812108614														
7.49E+10	0.624416395	0.807652004														
7.56E+10	0.667927952	0.82127473														
7.56E+10	0.660707409	0.815541291														
7.57E+10	0.620200493	0.811266445														
7.63E+10	0.672753069	0.828266869														
7.64E+10	0.615865223	0.814354822														
7.67E+10	0.672670689	0.804063561														
7.68E+10	0.670806644	0.82544572														
7.68E+10	0.67846898	0.807036705														
7.69E+10	0.674178908	0.832994436														
7.69E+10	0.667644472	0.802757113														
7.69E+10	0.61096209	0.817561844														
7.71E+10	0.684318271	0.812021367														
7.73E+10	0.662097338	0.803144567														
7.73E+10	0.666137149	0.835293593														
7.74E+10	0.607803624	0.820613305														
7.77E+10	0.690182045	0.818526249														
7.77E+10	0.654887109	0.83525703														
7.77E+10	0.60653707	0.823545034														
7.79E+10	0.680597911	0.834756586														
7.79E+10	0.640632691	0.833098631														
7.79E+10	0.615472248	0.826443967														
7.80E+10	0.656026015	0.804919458														
7.80E+10	0.626832072	0.829503088														
7.83E+10	0.692902003	0.826024696														
7.87E+10	0.658416907	0.807739647														
7.90E+10	0.690022103	0.842212113														
7.90E+10	0.695710529	0.83384194														
7.95E+10	0.670105539	0.786732014														
7.96E+10	0.724162282	0.824040267														
7.96E+10	0.669246194	0.787102365														
7.96E+10	0.660188657	0.811335011														
7.96E+10	0.729719808	0.824801813														
7.97E+10	0.69870805	0.841267649														
7.97E+10	0.717460896	0.824621839														
7.98E+10	0.696606327	0.848147069														
7.99E+10	0.670654984	0.791380012														
7.99E+10	0.728776243	0.8268582														
8.00E+10	0.709601661	0.826302399														
8.01E+10	0.673962483	0.792109766														
8.02E+10	0.702170556	0.847071658														
8.03E+10	0.702216141	0.851759011														
8.04E+10	0.727004027	0.829823089														
8.05E+10	0.699994552	0.828609175														
8.05E+10	0.661240811	0.815074394														
8.05E+10	0.704943929	0.851173849														
8.06E+10	0.70693305	0.852787703														
8.08E+10	0.679014648	0.800506625														
8.08E+10	0.670205501	0.800145437														
8.09E+10	0.690541902	0.831363682														
8.10E+10	0.724716989	0.83302321														
8.14E+10	0.661721006	0.819651914														
8.14E+10	0.681665402	0.834310483														
8.16E+10	0.684766812	0.810599356														
8.17E+10	0.720957516	0.835533753														
8.19E+10	0.680361579	0.837265003														
8.22E+10	0.716354834	0.836252684														
8.22E+10	0.69343275	0.820733959														
8.23E+10	0.667423199	0.811214394														
8.23E+10	0.663059134	0.824537423														
8.24E+10	0.680039372	0.8401676														
8.25E+10	0.711178354	0.834242361														
8.25E+10	0.702362849	0.828999421														
8.29E+10	0.680813444	0.843106344														
8.32E+10	0.665258375	0.829747665														
8.35E+10	0.681830978	0.846304894														
8.40E+10	0.664002011	0.823136153														
8.41E+10	0.664938481	0.835242714														
8.42E+10	0.682151736	0.849621023														
8.48E+10	0.681693343	0.852979564														
8.49E+10	0.665542703	0.840884455														
8.55E+10	0.67924217	0.856202395														
8.57E+10	0.667111627	0.846375157														
8.58E+10	0.66015539	0.834256943														
8.62E+10	0.676172638	0.858997621														
8.64E+10	0.667924966	0.851485425														
8.67E+10	0.672648702	0.860988168														
8.69E+10	0.669041504	0.855809989														
8.71E+10	0.671261272	0.861532078														
8.72E+10	0.670649808	0.859042235														
8.73E+10	0.670593269	0.860974529														
8.74E+10	0.660913102	0.843087931														
8.88E+10	0.661628166	0.848650845														
8.92E+10	0.650862564	0.828473348														
8.92E+10	0.647800037	0.826713068														
8.94E+10	0.655644526	0.832259248														
8.96E+10	0.645055464	0.827020385														
8.97E+10	0.662736632	0.850689414														
8.98E+10	0.661154429	0.837130968														
9.01E+10	0.667322514	0.842385915														
9.02E+10	0.642710349	0.829246547														
9.02E+10	0.66359819	0.850053247														
9.03E+10	0.665131383	0.847022059														
9.10E+10	0.643839046	0.832945549														
9.20E+10	0.645572676	0.837492995														
9.30E+10	0.647970682	0.842808832														
9.40E+10	0.65195651	0.847097078														
9.47E+10	0.656156024	0.850616435														
9.53E+10	0.660416166	0.853244311														
9.53E+10	0.700769697	0.856721867														
9.53E+10	0.698371893	0.856696878														
9.53E+10	0.703574589	0.856630444														
9.54E+10	0.696333296	0.856654462														
9.54E+10	0.705773091	0.855874937														
9.55E+10	0.706625168	0.854214072														
9.55E+10	0.691232519	0.856671859														
9.55E+10	0.694820831	0.841797944														
9.55E+10	0.706179501	0.851352376														
9.55E+10	0.687626014	0.835586968														
9.55E+10	0.701077437	0.847165801														
9.56E+10	0.668129965	0.855051534														
9.56E+10	0.686446614	0.856684746														
9.56E+10	0.682125098	0.829931103														
9.57E+10	0.681973775	0.856512602														
9.57E+10	0.675446889	0.85620989														
9.59E+10	0.677680274	0.825748651														
9.63E+10	0.674217835	0.823441867														
9.70E+10	0.6749426	0.823146508														
9.78E+10	0.676556797	0.824705457														
9.87E+10	0.712788827	0.842979946														
9.87E+10	0.717346133	0.839785604														
9.88E+10	0.706590317	0.846567476														
9.88E+10	0.678914232	0.827757599														
9.89E+10	0.720434745	0.837625763														
9.89E+10	0.706970663	0.850506948														
9.91E+10	0.722287139	0.836167266														
9.93E+10	0.705680826	0.854859584														
9.94E+10	0.723938324	0.835986584														
9.98E+10	0.702728451	0.85970907														
9.98E+10	0.725427989	0.837273494														
9.98E+10	0.679114947	0.83113678														
1.00E+11	0.720669148	0.840138577														
1.00E+11	0.700496494	0.865392025														
1.01E+11	0.71540682	0.844444617														
1.01E+11	0.677728728	0.833992425														
1.01E+11	0.700003374	0.870800129														
1.01E+11	0.708843619	0.849082879														
1.02E+11	0.674832619	0.836075712														
1.02E+11	0.701514281	0.853706079														
1.02E+11	0.701200672	0.876195064														
1.02E+11	0.674419034	0.837437242														
1.03E+11	0.695174565	0.857861544														
1.03E+11	0.672525961	0.83844356														
1.03E+11	0.689810249	0.861429669														
1.03E+11	0.697472566	0.881374566														
1.03E+11	0.669103238	0.839315474														
1.04E+11	0.689934282	0.864337896														
1.04E+11	0.665037156	0.841484039														
1.04E+11	0.695477026	0.886186739														
1.05E+11	0.691234736	0.866654187														
1.05E+11	0.661200648	0.845174256														
1.05E+11	0.694336141	0.869502402														
1.06E+11	0.695239493	0.890588086														
1.06E+11	0.657684281	0.850852407														
1.06E+11	0.698003474	0.872400756														
1.07E+11	0.694634151	0.894505384														
1.07E+11	0.700115151	0.875688857														
1.07E+11	0.646818457	0.85859436														
1.08E+11	0.668790066	0.863440335														
1.08E+11	0.677835835	0.861335701														
1.08E+11	0.667565457	0.865977731														
1.08E+11	0.687730002	0.859624047														
1.08E+11	0.667531311	0.868963577														
1.08E+11	0.700771353	0.879083052														
1.08E+11	0.698215792	0.858528245														
1.08E+11	0.668817271	0.872355281														
1.08E+11	0.692065675	0.898400709														
1.08E+11	0.706021027	0.857323493														
1.09E+11	0.672699829	0.876308733														
1.09E+11	0.699893495	0.882248567														
1.09E+11	0.636648747	0.868016762														
1.09E+11	0.677725276	0.879877178														
1.09E+11	0.711239317	0.856370814														
1.09E+11	0.697629869	0.884827048														
1.09E+11	0.683768537	0.882935197														
1.09E+11	0.693821558	0.886026576														
1.10E+11	0.686107941	0.885149828														
1.10E+11	0.71394386	0.855722366														
1.10E+11	0.689450275	0.88624104														
1.10E+11	0.687561373	0.902271527														
1.10E+11	0.709955464	0.855377468														
1.10E+11	0.627451113	0.878624716														
1.11E+11	0.677452978	0.906058502														
1.11E+11	0.703695666	0.855295289														
1.12E+11	0.621300997	0.888913826														
1.12E+11	0.695363747	0.855435936														
1.13E+11	0.665542547	0.909399545														
1.13E+11	0.687169457	0.855753488														
1.13E+11	0.617463597	0.898178949														
1.14E+11	0.651943797	0.911661455														
1.14E+11	0.615921081	0.905442919														
1.14E+11	0.637912652	0.912007658														
1.15E+11	0.680345546	0.856091084														
1.15E+11	0.625854363	0.910096853														
1.16E+11	0.674941641	0.856287841														
1.17E+11	0.666299465	0.856205572														
1.18E+11	0.659358552	0.855802451														
1.19E+11	0.654554964	0.855538019														
1.21E+11	0.652002767	0.855600146														
1.22E+11	0.65001378	0.856197123														
1.22E+11	0.648624246	0.857479556														
1.23E+11	0.68957576	0.873463906														
1.23E+11	0.685747284	0.874851383														
1.23E+11	0.692220835	0.874302232														
1.23E+11	0.70046805	0.872456064														
1.23E+11	0.658730108	0.859656354														
1.23E+11	0.703651853	0.872455629														
1.23E+11	0.697283694	0.873377708														
1.23E+11	0.704992449	0.872636861														
1.23E+11	0.70563108	0.872572033														
1.23E+11	0.680926872	0.877945596														
1.24E+11	0.694277758	0.875420125														
1.24E+11	0.669339366	0.862824946														
1.24E+11	0.698718446	0.877237486														
1.24E+11	0.705567922	0.871970012														
1.24E+11	0.679578161	0.866091092														
1.24E+11	0.697255783	0.870729236														
1.24E+11	0.688548346	0.868784189														
1.24E+11	0.693061544	0.878585227														
1.24E+11	0.678693249	0.882247901														
1.24E+11	0.703665583	0.881706336														
1.25E+11	0.69244532	0.882615588														
1.25E+11	0.678427374	0.886544028														
1.25E+11	0.706970961	0.886825276														
1.25E+11	0.692679139	0.886703267														
1.26E+11	0.680065248	0.890107352														
1.26E+11	0.696105053	0.890756928														
1.26E+11	0.706329176	0.890973431														
1.26E+11	0.675712155	0.892413519														
1.26E+11	0.696347409	0.871688855														
1.27E+11	0.686764716	0.870712893														
1.27E+11	0.69949637	0.893722008														
1.27E+11	0.704822447	0.893993911														
1.27E+11	0.707400601	0.873805998														
1.27E+11	0.678627262	0.872579568														
1.27E+11	0.702698566	0.894927272														
1.27E+11	0.671141455	0.889826901														
1.27E+11	0.663772924	0.889435177														
1.27E+11	0.678242786	0.891344202														
1.27E+11	0.673059057	0.893233218														
1.27E+11	0.667049671	0.889988802														
1.27E+11	0.685102076	0.894442767														
1.27E+11	0.672072331	0.876375048														
1.27E+11	0.669843837	0.891135244														
1.27E+11	0.672042973	0.892407924														
1.27E+11	0.693918433	0.897367221														
1.27E+11	0.7155338	0.876062198														
1.27E+11	0.67783666	0.881404659														
1.27E+11	0.702621524	0.899661929														
1.27E+11	0.684960232	0.887052555														
1.28E+11	0.710985692	0.900847713														
1.28E+11	0.693299998	0.892849339														
1.28E+11	0.705670152	0.900429669														
1.28E+11	0.699744574	0.897991738														
1.28E+11	0.720451316	0.878086985														
1.29E+11	0.712608169	0.879263155														
1.30E+11	0.701382622	0.87883226														
1.31E+11	0.687139121	0.876148114														
1.33E+11	0.671228897	0.87269805														
1.34E+11	0.65878443	0.870272631														
1.35E+11	0.649931932	0.869260714														
1.37E+11	0.652507371	0.87022589														
1.38E+11	0.658741644	0.873589349														
1.39E+11	0.667652063	0.878712001														
1.39E+11	0.677634895	0.883358056														
1.40E+11	0.685682823	0.887600192														
1.40E+11	0.750620081	0.889178085														
1.40E+11	0.741291645	0.891094712														
1.41E+11	0.758958184	0.888821645														
1.41E+11	0.730992046	0.89465893														
1.41E+11	0.766257624	0.890187261														
1.41E+11	0.722412809	0.897918955														
1.41E+11	0.691644032	0.891127827														
1.41E+11	0.715103379	0.900579926														
1.41E+11	0.771147898	0.892827281														
1.42E+11	0.708501886	0.902512991														
1.42E+11	0.691526481	0.893585244														
1.42E+11	0.77403824	0.896131283														
1.42E+11	0.703351562	0.903732572														
1.42E+11	0.689193566	0.894727012														
1.43E+11	0.699852903	0.904268439														
1.43E+11	0.775266999	0.900625198														
1.43E+11	0.685038493	0.894502386														
1.43E+11	0.697122248	0.90386862														
1.43E+11	0.679672779	0.894408547														
1.43E+11	0.675685071	0.894235414														
1.43E+11	0.693441291	0.90314753														
1.43E+11	0.673174495	0.894235887														
1.43E+11	0.67271168	0.894678598														
1.43E+11	0.67392263	0.895742656														
1.43E+11	0.6890507	0.90201709														
1.43E+11	0.676733527	0.897354045														
1.43E+11	0.681294879	0.898982719														
1.43E+11	0.685418409	0.900587684														
1.43E+11	0.776983647	0.905127277														
1.44E+11	0.778233845	0.909073756														
1.45E+11	0.778819991	0.912011919														
1.46E+11	0.771310768	0.91347343														
1.46E+11	0.763141897	0.913170453														
1.47E+11	0.699099761	0.892779949														
1.47E+11	0.755140959	0.911684261														
1.47E+11	0.712434455	0.895664485														
1.47E+11	0.685349251	0.890136931														
1.47E+11	0.716003618	0.898557117														
1.48E+11	0.745838869	0.910223162														
1.48E+11	0.719072289	0.901209725														
1.48E+11	0.671619605	0.888220465														
1.48E+11	0.721716627	0.903350766														
1.48E+11	0.735572349	0.90873212														
1.48E+11	0.723786267	0.904647226														
1.48E+11	0.724473987	0.907243393														
1.48E+11	0.724538806	0.905851646														
1.48E+11	0.657937783	0.887750431														
1.49E+11	0.646390842	0.888640997														
1.50E+11	0.637205822	0.890779036														
1.51E+11	0.644046655	0.900130159														
1.51E+11	0.65095425	0.900615776														
1.51E+11	0.638746836	0.900562315														
1.51E+11	0.659366845	0.902059279														
1.51E+11	0.639526855	0.8939949														
1.51E+11	0.637047929	0.901629982														
1.52E+11	0.666405505	0.904012999														
1.52E+11	0.637195899	0.902895381														
1.52E+11	0.644607872	0.898025335														
1.52E+11	0.671057213	0.905601837														
1.52E+11	0.639311774	0.903632641														
1.53E+11	0.652155992	0.901975651														
1.53E+11	0.673381838	0.90649566														
1.53E+11	0.66826861	0.906312125														
1.53E+11	0.661144588	0.904814467														
1.53E+11	0.643988408	0.903945957														
1.53E+11	0.64871894	0.903383004														
1.54E+11	0.653376543	0.901873353														
1.54E+11	0.672012041	0.89390142														
1.54E+11	0.666212055	0.896555406														
1.54E+11	0.659967965	0.89951906														
1.54E+11	0.677291672	0.890847822														
1.54E+11	0.683673474	0.88853104														
1.54E+11	0.691206414	0.887161221														
1.55E+11	0.696773211	0.886883964														
1.56E+11	0.703601602	0.887808176														
1.57E+11	0.71166395	0.88911942														
1.58E+11	0.718979628	0.892052738														
1.59E+11	0.72454898	0.895016204														
1.60E+11	0.728383821	0.897826669														
1.61E+11	0.728742017	0.900237615														
1.62E+11	0.727426477	0.901929532														
1.62E+11	0.724585447	0.903797158														
1.63E+11	0.723868262	0.903613161														
1.64E+11	0.725128878	0.903128264														
1.64E+11	0.728246866	0.902386298														
1.64E+11	0.753648767	0.902897757														
1.64E+11	0.74869899	0.901263794														
1.64E+11	0.733590186	0.901630238														
1.64E+11	0.740505683	0.901323456														
1.64E+11	0.755444402	0.905013605														
1.65E+11	0.754088669	0.907779413														
1.65E+11	0.755682696	0.911098604														
1.66E+11	0.754256425	0.914603453														
1.67E+11	0.749993384	0.917945267														
1.68E+11	0.747628565	0.920406999														
1.69E+11	0.740544286	0.894649093														
1.69E+11	0.751555831	0.895568928														
1.69E+11	0.747980093	0.922155498														
1.69E+11	0.729858799	0.896699129														
1.69E+11	0.761874517	0.898552285														
1.69E+11	0.732947307	0.901022284														
1.70E+11	0.77246559	0.90230812														
1.70E+11	0.750897616	0.922637514														
1.70E+11	0.736037416	0.906736885														
1.70E+11	0.744569864	0.921403817														
1.70E+11	0.738902061	0.91303142														
1.70E+11	0.740581754	0.918161477														
1.70E+11	0.781486802	0.906309647														
1.71E+11	0.78866439	0.910120669														
1.72E+11	0.778025919	0.91318984														
1.73E+11	0.765244897	0.915016508														
1.74E+11	0.75090489	0.915921781														
1.75E+11	0.735963942	0.916526857														
1.75E+11	0.723655875	0.916829676														
1.76E+11	0.714044726	0.916768132														
1.76E+11	0.787778275	0.910175966														
1.76E+11	0.784405314	0.910564639														
1.76E+11	0.788535433	0.910628408														
1.76E+11	0.722621378	0.916320709														
1.76E+11	0.77797672	0.911698961														
1.76E+11	0.777464375	0.911672537														
1.76E+11	0.764035291	0.912998632														
1.76E+11	0.734019675	0.915512487														
1.76E+11	0.748306454	0.914324892														
1.76E+11	0.769659188	0.913046729														
1.77E+11	0.763712834	0.914544354														
1.77E+11	0.760200872	0.916057648														
1.78E+11	0.758506902	0.917439674														
1.78E+11	0.759348681	0.918570877														
1.79E+11	0.762857723	0.919379371														
1.80E+11	0.767200366	0.920118439														
1.80E+11	0.768110454	0.920596342														
1.81E+11	0.765520854	0.920616785														
1.82E+11	0.765004952	0.919882222														
1.83E+11	0.760982582	0.918101778														
1.84E+11	0.754078724	0.915435683														
1.85E+11	0.745972592	0.913114447														
1.86E+11	0.739257453	0.911068886														
1.86E+11	0.734058849	0.909508597														
1.87E+11	0.724321793	0.908736031														
1.88E+11	0.71622939	0.909047865														
1.88E+11	0.70928942	0.910419499														
1.89E+11	0.702465532	0.91142133														
1.89E+11	0.696001601	0.912371737														
1.89E+11	0.689973925	0.913355319														
1.90E+11	0.691819174	0.914513625														
1.90E+11	0.694269006	0.916017575														
1.90E+11	0.738403068	0.915703212														
1.90E+11	0.697285418	0.918273641														
1.90E+11	0.7317635	0.91683271														
1.90E+11	0.745376475	0.915054347														
1.91E+11	0.727627304	0.918477518														
1.91E+11	0.702247841	0.920407952														
1.91E+11	0.752576895	0.914855755														
1.91E+11	0.724200958	0.920504606														
1.91E+11	0.707493181	0.922687836														
1.91E+11	0.754382113	0.915049327														
1.91E+11	0.712874688	0.924876674														
1.91E+11	0.721372092	0.92263424														
1.92E+11	0.756202379	0.91557099														
1.92E+11	0.714999052	0.926589276														
1.92E+11	0.720262874	0.924555954														
1.92E+11	0.717010908	0.92741254														
1.92E+11	0.719531909	0.926002721														
1.92E+11	0.71906326	0.926806198														
1.92E+11	0.757910695	0.91641802														
1.93E+11	0.758684066	0.917440977														
1.93E+11	0.759283925	0.918583075														
1.94E+11	0.759688105	0.919827203														
1.95E+11	0.766963261	0.921108379														
1.95E+11	0.774003669	0.922323138														
1.96E+11	0.780792736	0.92350508														
1.96E+11	0.739512195	0.920251116														
1.96E+11	0.728509994	0.919480314														
1.96E+11	0.752606494	0.921320368														
1.96E+11	0.785317484	0.924183792														
1.96E+11	0.719608784	0.919187165														
1.96E+11	0.766309658	0.922647997														
1.96E+11	0.787368957	0.924458778														
1.96E+11	0.777805195	0.923631913														
1.96E+11	0.787031308	0.924267861														
1.96E+11	0.715287751	0.919464095														
1.97E+11	0.713084176	0.920331895														
1.98E+11	0.712980848	0.92184122														
1.98E+11	0.715086832	0.923564167														
1.99E+11	0.717099798	0.92517636														
2.00E+11	0.71882631	0.926518297														
2.01E+11	0.727721728	0.927411154														
2.02E+11	0.735884022	0.927607524														
2.03E+11	0.743194908	0.926543515														
2.04E+11	0.747527076	0.925130466														
2.05E+11	0.751708165	0.924016928														
2.06E+11	0.756001048	0.923251218														
2.07E+11	0.750697243	0.922944459														
2.08E+11	0.746033104	0.923318591														
2.09E+11	0.742135284	0.925111153														
2.09E+11	0.738888995	0.927089492														
2.10E+11	0.734805062	0.928679728														
2.10E+11	0.729915214	0.929810928														
2.10E+11	0.723179204	0.930379484														
2.11E+11	0.715715343	0.930216209														
2.11E+11	0.707645029	0.928735746														
2.11E+11	0.701273965	0.926997467														
2.11E+11	0.695107292	0.925457258														
2.11E+11	0.689026645	0.924230462														
2.12E+11	0.692389194	0.923503437														
2.12E+11	0.695622027	0.923571169														
2.12E+11	0.698524559	0.92513912														
2.12E+11	0.69979329	0.927165546														
2.12E+11	0.701128778	0.928793206														
2.13E+11	0.702472972	0.929815056														
2.13E+11	0.702574707	0.929887025														
2.14E+11	0.702687155	0.928587833														
2.14E+11	0.70351344	0.926157802														
2.15E+11	0.706520535	0.924003152														
2.16E+11	0.712118501	0.922073049														
2.16E+11	0.720432123	0.920460414														
2.17E+11	0.725014008	0.919364806														
2.18E+11	0.73253537	0.919066093														
2.19E+11	0.742712929	0.919274908														
2.19E+11	0.752882418	0.919767641														
2.20E+11	0.760486864	0.920466326														
2.21E+11	0.765509069	0.921473445														
2.22E+11	0.769840511	0.922866064														
2.23E+11	0.771570648	0.924657116														
2.24E+11	0.77063213	0.926709905														
2.25E+11	0.770237944	0.928799127														
2.26E+11	0.770514446	0.93068998														
2.26E+11	0.771255962	0.932134533														
2.27E+11	0.770747619	0.921767875														
2.27E+11	0.767649101	0.922970976														
2.27E+11	0.76418806	0.92454876														
2.27E+11	0.770940786	0.932867277														
2.27E+11	0.775184452	0.920805792														
2.27E+11	0.760497521	0.926472863														
2.27E+11	0.770698637	0.932644105														
2.27E+11	0.764448317	0.928445697														
2.27E+11	0.76786211	0.930249334														
2.27E+11	0.770593163	0.931741101														
2.27E+11	0.78035786	0.920287357														
2.28E+11	0.786203227	0.920447168														
2.29E+11	0.779959534	0.921473685														
2.31E+11	0.774232977	0.923467877														
2.33E+11	0.768921669	0.926099039														
2.35E+11	0.762013538	0.929522709														
2.37E+11	0.753965577	0.933166135														
2.39E+11	0.744888873	0.936581045														
2.41E+11	0.746384446	0.939223156														
2.42E+11	0.803780277	0.936321674														
2.42E+11	0.799625371	0.935739167														
2.42E+11	0.805674971	0.936973337														
2.43E+11	0.793065488	0.935342361														
2.43E+11	0.813268133	0.93759036														
2.43E+11	0.818885114	0.938109731														
2.43E+11	0.781958906	0.93512444														
2.43E+11	0.82264717	0.938074334														
2.43E+11	0.747017175	0.940520657														
2.43E+11	0.772264212	0.935893281														
2.44E+11	0.825941303	0.938407191														
2.44E+11	0.826878445	0.938768083														
2.44E+11	0.764563695	0.9375443														
2.45E+11	0.747373179	0.940744693														
2.45E+11	0.825396777	0.939136253														
2.45E+11	0.751308257	0.939673223														
2.46E+11	0.740536909	0.941898051														
2.46E+11	0.805987029	0.939376162														
2.46E+11	0.750493073	0.940334948														
2.46E+11	0.732470319	0.943922189														
2.46E+11	0.754138726	0.939688654														
2.47E+11	0.73040273	0.945576919														
2.47E+11	0.784189537	0.939177403														
2.47E+11	0.729372369	0.946173991														
2.47E+11	0.758209939	0.939086909														
2.47E+11	0.728837303	0.945664912														
2.47E+11	0.755235336	0.938928075														
2.47E+11	0.735518997	0.944458288														
2.47E+11	0.752421011	0.939682557														
2.47E+11	0.742343239	0.942913513														
2.47E+11	0.749150526	0.941274369														
2.48E+11	0.760076378	0.938613664														
2.49E+11	0.73505253	0.93667727														
2.50E+11	0.712189583	0.934791454														
2.51E+11	0.691554645	0.932935145														
2.52E+11	0.691682905	0.931182337														
2.53E+11	0.694248644	0.929782005														
2.53E+11	0.699400576	0.929040778														
2.54E+11	0.70656195	0.929171012														
2.54E+11	0.71273445	0.929169175														
2.54E+11	0.717823085	0.929200246														
2.54E+11	0.717134541	0.929444223														
2.54E+11	0.715125747	0.93006586														
2.55E+11	0.711700087	0.93107754														
2.55E+11	0.707341648	0.932610538														
2.56E+11	0.706221049	0.934177472														
2.56E+11	0.708510748	0.935585453														
2.57E+11	0.711227202	0.936599521														
2.58E+11	0.717617371	0.936981696														
2.58E+11	0.727828158	0.936468531														
2.59E+11	0.741325573	0.935341032														
2.59E+11	0.753392379	0.934337535														
2.60E+11	0.763950417	0.9336164														
2.61E+11	0.773801033	0.93327326														
2.62E+11	0.78200713	0.93334489														
2.63E+11	0.788516157	0.933929169														
2.64E+11	0.795059969	0.934689005														
2.65E+11	0.802640919	0.935435534														
2.66E+11	0.81114748	0.936089377														
2.67E+11	0.817759234	0.93664369														
2.68E+11	0.825033924	0.937214035														
2.68E+11	0.832807325	0.937714358														
2.68E+11	0.838676276	0.938735273														
2.69E+11	0.842956046	0.93955963														
2.69E+11	0.845599357	0.940140041														
2.69E+11	0.850293336	0.940325283														
2.70E+11	0.853274055	0.939816225														
2.70E+11	0.854563225	0.938784426														
2.71E+11	0.855607287	0.936140245														
2.72E+11	0.857456713	0.933748167														
2.73E+11	0.860210462	0.931805518														
2.73E+11	0.856758756	0.930642476														
2.74E+11	0.8543361	0.930748551														
2.75E+11	0.852371975	0.931751396														
2.76E+11	0.849807449	0.933278392														
2.77E+11	0.847419618	0.934963753														
2.78E+11	0.845210486	0.936795607														
2.78E+11	0.851027467	0.938771941														
2.79E+11	0.857034351	0.940865601														
2.79E+11	0.863084728	0.943055373														
2.80E+11	0.868859806	0.944943913														
2.80E+11	0.87314434	0.946489228														
2.80E+11	0.875756762	0.947555317														
2.80E+11	0.873515784	0.947888416														
2.81E+11	0.869309181	0.947141309														
2.81E+11	0.863618204	0.945270447														
2.81E+11	0.855581803	0.943690502														
2.82E+11	0.847413192	0.942330538														
2.83E+11	0.839361148	0.941294806														
2.84E+11	0.830914666	0.940755961														
2.85E+11	0.823060285	0.940973587														
2.86E+11	0.815706387	0.942082562														
2.87E+11	0.812589798	0.943234681														
2.89E+11	0.811382102	0.944537179														
2.90E+11	0.811844622	0.945925158														
2.91E+11	0.813906651	0.947278883														
2.93E+11	0.817160715	0.948423923														
2.94E+11	0.821490898	0.94929716														
2.95E+11	0.82361417	0.949988406														
2.96E+11	0.824419259	0.950422124														
2.97E+11	0.823962605	0.950524248														
2.98E+11	0.829673308	0.950211004														
2.98E+11	0.834193824	0.949409064														
2.99E+11	0.837748719	0.948034433														
3.00E+11	0.837888562	0.946897484														
3.01E+11	0.835152428	0.945964519														
3.02E+11	0.829856387	0.945398266														
3.03E+11	0.807058498	0.945369403														
3.04E+11	0.758532509	0.944418374														
3.04E+11	0.746521088	0.947332722														
3.04E+11	0.769811221	0.942038749														
3.04E+11	0.733360249	0.949831657														
3.04E+11	0.782329748	0.9460363														
3.05E+11	0.784729627	0.94032365														
3.05E+11	0.718880789	0.951728066														
3.06E+11	0.755786804	0.947339709														
3.06E+11	0.714001719	0.953124076														
3.06E+11	0.803559342	0.939410775														
3.07E+11	0.73274425	0.948848338														
3.07E+11	0.708260404	0.953987584														
3.08E+11	0.806550511	0.939506482														
3.08E+11	0.713038741	0.950383797														
3.08E+11	0.701903304	0.954248961														
3.09E+11	0.696597716	0.951768217														
3.09E+11	0.697161292	0.95365885														
3.09E+11	0.695318773	0.952869254														
3.09E+11	0.813932463	0.940947099														
3.11E+11	0.825418609	0.943842932														
3.12E+11	0.838297801	0.946503301														
3.13E+11	0.849289231	0.948923441														
3.14E+11	0.858291134	0.950857155														
3.14E+11	0.8687126	0.952017299														
3.14E+11	0.895792416	0.939629486														
3.14E+11	0.893138994	0.942913191														
3.14E+11	0.897499745	0.936988837														
3.14E+11	0.888806228	0.946414392														
3.14E+11	0.876938278	0.951998043														
3.14E+11	0.882917427	0.949843837														
3.15E+11	0.897276459	0.935710862														
3.15E+11	0.894901295	0.93721264														
3.16E+11	0.88858658	0.941116894														
3.16E+11	0.881120289	0.945337567														
3.17E+11	0.87245729	0.949676821														
3.19E+11	0.869166759	0.953730365														
3.20E+11	0.864590534	0.956751476														
3.22E+11	0.858710056	0.957162926														
3.23E+11	0.853689778	0.955445308														
3.25E+11	0.851351275	0.953725457														
3.26E+11	0.851757451	0.952018779														
3.27E+11	0.849481963	0.95046189														
3.28E+11	0.850175439	0.949429503														
3.29E+11	0.853923072	0.94970961														
3.30E+11	0.85877387	0.951243116														
3.30E+11	0.862910611	0.952744108														
3.31E+11	0.866313152	0.954203508														
3.31E+11	0.869741071	0.955502995														
3.32E+11	0.87236715	0.956368688														
3.33E+11	0.874190716	0.956750892														
3.33E+11	0.874778597	0.955642216														
3.34E+11	0.873673114	0.954488342														
3.35E+11	0.870972131	0.953291193														
3.35E+11	0.863573754	0.952101237														
3.36E+11	0.854748218	0.951057994														
3.36E+11	0.844531521	0.950129623														
3.36E+11	0.834508136	0.950009299														
3.36E+11	0.825409787	0.949802591														
3.36E+11	0.817223465	0.949595104														
3.36E+11	0.814926272	0.949534278														
3.36E+11	0.813546774	0.949835306														
3.36E+11	0.813066532	0.950740095														
3.37E+11	0.812468142	0.952464341														
3.37E+11	0.810890938	0.954353069														
3.38E+11	0.808275132	0.956292568														
3.39E+11	0.808153466	0.958023273														
3.40E+11	0.806828985	0.959101726														
3.41E+11	0.804254332	0.958650905														
3.42E+11	0.800790392	0.956875946														
3.43E+11	0.798943286	0.95502484														
3.44E+11	0.798890446	0.953198976														
3.45E+11	0.793926868	0.951557884														
3.46E+11	0.791090211	0.950365868														
3.47E+11	0.79030765	0.949904082														
3.48E+11	0.793914901	0.949349393														
3.49E+11	0.800459499	0.948915823														
3.50E+11	0.809829034	0.948678736														
3.51E+11	0.824677746	0.948755237														
3.52E+11	0.842199577	0.949364025														
3.53E+11	0.862038236	0.950494428														
3.54E+11	0.876661638	0.951590139														
3.54E+11	0.885190304	0.952547933														
3.54E+11	0.887699745	0.953351167														
3.55E+11	0.885187996	0.953986258														
3.55E+11	0.876856264	0.954461006														
3.55E+11	0.862890263	0.95500171														
3.56E+11	0.84902089	0.955427922														
3.57E+11	0.837131899	0.955933776														
3.57E+11	0.82715549	0.956468986														
3.59E+11	0.808311268	0.956882811														
3.60E+11	0.791287062	0.956884182														
3.61E+11	0.776332185	0.95629754														
3.63E+11	0.763486368	0.955925975														
3.64E+11	0.751989622	0.955735235														
3.65E+11	0.741830806	0.95577989														
3.66E+11	0.757990373	0.95622115														
3.67E+11	0.775541023	0.957422647														
3.68E+11	0.794102261	0.959575806														
3.68E+11	0.842514199	0.964212077														
3.68E+11	0.812490437	0.961418527														
3.68E+11	0.847091663	0.963946736														
3.68E+11	0.836741979	0.963252356														
3.68E+11	0.83023311	0.962923814														
3.68E+11	0.830243266	0.961234325														
3.69E+11	0.823394342	0.959086922														
3.70E+11	0.81924733	0.957208396														
3.71E+11	0.818071689	0.955775491														
3.72E+11	0.822587072	0.954967952														
3.74E+11	0.830621767	0.955122423														
3.76E+11	0.842094391	0.956067682														
3.77E+11	0.857561809	0.957306481														
3.79E+11	0.87010177	0.958469157														
3.80E+11	0.879333593	0.959463658														
3.81E+11	0.884901935	0.960216866														
3.82E+11	0.886406861	0.960629204														
3.83E+11	0.883622191	0.960358717														
3.83E+11	0.87577451	0.960416451														
3.84E+11	0.868256198	0.960512135														
3.85E+11	0.861151702	0.960621867														
3.85E+11	0.836296504	0.955674734														
3.85E+11	0.829325461	0.956064067														
3.85E+11	0.841551083	0.955279642														
3.85E+11	0.858399657	0.960658989														
3.86E+11	0.823886636	0.956456896														
3.86E+11	0.845018415	0.954853574														
3.86E+11	0.847574698	0.955624314														
3.86E+11	0.856244308	0.96048101														
3.86E+11	0.816888928	0.956859076														
3.86E+11	0.850904601	0.956596446														
3.86E+11	0.854865162	0.960452179														
3.87E+11	0.854912859	0.957738096														
3.87E+11	0.854442839	0.959739382														
3.87E+11	0.854429325	0.958823365														
3.87E+11	0.808409959	0.957636981														
3.89E+11	0.8022149	0.957922265														
3.91E+11	0.797519228	0.958658593														
3.93E+11	0.794149163	0.959824421														
3.95E+11	0.792565026	0.96131295														
3.98E+11	0.791964634	0.962885646														
4.00E+11	0.792158601	0.963825383														
4.02E+11	0.790210328	0.964496717														
4.03E+11	0.788032298	0.964736134														
4.04E+11	0.785748932	0.964367044														
4.04E+11	0.788675529	0.963254776														
4.04E+11	0.795069342	0.958575573														
4.04E+11	0.791733819	0.961299578														
4.05E+11	0.799558003	0.954670985														
4.05E+11	0.805303861	0.950769905														
4.06E+11	0.812529027	0.947170583														
4.07E+11	0.808673062	0.944234839														
4.09E+11	0.806671937	0.94251729														
4.11E+11	0.806770887	0.942672494														
4.14E+11	0.808944908	0.945963059														
4.16E+11	0.810384162	0.949650066														
4.19E+11	0.810945595	0.953556984														
4.20E+11	0.858365892	0.961953085														
4.20E+11	0.854469471	0.960288188														
4.20E+11	0.861059574	0.963701236														
4.21E+11	0.821944015	0.957447781														
4.21E+11	0.864639946	0.965426556														
4.21E+11	0.852077988	0.958887151														
4.21E+11	0.868818637	0.96708183														
4.21E+11	0.851515536	0.957730357														
4.22E+11	0.868610891	0.967752773														
4.22E+11	0.83185497	0.960975781														
4.22E+11	0.854281801	0.957810859														
4.22E+11	0.866634684	0.967643027														
4.23E+11	0.863132211	0.967079376														
4.23E+11	0.840422819	0.963815751														
4.23E+11	0.856444148	0.95808876														
4.23E+11	0.856462285	0.966222409														
4.23E+11	0.848807131	0.965133989														
4.24E+11	0.857940568	0.958545649														
4.26E+11	0.855042289	0.959115676														
4.27E+11	0.851344613	0.959710249														
4.28E+11	0.84677559	0.960600443														
4.29E+11	0.843518654	0.96093597														
4.30E+11	0.84194483	0.961146079														
4.31E+11	0.841875127	0.961300206														
4.32E+11	0.853579252	0.961548017														
4.32E+11	0.866447318	0.962091308														
4.34E+11	0.880194223	0.96314189														
4.35E+11	0.891064307	0.964374814														
4.36E+11	0.899736965	0.96577676														
4.37E+11	0.906226571	0.967121644														
4.39E+11	0.905101107	0.968043003														
4.40E+11	0.901880416	0.967936177														
4.40E+11	0.897077533	0.966093631														
4.41E+11	0.894787706	0.964185425														
4.41E+11	0.896065512	0.962042853														
4.41E+11	0.900979754	0.959854411														
4.41E+11	0.901365937	0.95798293														
4.42E+11	0.905640568	0.957060525														
4.43E+11	0.913442017	0.957816305														
4.44E+11	0.921558693	0.958477084														
4.45E+11	0.927014938	0.95922125														
4.46E+11	0.92960327	0.959920682														
4.48E+11	0.941619787	0.960352397														
4.50E+11	0.950452161	0.960128187														
4.52E+11	0.956314295	0.958654468														
4.54E+11	0.959187294	0.957456067														
4.56E+11	0.960743365	0.956367372														
4.58E+11	0.961179852	0.955567621														
4.60E+11	0.950574855	0.955457734														
4.62E+11	0.939053125	0.956881794														
4.64E+11	0.925873853	0.960960231														
4.66E+11	0.911551002	0.964949988														
4.68E+11	0.898337406	0.969048328														
4.70E+11	0.886116407	0.972920089														
4.72E+11	0.880977257	0.975788891														
4.74E+11	0.876400636	0.976002555														
4.75E+11	0.873568929	0.971663134														
4.77E+11	0.875317857	0.967506957														
4.78E+11	0.878484929	0.963187812														
4.79E+11	0.883344717	0.958968201														
4.80E+11	0.895076456	0.955574378														
4.80E+11	0.909346603	0.954692171														
4.80E+11	0.92506074	0.958404371														
4.80E+11	0.946170035	0.965595868														
4.80E+11	0.953816044	0.96923776														
4.80E+11	0.936506295	0.961923675														
4.80E+11	0.946445708	0.972376497														
4.81E+11	0.936613398	0.974043882														
4.81E+11	0.925168309	0.973109611														
4.82E+11	0.916456042	0.972481995														
4.83E+11	0.908698888	0.971928029														
4.84E+11	0.901837865	0.971456352														
4.85E+11	0.903331261	0.971086448														
4.87E+11	0.905570745	0.970758932														
4.88E+11	0.908554238	0.969828851														
4.90E+11	0.911649333	0.969464735														
4.92E+11	0.913514527	0.969040462														
4.93E+11	0.914121539	0.968530612														
4.94E+11	0.914362207	0.967963337														
4.95E+11	0.913279088	0.967476262														
4.96E+11	0.910691725	0.968035266														
4.96E+11	0.906662005	0.967685347														
4.97E+11	0.904499072	0.967263297														
4.98E+11	0.904287302	0.966806118														
4.99E+11	0.901750327	0.966383897														
5.00E+11	0.901366334	0.966067107														
5.01E+11	0.903235532	0.966320141														
5.03E+11	0.905282571	0.966493988														
5.04E+11	0.9053844	0.966758266														
5.06E+11	0.903617088	0.967065427														
5.07E+11	0.902751376	0.967353759														
5.09E+11	0.900174623	0.967479848														
5.10E+11	0.895977715	0.966476566														
5.11E+11	0.892622083	0.965644316														
5.12E+11	0.890401634	0.964669342														
5.13E+11	0.889321824	0.963595734														
5.14E+11	0.887048972	0.962516405														
5.14E+11	0.885905923	0.961617028														
5.15E+11	0.885950594	0.961535123														
5.15E+11	0.886488078	0.962502054														
5.16E+11	0.887267925	0.96352517														
5.17E+11	0.888262043	0.964608485														
5.17E+11	0.897836682	0.965749122														
5.18E+11	0.907620612	0.966975568														
5.19E+11	0.917491783	0.968475834														
5.19E+11	0.927013793	0.969693003														
5.21E+11	0.935557069	0.97109646														
5.22E+11	0.942995802	0.9726783														
5.23E+11	0.940498925	0.974358297														
5.24E+11	0.936682219	0.975886477														
5.26E+11	0.931435822	0.976282446														
5.27E+11	0.924580426	0.975608432														
5.27E+11	0.919439592	0.96917659														
5.27E+11	0.92216925	0.968685331														
5.27E+11	0.916030712	0.969712724														
5.28E+11	0.925395736	0.968324719														
5.28E+11	0.918738722	0.974789701														
5.28E+11	0.912122282	0.970181467														
5.28E+11	0.911201277	0.971162908														
5.28E+11	0.91406523	0.973764347														
5.28E+11	0.911911991	0.972532124														
5.29E+11	0.927586168	0.96814079														
5.30E+11	0.928566997	0.968042119														
5.32E+11	0.92726517	0.968051105														
5.34E+11	0.926106656	0.968168976														
5.36E+11	0.925138682	0.968312475														
5.38E+11	0.926528466	0.968455871														
5.40E+11	0.928241879	0.968635306														
5.42E+11	0.930321734	0.96934075														
5.44E+11	0.931312494	0.96996032														
5.46E+11	0.930718672	0.970630272														
5.48E+11	0.928629319	0.971357742														
5.50E+11	0.919750619	0.972003655														
5.52E+11	0.909541206	0.972269151														
5.54E+11	0.89834326	0.97158711														
5.56E+11	0.891735708	0.970975757														
5.57E+11	0.889202658	0.970227662														
5.58E+11	0.890619877	0.969356944														
5.59E+11	0.89956577	0.968462944														
5.60E+11	0.912303108	0.967811472														
5.61E+11	0.928570263	0.967545303														
5.61E+11	0.940477315	0.967428479														
5.62E+11	0.947544654	0.967293219														
5.63E+11	0.949944861	0.967138411														
5.63E+11	0.952887265	0.967051048														
5.64E+11	0.951584519	0.967146893														
5.65E+11	0.946088625	0.967499101														
5.66E+11	0.942514677	0.967948155														
5.67E+11	0.942259373	0.968437016														
5.68E+11	0.945227499	0.969010927														
5.69E+11	0.933776189	0.969668722														
5.71E+11	0.925185176	0.970383548														
5.72E+11	0.919385856	0.970913559														
5.74E+11	0.91382725	0.97185889														
5.76E+11	0.907393866	0.972902409														
5.78E+11	0.900048265	0.974015636														
5.80E+11	0.918799429	0.975053459														
5.82E+11	0.936348899	0.975729714														
5.84E+11	0.95279883	0.97572153														
5.86E+11	0.970478829	0.975584574														
5.88E+11	0.987887687	0.975427757														
5.89E+11	1.004896051	0.975253588														
5.91E+11	0.997643709	0.975078097														
5.92E+11	0.989854913	0.974945348														
5.93E+11	0.981344142	0.975451492														
5.94E+11	0.968973892	0.975399162														
5.94E+11	0.957604111	0.975240787														
5.95E+11	0.947556669	0.974944825														
5.96E+11	0.948179762	0.974432572														
5.96E+11	0.950739614	0.97351226														
5.96E+11	0.955740868	0.97210497														
5.97E+11	0.966625448	0.970384032														
5.98E+11	0.976214396	0.968578041														
5.99E+11	0.984406503	0.966815291														
6.00E+11	0.986497744	0.965396311														
6.01E+11	0.986865527	0.96507162														
6.02E+11	0.984630139	0.966106143														
6.03E+11	0.976096123	0.968233744														
6.04E+11	0.967693912	0.970531273														
6.05E+11	0.959431254	0.972908611														
6.06E+11	0.961834858	0.975057679														
6.07E+11	0.964302103	0.97626804														
6.08E+11	0.96730613	0.976212266														
6.09E+11	0.972804943	0.975260777														
6.10E+11	0.97840105	0.974169049														
6.11E+11	0.98418213	0.972923773														
6.12E+11	0.981620728	0.971625919														
6.13E+11	0.979487339	0.970435252														
6.14E+11	0.977902191	0.969283333														
6.16E+11	0.97646707	0.969614543														
6.18E+11	0.975224719	0.97012617														
6.21E+11	0.974239523	0.970811432														
6.24E+11	0.974037495	0.971629915														
6.26E+11	0.974255086	0.972541932														
6.29E+11	0.974982612	0.973677475														
6.31E+11	0.975568817	0.974634548														
6.34E+11	0.973168773	0.975624183														
6.35E+11	0.967705976	0.976622287														
6.37E+11	0.962333293	0.977530112														
6.38E+11	0.953710608	0.978127788														
6.39E+11	0.941785068	0.977876577														
6.39E+11	0.931296941	0.975899361														
6.40E+11	0.926587565	0.973639875														
6.40E+11	0.927631033	0.971104205														
6.40E+11	0.935307049	0.968386895														
6.40E+11	0.948984888	0.965768944														
6.41E+11	0.969001905	0.96384881														
6.41E+11	0.990526048	0.964476467														
6.43E+11	1.010269461	0.96529109														
6.44E+11	1.028153741	0.96630217														
6.47E+11	1.047068457	0.967562559														
6.49E+11	1.064048433	0.969061939														
6.51E+11	1.078949282	0.97087187														
6.54E+11	1.092316602	0.972414712														
6.56E+11	1.10347621	0.974116874														
6.59E+11	1.11227358	0.97593235														
6.60E+11	1.10092382	0.977775587														
6.62E+11	1.086904605	0.979464119														
6.63E+11	1.070131233	0.980870792														
6.63E+11	1.053124713	0.980666666														
6.64E+11	1.037428982	0.98034307														
6.64E+11	1.022912414	0.979919981														
6.65E+11	1.026893658	0.979461686														
6.65E+11	1.031726816	0.979002219														
6.66E+11	1.03729398	0.978236951														
6.67E+11	1.042961488	0.977585738														
6.68E+11	1.048160217	0.976922482														
6.69E+11	1.052865666	0.976225308														
6.70E+11	1.055142629	0.975498282														
6.71E+11	1.05683538	0.974778277														
6.72E+11	1.057907374	0.974207639														
6.72E+11	1.057167518	0.974429924														
6.73E+11	1.058189019	0.974669523														
6.73E+11	1.061156858	0.974946755														
6.74E+11	1.058183361	0.975228595														
6.75E+11	1.057531582	0.975482113														
6.76E+11	1.05941107	0.97554494														
6.77E+11	1.063932261	0.975045973														
6.78E+11	1.067218769	0.974493285														
6.79E+11	1.069274232	0.973889904														
6.80E+11	1.072383958	0.973336524														
6.81E+11	1.0742995	0.973170918														
6.82E+11	1.074696155	0.974024658														
6.84E+11	1.071746622	0.974930876														
6.86E+11	1.065835727	0.975941601														
6.88E+11	1.056877519	0.977109024														
6.91E+11	1.048408344	0.97830203														
6.93E+11	1.036624497	0.979160059														
6.97E+11	1.021790448	0.978966431														
7.00E+11	1.004610769	0.978845581														
7.03E+11	0.987523093	0.978736636														
7.06E+11	0.970766238	0.97857927														
7.08E+11	0.955699877	0.978299471														
7.10E+11	1.069081528	0.975147933														
7.10E+11	0.94144221	0.977740016														
7.10E+11	1.090009005	0.977493181														
7.10E+11	1.04325001	0.972947208														
7.10E+11	1.110001446	0.979713667														
7.11E+11	1.013005422	0.970970432														
7.11E+11	0.979805455	0.969389609														
7.11E+11	1.124251358	0.981078668														
7.11E+11	0.928318447	0.976529758														
7.12E+11	0.953963651	0.970110914														
7.12E+11	0.923373335	0.97514978														
7.12E+11	0.935901351	0.97175999														
7.12E+11	0.925898592	0.973535949														
7.13E+11	1.133144774	0.979923473														
7.14E+11	1.139694562	0.978951939														
7.17E+11	1.143916266	0.977980322														
7.19E+11	1.146128578	0.977037557														
7.22E+11	1.122649686	0.976193425														
7.26E+11	1.097758307	0.975592913														
7.29E+11	1.071494191	0.976540805														
7.33E+11	1.047213987	0.976554439														
7.36E+11	1.024662922	0.976547252														
7.39E+11	1.003725854	0.976493829														
7.42E+11	1.007878859	0.976453221														
7.45E+11	1.013518338	0.976527271														
7.48E+11	1.020450069	0.976669392														
7.50E+11	1.029703912	0.977148856														
7.53E+11	1.039730536	0.977696011														
7.55E+11	1.050137326	0.978345865														
7.57E+11	1.064966083	0.979084372														
7.59E+11	1.079395434	0.980033855														
7.61E+11	1.092906954	0.980716408														
7.63E+11	1.099075841	0.982142603														
7.64E+11	1.104732672	0.983631932														
7.64E+11	1.110117791	0.985118218														
7.65E+11	1.099678334	0.986456404														
7.65E+11	1.089590812	0.987093689														
7.66E+11	1.080611922	0.986654521														
7.66E+11	1.079010294	0.985321255														
7.67E+11	1.078489819	0.983907175														
7.68E+11	1.079016407	0.982425407														
7.70E+11	1.074450254	0.980983751														
7.72E+11	1.071005263	0.979793133														
7.74E+11	1.068498126	0.978802255														
7.77E+11	1.062855524	0.978414775														
7.80E+11	1.052965174	0.978025196														
7.83E+11	1.038849979	0.977600395														
7.86E+11	1.03938989	0.977179163														
7.89E+11	1.035748489	0.976730569														
7.91E+11	1.027918686	0.976623911														
7.94E+11	1.022655686	0.97609405														
7.96E+11	1.023851362	0.975447308														
7.97E+11	1.03147192	0.974665896														
7.99E+11	1.035051318	0.973779214														
8.00E+11	1.044924666	0.972868519														
8.01E+11	1.061175325	0.971884583														
8.01E+11	1.076295172	0.972739355														
8.02E+11	1.089828667	0.973708299														
8.04E+11	1.101886849	0.974829788														
8.05E+11	1.123282628	0.976096531														
8.07E+11	1.143560775	0.977501892														
8.09E+11	1.162760975	0.979595721														
8.12E+11	1.182840563	0.980379664														
8.14E+11	1.199338688	0.981231944														
8.16E+11	1.212088182	0.982191051														
8.19E+11	1.193223815	0.983204667														
8.20E+11	1.170212946	0.984177916														
8.22E+11	1.142919956	0.984315035														
8.23E+11	1.111992586	0.984111603														
8.24E+11	1.082044217	0.983820758														
8.24E+11	1.053151709	0.983465581														
8.25E+11	1.052715221	0.983083191														
8.25E+11	1.053247537	0.982653811														
8.26E+11	1.054877361	0.982516492														
8.26E+11	1.05591632	0.982098377														
8.27E+11	1.053525795	0.981653034														
8.27E+11	1.047731284	0.981131288														
8.27E+11	1.032603761	0.980498734														
8.28E+11	1.014192429	0.979798639														
8.28E+11	0.992485923	0.979036489														
8.29E+11	0.970908658	0.978717163														
8.30E+11	0.956191056	0.978335461														
8.31E+11	0.948657571	0.977966144														
8.33E+11	0.946599407	0.977658854														
8.35E+11	0.952340037	0.977513046														
8.39E+11	0.966192164	0.977472538														
8.42E+11	0.986943269	0.978341233														
8.46E+11	1.006057159	0.979362627														
8.50E+11	1.023208262	0.980501427														
8.54E+11	1.044951939	0.981710138														
8.57E+11	1.064027147	0.982900484														
8.59E+11	1.080040469	0.983874242														
8.62E+11	1.092932434	0.983867277														
8.63E+11	1.105852008	0.983777791														
8.65E+11	1.118792293	0.983613117														
8.66E+11	1.118304704	0.983335629														
8.67E+11	1.117828171	0.982670766														
8.68E+11	1.11762719	0.980833122														
8.69E+11	1.119437754	0.978959382														
8.70E+11	1.123970957	0.976853722														
8.71E+11	1.131581844	0.974519992														
8.73E+11	1.148096453	0.972167216														
8.74E+11	1.168887495	0.970685323														
8.75E+11	1.193669559	0.972956835														
8.77E+11	1.215979657	0.97505343														
8.79E+11	1.233119666	0.977441096														
8.82E+11	1.244321902	0.980126049														
8.84E+11	1.248449126	0.982981226														
8.87E+11	1.245008211	0.985219629														
8.90E+11	1.234247039	0.984404319														
8.92E+11	1.221579056	0.983966149														
8.93E+11	1.18670869	0.980527835														
8.93E+11	1.192114265	0.980761937														
8.93E+11	1.178217407	0.980279994														
8.94E+11	1.195218564	0.981012268														
8.94E+11	1.210994853	0.98339871														
8.94E+11	1.195871992	0.981228218														
8.94E+11	1.167755911	0.980071983														
8.95E+11	1.202746061	0.982699597														
8.95E+11	1.195429168	0.981200375														
8.95E+11	1.197731879	0.981917985														
8.96E+11	1.155490391	0.979744867														
8.98E+11	1.146710362	0.979640267														
9.01E+11	1.141398178	0.979592061														
9.04E+11	1.139399176	0.979600336														
9.07E+11	1.141449391	0.979680191														
9.10E+11	1.146597402	0.980006151														
9.14E+11	1.154539992	0.981224621														
9.17E+11	1.161929993	0.982415044														
9.21E+11	1.168271494	0.983721985														
9.24E+11	1.173306485	0.985106632														
9.27E+11	1.186772578	0.986518176														
9.30E+11	1.198167238	0.987396819														
9.33E+11	1.207749562	0.986091883														
9.35E+11	1.218746228	0.984987266														
9.38E+11	1.231690263	0.983760168														
9.40E+11	1.246814173	0.982402448														
9.42E+11	1.245234022	0.980954769														
9.44E+11	1.24647073	0.979716216														
9.47E+11	1.250526196	0.980235186														
9.50E+11	1.252240778	0.980290963														
9.53E+11	1.251541868	0.980391667														
9.56E+11	1.24854922	0.980571154														
9.60E+11	1.250175791	0.980804726														
9.63E+11	1.249798304	0.981178776														
9.67E+11	1.247399715	0.981380456														
9.70E+11	1.246163977	0.982007991														
9.72E+11	1.24310151	0.982654147														
9.74E+11	1.237853304	0.983348732														
9.75E+11	1.231920674	0.984025579														
9.76E+11	1.222923384	0.984451605														
9.77E+11	1.210782771	0.984108924														
9.77E+11	1.193772354	0.983619478														
9.77E+11	1.177529418	0.983069097														
9.77E+11	1.162399666	0.98246047														
9.78E+11	1.157719843	0.981777314														
9.78E+11	1.120728784	0.98424627														
9.78E+11	1.155006708	0.981104736														
9.78E+11	1.132647582	0.98409066														
9.78E+11	1.113475986	0.984369001														
9.78E+11	1.148355432	0.983919597														
9.78E+11	1.109963151	0.984505583														
9.78E+11	1.154726556	0.981009903														
9.78E+11	1.167874511	0.983310792														
9.78E+11	1.158369207	0.9822385														
9.78E+11	1.190195337	0.982913221														
9.78E+11	1.110129166	0.984604118														
9.78E+11	1.212251642	0.982455508														
9.78E+11	1.160911753	0.983597962														
9.79E+11	1.234022352	0.981948424														
9.79E+11	1.110192082	0.984174711														
9.79E+11	1.162212043	0.985124432														
9.79E+11	1.251858665	0.981365643														
9.79E+11	1.269429772	0.980815084														
9.79E+11	1.148433957	0.986757613														
9.79E+11	1.108861083	0.984077964														
9.79E+11	1.286697692	0.98088843														
9.79E+11	1.133157896	0.988453455														
9.79E+11	1.302375917	0.981860978														
9.80E+11	1.106307196	0.98397667														
9.80E+11	1.116257697	0.989601227														
9.80E+11	1.315008474	0.983003767														
9.80E+11	1.324181123	0.984289879														
9.80E+11	1.097728668	0.983880622														
9.80E+11	1.097873706	0.988815543														
9.80E+11	1.324226217	0.98565288														
9.80E+11	1.228107399	0.980867813														
9.80E+11	1.224007225	0.981328283														
9.80E+11	1.234416424	0.980438824														
9.80E+11	1.221932602	0.981862015														
9.80E+11	1.081676244	0.987926702														
9.80E+11	1.245668955	0.981381165														
9.80E+11	1.224866511	0.982445121														
9.80E+11	1.088308603	0.983783641														
9.80E+11	1.32025995	0.987069204														
9.80E+11	1.229278086	0.98302218														
9.80E+11	1.257098813	0.982847887														
9.80E+11	1.234922245	0.983365935														
9.80E+11	1.268389128	0.984244561														
9.81E+11	1.311935883	0.987731372														
9.81E+11	1.067834324	0.986969792														
9.81E+11	1.078225301	0.983683862														
9.81E+11	1.283600046	0.985540872														
9.81E+11	1.298212056	0.986703611														
9.81E+11	1.236546562	0.983788494														
9.81E+11	1.068604908	0.985901859														
9.81E+11	1.071987511	0.984798124														
9.81E+11	1.23574162	0.984255687														
9.81E+11	1.232679669	0.984783587														
9.81E+11	1.232964579	0.98539317														
9.82E+11	1.231303275	0.986106616														
9.82E+11	1.227837162	0.986956247														
9.83E+11	1.225753578	0.987971463														
9.83E+11	1.223597192	0.989073822														
9.83E+11	1.221179271	0.990252707														
9.84E+11	1.199865692	0.99142766														
9.84E+11	1.178096183	0.992080727														
9.84E+11	1.156276464	0.990475338														
9.84E+11	1.134469523	0.988923516														
9.84E+11	1.112186844	0.98726526														
9.84E+11	1.089756277	0.985411831														
9.85E+11	1.08281982	0.982494138														
9.85E+11	1.086799246	0.983546767														
9.85E+11	1.084444635	0.981992003														
